# Supplementary material for: Sequencing of Chinese castor lines reveals genetic signatures of selection and yield-associated loci
Source: Nat Commun. 2019 Jul 31;10:3418. doi: 10.1038/s41467-019-11228-3 (PMC6668449; doi:10.1038/s41467-019-11228-3)
Supplement: Supplementary file 5 — Supplementary Data 1 [file 41467_2019_11228_MOESM5_ESM.xlsx]

## Sheet: Supplementary Data 1
Supplementary Data 1 List of Sample collection and information
Sample	Country	Province	Location	Longitude	Latitude	Group
sAMBO	Ethiopia	-	-	38.36	9.02047	Group WS
S5	Ethiopia	-	-	38.7586	8.98709	Group WS
sya-1	Ethiopia	-	-	38.7586	8.98709	Group WS
s11-1	Ethiopia	-	-	39.4958	7.03999	Group WS
s13-3	Ethiopia	-	-	39.7141	6.74781	Group WS
masaimala	Kenya	-	-	36.788	-1.28691	Group WS
s1-1	Kenya	-	-	36.788	-1.28691	Group WS
s11-2	Kenya	-	-	36.788	-1.28691	Group WS
s11-3D	Kenya	-	-	36.788	-1.28691	Group WS
s14-0	Kenya	-	-	36.788	-1.28691	Group WS
s14-1	Kenya	-	-	36.788	-1.28691	Group WS
s2016072613	Kenya	-	-	36.788	-1.28691	Group WS
s20-3	Kenya	-	-	36.788	-1.28691	Group WS
s23-0	Kenya	-	-	36.788	-1.28691	Group WS
s26RD	Kenya	-	-	36.788	-1.28691	Group WS
s26rx	Kenya	-	-	36.788	-1.28691	Group WS
s27R	Kenya	-	-	36.788	-1.28691	Group WS
s3	Kenya	-	-	36.788	-1.28691	Group WS
s30R	Kenya	-	-	36.788	-1.28691	Group WS
sdaom	Kenya	-	-	36.788	-1.28691	Group WS
sS12001	Kenya	-	-	36.788	-1.28691	Group WS
sS1501	Kenya	-	-	36.788	-1.28691	Group WS
s18-4m	Kenya	-	-	38.3488	-3.48396	Group WS
s27-1	Kenya	-	-	39.9643	-3.31768	Group WS
s27-4m	Kenya	-	-	40.0019	-3.74452	Group WS
s17-3d	Kenya	-	-	40.0028	-3.27495	Group WS
s1011	China	Anhui	Funan, Anhui, China	115.593	32.6589	Group SC
s1017	China	Anhui	Funan, Anhui, China	115.593	32.6589	Group SC
s1018	China	Anhui	Funan, Anhui, China	115.593	32.6589	Group SC
s1020	China	Anhui	Funan, Anhui, China	115.593	32.6589	Group SC
s1024	China	Anhui	Funan, Anhui, China	115.593	32.6589	Group SC
s1028	China	Anhui	Funan, Anhui, China	115.593	32.6589	Group SC
s1034m	China	Anhui	Funan, Anhui, China	115.593	32.6589	Group SC
s1038	China	Anhui	Funan, Anhui, China	115.593	32.6589	Group SC
s1111	China	Anhui	Funan, Anhui, China	115.593	32.6589	Group SC
s1112	China	Anhui	Funan, Anhui, China	115.593	32.6589	Group SC
s1113	China	Anhui	Funan, Anhui, China	115.593	32.6589	Group SC
s1114	China	Anhui	Funan, Anhui, China	115.593	32.6589	Group SC
s1115	China	Anhui	Funan, Anhui, China	115.593	32.6589	Group SC
s1015	China	Anhui	Hefei, Anhui, China	117.229	31.8206	Group SC
s340m	China	Fujian	merchandise, Fujian, China	119.296	26.0742	Group SC
s333	China	Guangdong	merchandise, Guangdong, China	113.262	23.148	Group SC
s2915	China	Guangdong	Zhanjiang, Guangdong, China	110.359	21.2713	Group SC
s2926	China	Guangdong	Zhanjiang, Guangdong, China	110.359	21.2713	Group SC
s631	China	Guangxi	Guangxi, China	108.367	22.8167	Group SC
s632	China	Guangxi	Guangxi, China	108.367	22.8167	Group SC
s375	China	Guangxi	Silkworm research institute, Guangxi, China	108.367	22.8167	Group SC
s377	China	Guangxi	Silkworm research institute, Guangxi, China	108.367	22.8167	Group SC
s1142	China	Guizhou	Leishan, Guizhou, China	108.078	26.3783	Group SC
s867	China	Heilongjiang	Fuyu, Heilongjiang, China	124.474	47.7754	Group SC
s872	China	Heilongjiang	Tailai, Heilongjiang, China	123.417	46.3939	Group SC
s1019	China	Hubei	Hubei, China	114.305	30.5928	Group SC
s355m	China	Hubei	Yangxi, Yun, Hubei, China	110.844	32.8414	Group SC
s356	China	Hubei	Yangxi, Yun, Hubei, China	110.844	32.8414	Group SC
s2838	China	Inner Mongolia	Tongliao, Inner Mongolia, China	122.263	43.6174	Group SC
s2996	China	Inner Mongolia	Tongliao, Inner Mongolia, China	122.263	43.6174	Group SC
s337	China	Jiangxi	merchandise, Jiangxi, China	115.858	28.682	Group SC
s409	China	Shaanxi	Heijiabu, Yanchang, Shaanxi, China	109.892	36.654	Group SC
s625	China	Shanxi	Qi, Shanxi, China	112.336	37.363	Group SC
s1157	China	Sichuan	Xichang, Sichuan, China	102.263	27.8945	Group SC
s1160m	China	Sichuan	Xichang, Sichuan, China	102.263	27.8945	Group SC
s1161	China	Sichuan	Xichang, Sichuan, China	102.263	27.8945	Group SC
s1165m	China	Sichuan	Xichang, Sichuan, China	102.263	27.8945	Group SC
s1166	China	Sichuan	Xichang, Sichuan, China	102.263	27.8945	Group SC
s1168	China	Sichuan	Xichang, Sichuan, China	102.263	27.8945	Group SC
s1170	China	Sichuan	Xichang, Sichuan, China	102.263	27.8945	Group SC
s424m	China	Sichuan	Xichang, Sichuan, China	102.263	27.8945	Group SC
s425	China	Sichuan	Xichang, Sichuan, China	102.263	27.8945	Group SC
s433	China	Sichuan	Xichang, Sichuan, China	102.263	27.8945	Group SC
s2850	China	Yunnan	Yunnan, China	102.833	24.8797	Group SC
s2851	China	Yunnan	Yunnan, China	102.833	24.8797	Group SC
s381	China	Zhejiang	Ningbo, Zhejiang, China	121.55	29.8739	Group SC
sxj03m	China	-	Oil crops research institute of the Academy of agricultural sciences, China	-	-	Group SC
sxj05	China	-	Oil crops research institute of the Academy of agricultural sciences, China	-	-	Group SC
s1241	China	-	Oil crops research institute of the Academy of agricultural sciences, China	-	-	Group SC
s1262	China	-	Oil crops research institute of the Academy of agricultural sciences, China	-	-	Group SC
s1336	China	-	Oil crops research institute of the Academy of agricultural sciences, China	-	-	Group SC
s1359	China	-	Oil crops research institute of the Academy of agricultural sciences, China	-	-	Group SC
s1404	China	-	Oil crops research institute of the Academy of agricultural sciences, China	-	-	Group SC
s1448	China	-	Oil crops research institute of the Academy of agricultural sciences, China	-	-	Group SC
s1450	China	-	Oil crops research institute of the Academy of agricultural sciences, China	-	-	Group SC
s1451	China	-	Oil crops research institute of the Academy of agricultural sciences, China	-	-	Group SC
s1463	China	-	Oil crops research institute of the Academy of agricultural sciences, China	-	-	Group SC
s1475	China	-	Oil crops research institute of the Academy of agricultural sciences, China	-	-	Group SC
s1495	China	-	Oil crops research institute of the Academy of agricultural sciences, China	-	-	Group SC
s1509	China	-	Oil crops research institute of the Academy of agricultural sciences, China	-	-	Group SC
s1584	China	-	Oil crops research institute of the Academy of agricultural sciences, China	-	-	Group SC
s1604	China	-	Oil crops research institute of the Academy of agricultural sciences, China	-	-	Group SC
s1631	China	-	Oil crops research institute of the Academy of agricultural sciences, China	-	-	Group SC
s1633	China	-	Oil crops research institute of the Academy of agricultural sciences, China	-	-	Group SC
s1639	China	-	Oil crops research institute of the Academy of agricultural sciences, China	-	-	Group SC
s1660	China	-	Oil crops research institute of the Academy of agricultural sciences, China	-	-	Group SC
s1787m	China	-	Oil crops research institute of the Academy of agricultural sciences, China	-	-	Group SC
s2070	China	-	Oil crops research institute of the Academy of agricultural sciences, China	-	-	Group SC
s2073	China	-	Oil crops research institute of the Academy of agricultural sciences, China	-	-	Group SC
s397m	China	-	Oil crops research institute of the Academy of agricultural sciences, China	-	-	Group SC
s2988	Russia	-	-	37.6042	55.7575	Group SC
s875	Brazil	-	São Paulo	-46.6333	-23.55	Group MC
s1010m	China	Anhui	Funan, Anhui, China	115.593	32.6589	Group MC
s1016	China	Anhui	Funan, Anhui, China	115.593	32.6589	Group MC
s1022	China	Anhui	Funan, Anhui, China	115.593	32.6589	Group MC
s1025	China	Anhui	Funan, Anhui, China	115.593	32.6589	Group MC
s1036	China	Anhui	Funan, Anhui, China	115.593	32.6589	Group MC
s1100	China	Gansu	Academy of agricultural sciences, Gansu, China	103.841	36.0668	Group MC
s1102	China	Gansu	Academy of agricultural sciences, Gansu, China	103.841	36.0668	Group MC
s1106	China	Gansu	Cheng, Gansu, China	105.742	33.7506	Group MC
s496	China	Gansu	Heshui, Gansu, China	108.02	35.8193	Group MC
s484	China	Gansu	Heshui, Gansu, China	108.02	35.8193	Group MC
s486	China	Gansu	Huachi, Gansu, China	107.99	36.4613	Group MC
s1103	China	Gansu	Huan, Gansu, China	107.308	36.5685	Group MC
s1104	China	Gansu	Huan, Gansu, China	107.308	36.5685	Group MC
s1108	China	Gansu	Jiuquan, Gansu, China	98.4939	39.7325	Group MC
s1105	China	Gansu	Qingyang, Gansu, China	107.642	35.7291	Group MC
s491	China	Gansu	Qingyang, Gansu, China	107.642	35.7291	Group MC
s492	China	Gansu	Qingyang, Gansu, China	107.642	35.7291	Group MC
s481	China	Gansu	Zhengning, Gansu, China	108.36	35.4917	Group MC
s482	China	Gansu	Zhengning, Gansu, China	108.36	35.4917	Group MC
s330	China	Guangdong	merchandise, Guangdong, China	113.262	23.148	Group MC
s331m	China	Guangdong	merchandise, Guangdong, China	113.262	23.148	Group MC
s332	China	Guangdong	merchandise, Guangdong, China	113.262	23.148	Group MC
s334	China	Guangdong	merchandise, Guangdong, China	113.262	23.148	Group MC
s1047	China	Guangxi	Guangxi, China	108.367	22.8167	Group MC
s1121	China	Guizhou	Changshun, Guizhou, China	106.452	26.0222	Group MC
s1135	China	Guizhou	Dejiang, Guizhou, China	108.12	28.2641	Group MC
s1145	China	Guizhou	Fenggang, Guizhou, China	107.545	28.0837	Group MC
s1134	China	Guizhou	Huaxi, Guiyang, Guizhou, China	106.67	26.4098	Group MC
s1118	China	Guizhou	Huishui, Guizhou, China	106.657	26.1329	Group MC
s1133	China	Guizhou	Kaiyang, Guizhou, China	106.965	27.0576	Group MC
s1132	China	Guizhou	Meitan, Guizhou, China	107.466	27.7489	Group MC
s1146	China	Guizhou	Meitan, Guizhou, China	107.466	27.7489	Group MC
s1117	China	Guizhou	Nayong, Guizhou, China	105.383	26.7777	Group MC
s1136	China	Guizhou	Qingzhen, Guizhou, China	106.471	26.5561	Group MC
s1126	China	Guizhou	Tongzi, Guizhou, China	106.825	28.1332	Group MC
s1129	China	Guizhou	Wengan, Guizhou, China	107.471	27.0779	Group MC
s1131	China	Guizhou	Zunyi, Guizhou, China	106.927	27.7254	Group MC
s977	China	Hebei	Hebei, China	114.514	38.0428	Group MC
s868	China	Heilongjiang	Anda, Heilongjiang, China	125.344	46.4177	Group MC
s871	China	Heilongjiang	Dumeng, Heilongjiang, China	124.434	46.8523	Group MC
s873	China	Heilongjiang	Lanxi, Heilongjiang, China	126.288	46.2524	Group MC
s874	China	Heilongjiang	Zhaozhou, Heilongjiang, China	125.269	45.6988	Group MC
s378	China	Henan	Yizhuang, Lingbao, Henan, China	110.907	34.5177	Group MC
s380	China	Henan	Yizhuang, Lingbao, Henan, China	110.907	34.5177	Group MC
s1005m	China	Hubei	Hubei, China	114.305	30.5928	Group MC
s344	China	Hubei	merchandise, Hubei, China	114.305	30.5928	Group MC
s345	China	Hubei	merchandise, Jiangling, Hubei, China	112.425	30.0419	Group MC
s346	China	Hubei	merchandise, Jiangling, Hubei, China	112.425	30.0419	Group MC
s358	China	Hubei	Yanxiakou, Changyang, Hubei, China	111.207	30.4725	Group MC
s349m	China	Hubei	Zhongxiang, Hubei, China	112.588	31.168	Group MC
s351	China	Hubei	Zhongxiang, Hubei, China	112.588	31.168	Group MC
s373	China	Hunan	merchandise, Xiangtan, Hunan, China	112.912	27.8723	Group MC
s933	China	Inner Mongolia	Research institute, Zhemeng, Inner Mongolia, China	111.772	40.8242	Group MC
s665	China	Jiangsu	Sihong, Jiangsu, China	118.216	33.459	Group MC
s339	China	Jiangxi	Ganzhou, Jiangxi, China	116.041	25.8683	Group MC
s335	China	Jiangxi	merchandise, Jiangxi, China	115.858	28.682	Group MC
s336	China	Jiangxi	merchandise, Jiangxi, China	115.858	28.682	Group MC
s398	China	Jiangxi	merchandise, Nanchang, Jiangxi, China	115.858	28.682	Group MC
s399	China	Jiangxi	merchandise, Nanchang, Jiangxi, China	115.858	28.682	Group MC
s400	China	Jiangxi	merchandise, Nanchang, Jiangxi, China	115.858	28.682	Group MC
s401m	China	Jiangxi	merchandise, Nanchang, Jiangxi, China	115.858	28.682	Group MC
s403	China	Jilin	Changling, Jilin, China	123.967	44.2759	Group MC
s711	China	Jilin	Longan, Jilin, China	126.09	42.3808	Group MC
s723	China	Jilin	Taonan, Jilin, China	122.786	45.3356	Group MC
s853	China	Liaoning	Fuxin, Liaoning, China	121.67	42.0216	Group MC
s194	China	Liaoning	Heishan, Liaoning, China	122.121	41.6939	Group MC
s210m	China	Liaoning	Liaoning, China	123.472	41.6835	Group MC
s212m	China	Liaoning	Zhuanghe, Liaoning, China	122.966	39.6803	Group MC
s996	China	Shandong	Shandong, China	117.12	36.6519	Group MC
s975	China	Shandong	Shouguang, Shandong, China	118.587	37.0269	Group MC
s1002	China	Shandong	Weifang, Shandong, China	119.162	36.7069	Group MC
s1083	China	Shandong	Zibo, Shandong, China	117.972	36.6503	Group MC
s1067m	China	Shanxi	Dingxiang, Shanxi, China	112.957	38.4735	Group MC
s25	China	Shanxi	Dingxiang, Shanxi, China	112.957	38.4735	Group MC
s1070m	China	Shanxi	Fangshan, Shanxi, China	111.244	37.8947	Group MC
s1065	China	Shanxi	Fenyang, Shanxi, China	111.788	37.2729	Group MC
s8	China	Shanxi	Guangling, Shanxi, China	114.283	39.7602	Group MC
s12	China	Shanxi	Huairen, Shanxi, China	113.1	39.8279	Group MC
s106	China	Shanxi	Huo, Shanxi, China	111.748	36.5754	Group MC
s62	China	Shanxi	Lan, Shanxi, China	111.672	38.2794	Group MC
s624	China	Shanxi	Licheng, Shanxi, China	113.399	36.5207	Group MC
s1056	China	Shanxi	Lin, Shanxi, China	110.992	37.951	Group MC
s45	China	Shanxi	Lingshi, Shanxi, China	111.779	36.8479	Group MC
s49	China	Shanxi	Lishi, Shanxi, China	111.133	37.5213	Group MC
s1049	China	Shanxi	Liulin, Shanxi, China	110.889	37.429	Group MC
s127	China	Shanxi	Pu, Shanxi, China	111.096	36.4118	Group MC
s141	China	Shanxi	Ruicheng, Shanxi, China	110.694	34.6936	Group MC
s629m	China	Shanxi	Shanxi, China	112.556	37.8769	Group MC
s391	China	Shanxi	Shanxi, China	112.563	37.8734	Group MC
s14	China	Shanxi	Shanyin, Shanxi, China	112.816	39.5263	Group MC
s15	China	Shanxi	Shanyin, Shanxi, China	112.816	39.5263	Group MC
s1045	China	Shanxi	Shilou, Shanxi, China	110.835	36.9986	Group MC
s59	China	Shanxi	Shilou, Shanxi, China	110.835	36.9986	Group MC
s17	China	Shanxi	Shuo, Shanxi, China	112.449	39.316	Group MC
s36	China	Shanxi	Taigu, Shanxi, China	112.551	37.4212	Group MC
s7	China	Shanxi	Tianzhen, Shanxi, China	114.091	40.4203	Group MC
s118	China	Shanxi	Xiangfen, Shanxi, China	111.442	35.8762	Group MC
s73	China	Shanxi	Xiangyuan, Shanxi, China	113.053	36.5358	Group MC
s1059	China	Shanxi	Xinzhou, Shanxi, China	112.734	38.4167	Group MC
s21m	China	Shanxi	Xinzhou, Shanxi, China	112.734	38.4167	Group MC
s23	China	Shanxi	Xinzhou, Shanxi, China	112.734	38.4167	Group MC
s24	China	Shanxi	Xinzhou, Shanxi, China	112.734	38.4167	Group MC
s33	China	Shanxi	Xiyang, Shanxi, China	113.707	37.6128	Group MC
s96	China	Shanxi	Yonghe, Shanxi, China	110.632	36.7595	Group MC
s31	China	Shanxi	Yu, Shanxi, China	113.412	38.0858	Group MC
s621	China	Shanxi	Zhongyang, Shanxi, China	111.18	37.3572	Group MC
s18	China	Shanxi	Zuoyun, Shanxi, China	112.703	40.0135	Group MC
s371	China	Sichuan	Pingchang, Sichuan, China	107.099	31.5621	Group MC
s405	China	Sichuan	Puge, Sichuan, China	102.468	27.4815	Group MC
s370	China	Sichuan	Suining, Sichuan, China	105.703	30.7624	Group MC
s1169	China	Sichuan	Xichang, Sichuan, China	102.263	27.8945	Group MC
s1171	China	Sichuan	Xichang, Sichuan, China	102.263	27.8945	Group MC
s437m	China	Sichuan	Xichang, Sichuan, China	102.263	27.8945	Group MC
s438m	China	Sichuan	Xichang, Sichuan, China	102.263	27.8945	Group MC
s465	China	Sichuan	Xichang, Sichuan, China	102.263	27.8945	Group MC
s338	China	Tianjin	merchandise, Tianjin, China	117.199	39.0851	Group MC
s581	China	Xinjiang	Kashi, Xinjiang, China	75.9938	39.4677	Group MC
s1148	China	Yunnan	Kunming, Yunnan, China	102.833	24.8797	Group MC
s1147	China	Yunnan	Yuanmou, Yunnan, China	101.874	25.7044	Group MC
s387m	China	Zhejiang	Ningbo, Zhejiang, China	121.55	29.8739	Group MC
s388	China	Zhejiang	Ningbo, Zhejiang, China	121.55	29.8739	Group MC
s384	China	Zhejiang	Zhejiang, China	120.216	30.2519	Group MC
s385	China	Zhejiang	Zhejiang, China	120.216	30.2519	Group MC
s664	China	-	Crop institute of the Academy of agricultural sciences, China	-	-	Group MC
sxj02m	China	-	Oil crops research institute of the Academy of agricultural sciences, China	-	-	Group MC
sxj07	China	-	Oil crops research institute of the Academy of agricultural sciences, China	-	-	Group MC
s4-1	China	-	Oil crops research institute of the Academy of agricultural sciences, China	-	-	Group MC
sxj01m	China	-	Oil crops research institute of the Academy of agricultural sciences, China	-	-	Group MC
s1405	China	-	Oil crops research institute of the Academy of agricultural sciences, China	-	-	Group MC
s1456	China	-	Oil crops research institute of the Academy of agricultural sciences, China	-	-	Group MC
s1476	China	-	Oil crops research institute of the Academy of agricultural sciences, China	-	-	Group MC
s1507	China	-	Oil crops research institute of the Academy of agricultural sciences, China	-	-	Group MC
s1494	China	-	Oil crops research institute of the Academy of agricultural sciences, China	-	-	Group MC
s01071	China	-	Oil crops research institute of the Academy of agricultural sciences, China	-	-	Group MC
s1244	China	-	Oil crops research institute of the Academy of agricultural sciences, China	-	-	Group MC
s1444	China	-	Oil crops research institute of the Academy of agricultural sciences, China	-	-	Group MC
s1453	China	-	Oil crops research institute of the Academy of agricultural sciences, China	-	-	Group MC
s1464	China	-	Oil crops research institute of the Academy of agricultural sciences, China	-	-	Group MC
s1468	China	-	Oil crops research institute of the Academy of agricultural sciences, China	-	-	Group MC
s1470	China	-	Oil crops research institute of the Academy of agricultural sciences, China	-	-	Group MC
s1471	China	-	Oil crops research institute of the Academy of agricultural sciences, China	-	-	Group MC
s1490m	China	-	Oil crops research institute of the Academy of agricultural sciences, China	-	-	Group MC
s1491	China	-	Oil crops research institute of the Academy of agricultural sciences, China	-	-	Group MC
s1508	China	-	Oil crops research institute of the Academy of agricultural sciences, China	-	-	Group MC
s1634	China	-	Oil crops research institute of the Academy of agricultural sciences, China	-	-	Group MC
s1788	China	-	Oil crops research institute of the Academy of agricultural sciences, China	-	-	Group MC
s1797	China	-	Oil crops research institute of the Academy of agricultural sciences, China	-	-	Group MC
s2	China	-	Oil crops research institute of the Academy of agricultural sciences, China	-	-	Group MC
s2072	China	-	Oil crops research institute of the Academy of agricultural sciences, China	-	-	Group MC
s1214	China	-	Oil crops research institute of the Academy of agricultural sciences, China	-	-	Group MC
s1396	China	-	Oil crops research institute of the Academy of agricultural sciences, China	-	-	Group MC
s1473	China	-	Oil crops research institute of the Academy of agricultural sciences, China	-	-	Group MC
s2062	China	-	Oil crops research institute of the Academy of agricultural sciences, China	-	-	Group MC
s419	China	-	Oil crops research institute of the Academy of agricultural sciences, China	-	-	Group MC
s421	China	-	Oil crops research institute of the Academy of agricultural sciences, China	-	-	Group MC
s1474	China	-	Oil crops research institute of the Academy of agricultural sciences, China	-	-	Group MC
s1625m	China	-	Oil crops research institute of the Academy of agricultural sciences, China	-	-	Group MC
s396	China	-	Oil crops research institute of the Academy of agricultural sciences, China	-	-	Group MC
s414	China	-	Oil crops research institute of the Academy of agricultural sciences, China	-	-	Group MC
s483	China	Gansu	Heshui, Gansu, China	108.02	35.8193	Group NC
s490	China	Gansu	Ning, Gansu, China	107.928	35.5022	Group NC
s653	China	Guangdong	South China botanical garden, Guangdong, China	113.262	23.148	Group NC
s654	China	Guangdong	South China botanical garden, Guangdong, China	113.262	23.148	Group NC
s981	China	Hebei	Hebei, China	114.514	38.0428	Group NC
s994	China	Hebei	Hebei, China	114.514	38.0428	Group NC
s999	China	Hebei	Hebei, China	114.514	38.0428	Group NC
s668	China	Hebei	Qing, Hebei, China	116.803	38.5835	Group NC
s669	China	Hebei	Qing, Hebei, China	116.803	38.5835	Group NC
s670	China	Hebei	Qing, Hebei, China	116.803	38.5835	Group NC
s299	China	Heilongjiang	Acheng, Heilongjiang, China	126.958	45.548	Group NC
s301	China	Heilongjiang	Anda, Heilongjiang, China	125.344	46.4177	Group NC
s865	China	Heilongjiang	Anda, Heilongjiang, China	125.344	46.4177	Group NC
s863m	China	Heilongjiang	Fuyu, Heilongjiang, China	124.474	47.7754	Group NC
s296	China	Heilongjiang	Hailun, Heilongjiang, China	126.973	47.464	Group NC
s290	China	Heilongjiang	Huanan, Heilongjiang, China	130.554	46.2393	Group NC
s297	China	Heilongjiang	Hulan, Heilongjiang, China	126.595	45.9728	Group NC
s866	China	Heilongjiang	Lanxi, Heilongjiang, China	126.288	46.2524	Group NC
s869m	China	Heilongjiang	Lanxi, Heilongjiang, China	126.288	46.2524	Group NC
s281	China	Heilongjiang	Lindian, Heilongjiang, China	124.871	47.183	Group NC
s282	China	Heilongjiang	Lindian, Heilongjiang, China	124.871	47.183	Group NC
s859m	China	Heilongjiang	Lindian, Heilongjiang, China	124.871	47.183	Group NC
s860m	China	Heilongjiang	Lindian, Heilongjiang, China	124.871	47.183	Group NC
s861m	China	Heilongjiang	Lindian, Heilongjiang, China	124.871	47.183	Group NC
s283m	China	Heilongjiang	Longjiang, Heilongjiang, China	123.205	47.3374	Group NC
s285	China	Heilongjiang	Longjiang, Heilongjiang, China	123.205	47.3374	Group NC
s862m	China	Heilongjiang	merchandise, Heilongjiang, China	126.663	45.7421	Group NC
s302	China	Heilongjiang	Yilan, Heilongjiang, China	129.569	46.3249	Group NC
s287	China	Heilongjiang	Zhaodong, Heilongjiang, China	125.962	46.0512	Group NC
s348	China	Hubei	merchandise, Jiangling, Hubei, China	112.425	30.0419	Group NC
s350	China	Hubei	Zhongxiang, Hubei, China	112.588	31.168	Group NC
s276	China	Inner Mongolia	Chifeng, Inner Mongolia, China	118.957	42.2753	Group NC
s635	China	Inner Mongolia	Chifeng, Inner Mongolia, China	118.957	42.2753	Group NC
s672	China	Inner Mongolia	Kailuxian, Inner Mongolia, China	121.319	43.6012	Group NC
s673	China	Inner Mongolia	Kezuohouqi, Inner Mongolia, China	122.349	42.9317	Group NC
s273	China	Inner Mongolia	Kulunqi, Inner Mongolia, China	121.784	42.7283	Group NC
s268	China	Inner Mongolia	Naimanqi, Inner Mongolia, China	120.658	42.8672	Group NC
s322	China	Inner Mongolia	Research institute, Zhemeng, Inner Mongolia, China	111.772	40.8242	Group NC
s323	China	Inner Mongolia	Research institute, Zhemeng, Inner Mongolia, China	111.772	40.8242	Group NC
s324m	China	Inner Mongolia	Research institute, Zhemeng, Inner Mongolia, China	111.772	40.8242	Group NC
s325	China	Inner Mongolia	Research institute, Zhemeng, Inner Mongolia, China	111.772	40.8242	Group NC
s326	China	Inner Mongolia	Research institute, Zhemeng, Inner Mongolia, China	111.772	40.8242	Group NC
s327	China	Inner Mongolia	Research institute, Zhemeng, Inner Mongolia, China	111.772	40.8242	Group NC
s658	China	Inner Mongolia	Research institute, Zhemeng, Inner Mongolia, China	111.772	40.8242	Group NC
s876	China	Inner Mongolia	Research institute, Zhemeng, Inner Mongolia, China	111.772	40.8242	Group NC
s882	China	Inner Mongolia	Research institute, Zhemeng, Inner Mongolia, China	111.772	40.8242	Group NC
s895	China	Inner Mongolia	Research institute, Zhemeng, Inner Mongolia, China	111.772	40.8242	Group NC
s899	China	Inner Mongolia	Research institute, Zhemeng, Inner Mongolia, China	111.772	40.8242	Group NC
s912	China	Inner Mongolia	Research institute, Zhemeng, Inner Mongolia, China	111.772	40.8242	Group NC
s916	China	Inner Mongolia	Research institute, Zhemeng, Inner Mongolia, China	111.772	40.8242	Group NC
s2748	China	Inner Mongolia	Tongliao, Inner Mongolia, China	122.263	43.6174	Group NC
s2777	China	Inner Mongolia	Tongliao, Inner Mongolia, China	122.263	43.6174	Group NC
s2827m	China	Inner Mongolia	Tongliao, Inner Mongolia, China	122.263	43.6174	Group NC
s2829	China	Inner Mongolia	Tongliao, Inner Mongolia, China	122.263	43.6174	Group NC
s2993	China	Inner Mongolia	Tongliao, Inner Mongolia, China	122.263	43.6174	Group NC
s3000	China	Inner Mongolia	Tongliao, Inner Mongolia, China	122.263	43.6174	Group NC
s263	China	Inner Mongolia	Tongliao, Inner Mongolia, China	122.263	43.6174	Group NC
s264m	China	Inner Mongolia	Tongliao, Inner Mongolia, China	122.263	43.6174	Group NC
s666	China	Inner Mongolia	Tongliao, Inner Mongolia, China	122.263	43.6174	Group NC
s667	China	Inner Mongolia	Tongliao, Inner Mongolia, China	122.263	43.6174	Group NC
s306	China	Jilin	Antu, Jilin, China	128.899	43.1117	Group NC
s307m	China	Jilin	Antu, Jilin, China	128.899	43.1117	Group NC
s308	China	Jilin	Antu, Jilin, China	128.899	43.1117	Group NC
s309	China	Jilin	Baicheng, Jilin, China	122.839	45.6196	Group NC
s316	China	Jilin	Changling, Jilin, China	123.967	44.2759	Group NC
s697	China	Jilin	Changling, Jilin, China	123.967	44.2759	Group NC
s727	China	Jilin	Changling, Jilin, China	123.967	44.2759	Group NC
s728	China	Jilin	Changling, Jilin, China	123.967	44.2759	Group NC
s642	China	Jilin	Dalai, Jilin, China	124.28	45.5016	Group NC
s643	China	Jilin	Dalai, Jilin, China	124.28	45.5016	Group NC
s650m	China	Jilin	Nongan, Jilin, China	125.185	44.432	Group NC
s682	China	Jilin	Qianan, Jilin, China	124.028	45.0046	Group NC
s702	China	Jilin	Qianan, Jilin, China	124.028	45.0046	Group NC
s713	China	Jilin	Qianan, Jilin, China	124.028	45.0046	Group NC
s311m	China	Jilin	Qianguoqi, Jilin, China	124.823	45.1204	Group NC
s304	China	Jilin	Shuangliao, Jilin, China	123.879	43.9566	Group NC
s644	China	Jilin	Shuangliao, Jilin, China	123.879	43.9566	Group NC
s699m	China	Jilin	Shuangliao, Jilin, China	123.879	43.9566	Group NC
s318	China	Jilin	Siping, Jilin, China	124.35	43.1664	Group NC
s724	China	Jilin	Taonan, Jilin, China	122.786	45.3356	Group NC
s725m	China	Jilin	Taonan, Jilin, China	122.786	45.3356	Group NC
s726	China	Jilin	Taonan, Jilin, China	122.786	45.3356	Group NC
s310	China	Jilin	Tongyu, Jilin, China	123.088	44.813	Group NC
s317	China	Jilin	Tongyu, Jilin, China	123.088	44.813	Group NC
s689	China	Jilin	Tongyu, Jilin, China	123.088	44.813	Group NC
s691	China	Jilin	Tongyu, Jilin, China	123.088	44.813	Group NC
s694	China	Jilin	Tongyu, Jilin, China	123.088	44.813	Group NC
s695	China	Jilin	Tongyu, Jilin, China	123.088	44.813	Group NC
s696	China	Jilin	Tongyu, Jilin, China	123.088	44.813	Group NC
s729	China	Jilin	Tongyu, Jilin, China	123.088	44.813	Group NC
s303	China	Jilin	Zhenlai, Jilin, China	123.2	45.8483	Group NC
s314	China	Jilin	Zhenlai, Jilin, China	123.2	45.8483	Group NC
s182	China	Liaoning	Beipiao, Liaoning, China	120.771	41.8008	Group NC
s214	China	Liaoning	Beipiao, Liaoning, China	120.771	41.8008	Group NC
s778	China	Liaoning	Beipiao, Liaoning, China	120.771	41.8008	Group NC
s820	China	Liaoning	Fuxin, Liaoning, China	121.654	42.0275	Group NC
s821	China	Liaoning	Fuxin, Liaoning, China	121.654	42.0275	Group NC
s843	China	Liaoning	Fuxin, Liaoning, China	121.67	42.0216	Group NC
s848	China	Liaoning	Fuxin, Liaoning, China	121.67	42.0216	Group NC
s852	China	Liaoning	Fuxin, Liaoning, China	121.67	42.0216	Group NC
s745m	China	Liaoning	Fuxin, Liaoning, China	121.758	42.0652	Group NC
s746	China	Liaoning	Fuxin, Liaoning, China	121.758	42.0652	Group NC
s221m	China	Liaoning	Heishan, Liaoning, China	122.121	41.6939	Group NC
s792	China	Liaoning	Heishan, Liaoning, China	122.121	41.6939	Group NC
s747	China	Liaoning	Kangping, Liaoning, China	123.353	42.7499	Group NC
s163	China	Liaoning	Liaoning, China	123.472	41.6835	Group NC
s164	China	Liaoning	Liaoning, China	123.472	41.6835	Group NC
s165	China	Liaoning	Liaoning, China	123.472	41.6835	Group NC
s189	China	Liaoning	Liaoning, China	123.472	41.6835	Group NC
s192	China	Liaoning	Liaoning, China	123.472	41.6835	Group NC
s199	China	Liaoning	Liaoning, China	123.472	41.6835	Group NC
s201	China	Liaoning	Liaoning, China	123.472	41.6835	Group NC
s206	China	Liaoning	Liaoning, China	123.472	41.6835	Group NC
s215	China	Liaoning	Liaoning, China	123.472	41.6835	Group NC
s216	China	Liaoning	Liaoning, China	123.472	41.6835	Group NC
s228	China	Liaoning	Liaoning, China	123.472	41.6835	Group NC
s236	China	Liaoning	Liaoning, China	123.472	41.6835	Group NC
s238	China	Liaoning	Liaoning, China	123.472	41.6835	Group NC
s812	China	Liaoning	Liaoning, China	123.472	41.6835	Group NC
s802	China	Liaoning	Qingyuan, Liaoning, China	124.924	42.1004	Group NC
s204	China	Liaoning	Suizhong, Liaoning, China	120.344	40.3256	Group NC
s223	China	Liaoning	Taian, Liaoning, China	122.436	41.4127	Group NC
s824	China	Liaoning	Taipingxiang, Fuxin, Liaoning, China	121.195	42.2734	Group NC
s168	China	Liaoning	Xifeng, Liaoning, China	124.727	42.7383	Group NC
s187	China	Liaoning	Xifeng, Liaoning, China	124.727	42.7383	Group NC
s188	China	Liaoning	Xinmin, Liaoning, China	122.841	42.001	Group NC
s988	China	Shandong	Shandong, China	117.12	36.6519	Group NC
s990	China	Shandong	Shandong, China	117.12	36.6519	Group NC
s995	China	Shandong	Shandong, China	117.12	36.6519	Group NC
s973	China	Shandong	Xinyang, Shandong, China	117.578	37.6411	Group NC
s633	China	Shanxi	Shanxi, China	112.556	37.8769	Group NC
s1064	China	Shanxi	Zhongyang, Shanxi, China	111.18	37.3572	Group NC
s622	China	Shanxi	Zhongyang, Shanxi, China	111.18	37.3572	Group NC
s436m	China	Sichuan	Xichang, Sichuan, China	102.263	27.8945	Group NC
s472	China	Sichuan	Xichang, Sichuan, China	102.263	27.8945	Group NC
s993	China	Tianjin	Tianjin, China	117.199	39.0851	Group NC
s607	China	Xinjiang	Emin, Xinjiang, China	83.6282	46.5245	Group NC
s586	China	Xinjiang	Jiashi, Xinjiang, China	76.7296	39.4929	Group NC
s367m	China	Yunnan	merchandise, Yunnan, China	102.833	24.8797	Group NC
s656	China	-	Crop institute of the Academy of agricultural sciences, China	-	-	Group NC
s657	China	-	Crop institute of the Academy of agricultural sciences, China	-	-	Group NC
s660	China	-	Crop institute of the Academy of agricultural sciences, China	-	-	Group NC
s661m	China	-	Crop institute of the Academy of agricultural sciences, China	-	-	Group NC
s663	China	-	Crop institute of the Academy of agricultural sciences, China	-	-	Group NC
sxj06	China	-	Oil crops research institute of the Academy of agricultural sciences, China	-	-	Group NC
s1472	China	-	Oil crops research institute of the Academy of agricultural sciences, China	-	-	Group NC
s2071m	China	-	Oil crops research institute of the Academy of agricultural sciences, China	-	-	Group NC
s655	Uzbekistan	-	Tashkent	69.2412	41.2526	Group NC
