# Supplementary material for: Sequencing of Chinese castor lines reveals genetic signatures of selection and yield-associated loci
Source: Nat Commun. 2019 Jul 31;10:3418. doi: 10.1038/s41467-019-11228-3 (PMC6668449; doi:10.1038/s41467-019-11228-3)
Supplement: Supplementary file 6 — Supplementary Data 2 [file 41467_2019_11228_MOESM6_ESM.xlsx]

## Sheet: Supplementary Data 2
Supplementary Data 2 Sequencing data, alignment and SNPs status
Sample	Raw bases	Raw reads	Clean bases	%	Clean reads	%	Raw fold	Clean fold	Average reads per SNP	Bases mapped	Coverage	Hete. Rate
s14	6547234800	43648232	4106566090	0.627221	36949790	0.846536	18.366	11.7119	5.81741	326541381	0.931296	0.0205
s1404	8614805100	57432034	4245796046	0.492849	43616213	0.759441	24.1658	12.109	6.22751	320596488	0.914342	0.0322
s15	6577839300	43852262	4250841017	0.646237	37639511	0.858325	18.4518	12.1234	6.02929	315742084	0.900497	0.0152
s264m	6678055200	44520368	4299528522	0.643829	38265117	0.859497	18.7329	12.2623	7.42432	321380506	0.916578	0.0324
s182	6916332300	46108882	4312793117	0.623566	38926556	0.844231	19.4013	12.3001	6.27354	323759065	0.923361	0.0338
s325	6682838400	44552256	4368018639	0.653617	38512460	0.864433	18.7463	12.4576	8.0471	328062122	0.935633	0.0667
s12	6794951700	45299678	4454828500	0.655609	44313823	0.978237	19.0608	12.7052	6.31377	328132227	0.935833	0.0578
s285	6879457800	45863052	4469496644	0.649687	44896853	0.978933	19.2979	12.747	6.47302	328055025	0.935613	0.0468
s204	6973307100	46488714	4488228121	0.64363	39789818	0.855903	19.5612	12.8004	6.09061	311826370	0.889329	0.0438
s263	7314486000	48763240	4522808001	0.618336	40876196	0.838258	20.5182	12.8991	7.20488	310860938	0.886576	0.0279
s17	6723862200	44825748	4525188870	0.673004	43909519	0.97956	18.8614	12.9058	5.29417	325197127	0.927463	0.0132
s1010m	5893482000	39289880	4620935326	0.784076	38483302	0.979471	16.5321	13.1789	7.31377	324496759	0.925465	0.0516
s351	7070430600	47136204	4636380024	0.655742	40886382	0.867409	19.8336	13.223	7.56189	321586501	0.917165	0.0408
s301	7152531000	47683540	4666382014	0.65241	41106107	0.862061	20.0639	13.3085	5.95799	314568958	0.897151	0.0315
s49	7050906600	47006044	4677274319	0.663358	45988677	0.978357	19.7788	13.3396	6.12825	326297833	0.930602	0.0882
s1336	7112109900	47414066	4688536151	0.659233	46312698	0.976771	19.9505	13.3717	6.66847	325813185	0.92922	0.0351
s4-1	6504963000	43366420	4691207653	0.721174	35499344	0.818591	18.2474	13.3793	8.7428	325543445	0.92845	0.1201
s36	7110308400	47402056	4750053383	0.668052	46439171	0.979687	19.9455	13.5472	6.48346	326117662	0.930088	0.0856
s324m	7006745100	46711634	4760710225	0.679447	41135129	0.880618	19.655	13.5776	9.68277	310423822	0.885329	0.0487
s24	7145471700	47636478	4795272595	0.671093	46704778	0.980441	20.0441	13.6761	6.41992	326078984	0.929978	0.0498
s23	7421577000	49477180	4846839175	0.653074	48421025	0.978654	20.8186	13.8232	5.90893	327563072	0.93421	0.082
s1-1	6192782700	41285218	4867586094	0.78601	36013942	0.87232	17.3717	13.8824	9.49137	316636227	0.903047	0.0428
s381	7086785700	47245238	4931038621	0.695807	45212909	0.956983	19.8795	14.0633	7.74767	322731511	0.920431	0.0631
s1135	7517721000	50118140	4937992297	0.656847	49116578	0.980016	21.0883	14.0832	6.96507	329066097	0.938497	0.1142
s323	7433348400	49555656	4952448266	0.666247	48589253	0.980499	20.8516	14.1244	7.30163	324647511	0.925895	0.0318
S5	6893366100	45955774	4986152191	0.723326	37792613	0.822369	19.3369	14.2205	8.02696	315244419	0.899077	0.04
s667	8321049600	55473664	4995975102	0.600402	40411910	0.728488	23.3418	14.2485	7.51904	327479440	0.933972	0.0747
s1405	7536184800	50241232	5031805292	0.667686	49297469	0.981215	21.1401	14.3507	6.48638	325743556	0.929021	0.1171
s1059	7534854600	50232364	5064073576	0.672086	49272274	0.980887	21.1364	14.4427	7.78019	328222111	0.93609	0.0197
s287	7694219700	51294798	5065511232	0.658353	50256765	0.979763	21.5834	14.4468	6.98371	328379602	0.936539	0.0163
s31	7529513400	50196756	5087999405	0.675741	49233488	0.98081	21.1214	14.511	6.12293	324534937	0.925574	0.061
s215	7761759300	51745062	5088175146	0.655544	50690901	0.979628	21.7729	14.5115	6.29004	327858278	0.935052	0.0511
s1132	6879573000	45863820	5097674709	0.740987	45118563	0.983751	19.2982	14.5386	9.23885	326175738	0.930254	0.1341
s296	7703514000	51356760	5099826733	0.662013	50353066	0.980456	21.6095	14.5447	7.35312	324739841	0.926158	0.0377
s223	7597225500	50648170	5101590208	0.671507	49669219	0.980672	21.3113	14.5497	6.54385	328437872	0.936705	0.0438
s326	7763759100	51758394	5121380710	0.659652	50726121	0.980056	21.7785	14.6062	7.61986	329085274	0.938552	0.0185
s1660	6663563700	44423758	5133578397	0.770395	42343670	0.953176	18.6923	14.641	6.10235	319283329	0.910596	0.0421
s317	7636200000	50908000	5136470523	0.672647	49950979	0.981201	21.4207	14.6492	7.44917	325719355	0.928952	0.0229
s852	6634398000	44229320	5146227680	0.775689	38897480	0.87945	18.6105	14.677	7.28416	324400280	0.92519	0.0572
s333	7637829600	50918864	5150822787	0.674383	49983705	0.981634	21.4252	14.6902	7.86237	325545142	0.928455	0.0724
s330	7773811800	51825412	5159675873	0.663725	50801199	0.980237	21.8067	14.7154	8.13914	326961357	0.932494	0.1116
s622	7237699500	48251330	5162830462	0.713325	46687605	0.967592	20.3028	14.7244	7.74536	328798266	0.937733	0.0992
s331m	6833352600	45555684	5164568877	0.755788	41404257	0.908871	19.1686	14.7294	9.01973	323056688	0.921358	0.0681
s25	7611245400	50741636	5170971075	0.679386	49787671	0.9812	21.3507	14.7476	6.40613	326090817	0.930011	0.0497
s425	7091840100	47278934	5179136917	0.730295	45628438	0.96509	19.8937	14.7709	8.40082	327357874	0.933625	0.1223
s1034m	6592974300	43953162	5196118679	0.78813	42365329	0.963874	18.4943	14.8193	8.82437	323199521	0.921765	0.1257
s1049	8076943800	53846292	5235462110	0.648198	52664955	0.978061	22.657	14.9315	7.91104	327218991	0.933229	0.0828
s18	7854724200	52364828	5250580670	0.668461	51358255	0.980778	22.0337	14.9747	6.85494	325212739	0.927507	0.0228
s62	6842820300	45618802	5251063134	0.767383	44386880	0.972995	19.1951	14.976	5.58646	325003863	0.926911	0.021
s327	7872793200	52485288	5259587009	0.668071	51482989	0.980903	22.0843	15.0003	7.88445	325871595	0.929386	0.0229
s821	7035882600	46905884	5290360336	0.751911	45098688	0.961472	19.7367	15.0881	7.18204	324982824	0.926851	0.0434
s373	6842554800	45617032	5307561025	0.775669	40051715	0.877999	19.1944	15.1372	7.49681	322424434	0.919555	0.0498
s187	7181042700	47873618	5332978942	0.742647	46125036	0.963475	20.1439	15.2097	5.47473	321530346	0.917005	0.0285
s290	8203224000	54688160	5343956667	0.651446	53582627	0.979785	23.0113	15.241	7.22191	328464446	0.936781	0.0234
s802	6995691300	46637942	5374488696	0.768257	40741829	0.873577	19.6239	15.328	7.70862	328170848	0.935944	0.0175
s1028	6936368400	46242456	5394998677	0.777784	44577352	0.963992	19.4575	15.3865	6.81118	323958910	0.923931	0.1077
s876	6969535800	46463572	5451121565	0.782136	44790021	0.963981	19.5506	15.5466	8.1622	326292317	0.930586	0.072
s26rx	7035318300	46902122	5459508318	0.776014	45122746	0.962062	19.7351	15.5705	8.49395	320644245	0.914478	0.0312
s336	6935475600	46236504	5464861060	0.787958	45194539	0.977464	19.455	15.5858	8.0158	324970212	0.926815	0.0284
s45	8456372700	56375818	5470233646	0.646877	55121370	0.977748	23.7214	15.6011	7.62671	327447094	0.933879	0.0704
s625	7209515100	48063434	5481879621	0.760367	46746405	0.972598	20.2238	15.6343	7.46268	326430147	0.930979	0.1175
s481	7102120200	47347468	5495284356	0.773753	46170694	0.975146	19.9225	15.6726	7.97594	324637766	0.925867	0.0472
s2915	7142999100	47619994	5522259501	0.773101	45821345	0.962229	20.0372	15.7495	9.0053	322999100	0.921194	0.0995
s282	8465005200	56433368	5530401518	0.653325	55226785	0.978619	23.7456	15.7727	7.84035	328627249	0.937245	0.0175
s1019	6766137000	45107580	5546897962	0.819803	44733679	0.991711	18.98	15.8198	7.71537	327119263	0.932944	0.1159
s1131	6697922700	44652818	5550682712	0.828717	44228460	0.990497	18.7887	15.8306	10.3085	329070178	0.938508	0.1548
s318	8428835700	56192238	5568361826	0.660632	55105635	0.980663	23.6441	15.881	8.15053	326167930	0.930231	0.0388
s11-3D	6963865200	46425768	5599857345	0.804131	45979074	0.990378	19.5347	15.9708	9.60149	316354239	0.902243	0.055
s1083	7194321300	47962142	5622084243	0.781461	46256055	0.964428	20.1811	16.0342	8.56854	322511146	0.919802	0.0405
s663	6918255000	46121700	5623178530	0.812803	45542513	0.987442	19.4067	16.0373	8.10045	324589558	0.92573	0.0246
s1114	7652643600	51017624	5625583621	0.735116	50400102	0.987896	21.4668	16.0442	8.82978	322421845	0.919547	0.0662
s311m	7193577600	47957184	5636201312	0.783505	46529340	0.970227	20.179	16.0745	7.19629	323627749	0.922987	0.0342
masaimala	7790835600	51938904	5656349407	0.726026	43227455	0.832275	21.8544	16.1319	11.3909	316596039	0.902932	0.049
s993	6962910300	46419402	5660089176	0.812891	45857635	0.987898	19.532	16.1426	6.52186	323270755	0.921969	0.033
s1102	7299152400	48661016	5674730419	0.777451	47943468	0.985254	20.4752	16.1843	8.25308	324831718	0.92642	0.0258
s670	7178787300	47858582	5677941855	0.790933	47094458	0.984034	20.1376	16.1935	10.6294	327726199	0.934675	0.0945
s824	7460143200	49734288	5679475836	0.761309	43191722	0.86845	20.9268	16.1979	8.23677	328156252	0.935902	0.0228
s216	8592718500	57284790	5685480441	0.661663	56120950	0.979683	24.1038	16.215	7.96325	325114386	0.927227	0.0593
s483	7392869700	49285798	5689494103	0.769592	47932463	0.972541	20.7381	16.2264	8.06972	325699645	0.928896	0.066
s988	7058430000	47056200	5694165273	0.806718	46385710	0.985751	19.7999	16.2398	8.82265	325221287	0.927531	0.0343
s384	7394277000	49295180	5699308189	0.770773	47557702	0.964754	20.742	16.2544	8.57497	325727917	0.928976	0.123
s403	6891657900	45944386	5714312984	0.829164	45523569	0.990841	19.3321	16.2972	7.75129	323827358	0.923556	0.0925
s465	6831338100	45542254	5718724426	0.837131	45207533	0.99265	19.1629	16.3098	8.15912	328774052	0.937664	0.0381
s848	7030608600	46870724	5720640761	0.813676	46224794	0.986219	19.7219	16.3153	6.9405	324479921	0.925417	0.0314
s658	6808799700	45391998	5750486603	0.844567	45019510	0.991794	19.0997	16.4004	7.47703	328250991	0.936172	0.0752
s631	7488243000	49921620	5755169430	0.768561	48636579	0.974259	21.0056	16.4137	8.29395	322584818	0.920012	0.0342
s1472	7200761400	48005076	5760267894	0.799953	46132078	0.960983	20.1992	16.4283	9.07078	324273450	0.924828	0.066
s398	7454983500	49699890	5760721494	0.772734	48373963	0.973321	20.9123	16.4296	9.12306	325211761	0.927504	0.0886
s820	7049190600	46994604	5779096912	0.819824	46377979	0.986879	19.774	16.482	9.17985	324528988	0.925557	0.0351
s643	7385177400	49234516	5779703684	0.782609	48088616	0.976726	20.7165	16.4837	7.68768	328163598	0.935923	0.0604
s629m	7362276900	49081846	5783808384	0.7856	47670536	0.971246	20.6523	16.4954	7.42663	327952607	0.935321	0.0649
sya-1	6607500300	44050002	5787247846	0.87586	43762061	0.993463	18.535	16.5052	10.3895	327401605	0.93375	0.1459
s30R	6732781200	44885208	5794416385	0.860627	44548817	0.992506	18.8864	16.5257	10.7481	317240784	0.904771	0.0501
sxj07	7448148000	49654320	5809915889	0.780048	47811434	0.962886	20.8932	16.5699	9.98747	323246590	0.9219	0.0399
s843	6866339400	45775596	5810130933	0.846176	45468922	0.9933	19.2611	16.5705	6.45197	323937186	0.923869	0.0349
s778	6887435400	45916236	5811479593	0.84378	45571222	0.992486	19.3203	16.5743	7.44469	326790684	0.932007	0.0548
s419	6726263100	44841754	5821294644	0.865457	44617562	0.995	18.8682	16.6023	8.52841	327237546	0.933282	0.1026
s486	7518126900	50120846	5822993017	0.774527	48888624	0.975415	21.0895	16.6072	7.92172	324858282	0.926496	0.0654
s332	8627157000	57514380	5824952358	0.675188	56419949	0.980971	24.2004	16.6128	8.52611	325489999	0.928298	0.0619
s307m	7569910200	50466068	5839399828	0.771396	48884959	0.96867	21.2347	16.654	8.91153	325221303	0.927531	0.0246
s990	8040830700	53605538	5842346971	0.726585	52563105	0.980554	22.5557	16.6624	7.57177	327947030	0.935305	0.0475
s713	6937626900	46250846	5842602149	0.842161	45899956	0.992413	19.4611	16.6631	7.34357	327451353	0.933892	0.0808
s316	7392057900	49280386	5843249483	0.790477	48460720	0.983367	20.7358	16.665	7.99212	327942876	0.935293	0.0523
s702	6976952700	46513018	5845952478	0.837895	46157464	0.992356	19.5714	16.6727	7.08963	327714946	0.934643	0.0162
s1067m	7445495100	49636634	5856019646	0.786519	47817040	0.963342	20.8857	16.7014	8.90064	324124918	0.924405	0.0576
s1121	7255700700	48371338	5859852129	0.80762	47898977	0.990235	20.3533	16.7123	8.9981	328407466	0.936618	0.1462
s3	7523343900	50155626	5873287026	0.780675	43697180	0.871232	21.1041	16.7506	11.1489	316834855	0.903613	0.0447
s1145	7148295300	47655302	5873905596	0.821721	47243758	0.991364	20.052	16.7524	8.3097	325800684	0.929184	0.0978
s581	7484276400	49895176	5877477287	0.78531	49121127	0.984486	20.9945	16.7626	7.65251	328818619	0.937791	0.0851
s1020	7427911200	49519408	5908813885	0.795488	48781724	0.985103	20.8364	16.8519	9.45646	323232995	0.921861	0.0896
s1002	7433894700	49559298	5911042126	0.795147	49129788	0.991333	20.8532	16.8583	7.41622	327737136	0.934707	0.063
s268	8891279400	59275196	5913604479	0.665102	58120195	0.980515	24.9413	16.8656	7.45568	327427074	0.933822	0.0182
s472	7724592900	51497286	5918609809	0.766203	50147871	0.973796	21.6686	16.8799	9.11901	325865075	0.929368	0.0551
s18-4m	7197930300	47986202	5927093555	0.823444	47431620	0.988443	20.1913	16.9041	11.057	320806527	0.914941	0.0305
s238	8950929900	59672866	5932235637	0.662751	58501396	0.980368	25.1087	16.9187	7.92914	326093433	0.930019	0.0845
s689	7005270600	46701804	5951597322	0.849588	46396141	0.993455	19.6508	16.974	7.89215	326540461	0.931294	0.0965
s59	8676547200	57843648	5958272837	0.68671	55185061	0.954038	24.339	16.993	7.65286	326496920	0.93117	0.0176
s694	7820016900	52133446	5969999578	0.763425	51428973	0.986487	21.9363	17.0264	8.72163	325137843	0.927293	0.0796
s1005m	7517607900	50117386	5977090096	0.795079	49186482	0.981426	21.088	17.0467	8.22006	328920408	0.938081	0.1662
sxj06	7800091500	52000610	5979335167	0.766572	49925899	0.960102	21.8804	17.0531	8.67367	325514121	0.928367	0.0624
s221m	7514252400	50095016	5982383344	0.796138	46093250	0.920116	21.0786	17.0618	8.12316	325255534	0.927629	0.0292
s1100	7214768400	48098456	5983487950	0.829339	47676993	0.991237	20.2385	17.0649	6.56892	322556737	0.919932	0.1008
s2071m	7574536200	50496908	5987983495	0.790541	48714091	0.964695	21.2477	17.0777	9.36219	326682224	0.931698	0.0689
s1146	7174914600	47832764	6005940890	0.837075	47535888	0.993793	20.1267	17.1289	9.13132	324164740	0.924518	0.0495
s1118	6961895700	46412638	6007144878	0.862861	45929744	0.989596	19.5291	17.1324	9.32015	329367076	0.939355	0.153
s669	7066525500	47110170	6009320646	0.850393	46784404	0.993085	19.8226	17.1386	7.81836	325443838	0.928166	0.0642
s491	8027755800	53518372	6013360117	0.749071	51922607	0.970183	22.519	17.1501	8.20709	328913155	0.938061	0.0404
s682	7082813100	47218754	6018931765	0.849794	46892576	0.993092	19.8683	17.166	7.81209	328892918	0.938003	0.0464
s1108	7430401200	49536008	6022353884	0.810502	49071643	0.990626	20.8434	17.1758	9.73778	323279632	0.921994	0.0632
s436m	7905584700	52703898	6023499351	0.76193	50852460	0.964871	22.1763	17.179	9.5927	328713071	0.93749	0.0874
s367m	7695355500	51302370	6026332852	0.783113	49847960	0.97165	21.5866	17.1871	10.1851	329992528	0.941139	0.1441
s337	7865362800	52435752	6029265334	0.766559	51063486	0.97383	22.0635	17.1955	8.80906	322963103	0.921091	0.0474
s868	6980031600	46533544	6030527452	0.863969	46040281	0.9894	19.58	17.1991	7.74709	323681668	0.92314	0.0601
s14-1	7591394100	50609294	6033631415	0.794799	50167116	0.991263	21.295	17.2079	9.62816	318837209	0.909324	0.061
s484	7744448700	51629658	6037186270	0.77955	50408346	0.976345	21.7243	17.2181	8.69605	322853502	0.920779	0.0531
s729	7339453500	48929690	6049201936	0.824203	48502193	0.991263	20.5882	17.2523	8.94492	325948923	0.929607	0.0779
s496	7520634900	50137566	6053778698	0.804956	49428247	0.985853	21.0965	17.2654	11.722	327882700	0.935122	0.0948
s1490m	7660196400	51067976	6069455411	0.792337	49247554	0.964353	21.488	17.3101	9.21065	324859793	0.9265	0.1242
s1022	6986142300	46574282	6073564030	0.869373	46260519	0.993263	19.5972	17.3218	8.92001	325975747	0.929683	0.0948
s873	7203182400	48021216	6075774444	0.843485	47711843	0.993558	20.206	17.3281	6.95764	324615992	0.925805	0.0479
s653	7888934400	52592896	6083167031	0.771101	51274483	0.974932	22.1296	17.3492	8.66713	325452718	0.928191	0.0257
s437m	7476396000	49842640	6086285811	0.814067	49017500	0.983445	20.9724	17.3581	10.7849	327942513	0.935292	0.1355
s433	7560949500	50406330	6096434506	0.806305	49730708	0.986596	21.2096	17.387	8.03576	324143118	0.924456	0.1354
s306	8067824700	53785498	6112129497	0.757593	52265578	0.971741	22.6314	17.4318	8.01179	328579833	0.93711	0.043
s1634	7601907000	50679380	6114223721	0.804301	50011462	0.986821	21.3245	17.4378	7.62655	328286744	0.936274	0.1588
s1444	7943388000	52955920	6117569649	0.770146	51656699	0.975466	22.2824	17.4473	9.19469	324369660	0.925103	0.0574
s1214	7578914400	50526096	6117661177	0.807195	50076089	0.991094	21.26	17.4476	9.9348	324537884	0.925582	0.0789
s695	7107796500	47385310	6120799791	0.861139	46906563	0.989897	19.9384	17.4565	8.84266	327824927	0.934957	0.0712
s438m	7134782400	47565216	6125378084	0.858523	46952695	0.987123	20.0141	17.4696	9.46991	329432895	0.939543	0.1571
s371	7631619000	50877460	6127930157	0.802966	50165915	0.986015	21.4078	17.4769	7.83155	328904230	0.938035	0.0756
s691	7247607300	48317382	6127971500	0.845516	47940396	0.992198	20.3306	17.477	7.78057	328943657	0.938148	0.0828
s1036	7683103800	51220692	6133549668	0.798317	50698668	0.989808	21.5522	17.4929	9.96696	324822481	0.926394	0.0608
s490	7932785700	52885238	6134824070	0.773351	51600818	0.975713	22.2526	17.4965	8.70863	329370444	0.939365	0.0908
s1160m	7536885000	50245900	6136748356	0.814229	49468922	0.984536	21.1421	17.502	10.0496	324338812	0.925015	0.1779
s346	7913798100	52758654	6140718653	0.775951	51356580	0.973425	22.1994	17.5133	9.00602	327791829	0.934863	0.1143
s1169	7634936100	50899574	6145354547	0.804899	50508106	0.992309	21.4171	17.5266	8.46795	329317098	0.939213	0.1348
s697	7475272800	49835152	6166960578	0.824981	49464989	0.992572	20.9692	17.5882	8.62345	328329392	0.936396	0.0501
s1016	7541831700	50278878	6170095299	0.818116	49812837	0.990731	21.1559	17.5971	8.48972	326110324	0.930067	0.0811
s644	8141187900	54274586	6178289791	0.758893	52653441	0.970131	22.8372	17.6205	8.46856	323605671	0.922924	0.029
sxj05	7869963900	52466426	6181293510	0.785428	51099381	0.973944	22.0764	17.6291	9.17469	326932853	0.932413	0.0177
s297	9330605400	62204036	6192301737	0.663655	60974741	0.980238	26.1737	17.6605	8.77222	325963852	0.929649	0.0242
s1104	10382055000	69213700	6195724136	0.596772	67118369	0.969727	29.1232	17.6702	9.83837	326046132	0.929884	0.0363
s728	8226349500	54842330	6198808815	0.753531	52768535	0.962186	23.0761	17.679	7.95667	325571340	0.92853	0.0223
s2827m	7844427600	52296184	6211404537	0.791824	50488650	0.965437	22.0048	17.7149	10.0961	327019618	0.93266	0.056
s2070	7303634100	48690894	6214355318	0.850858	48359145	0.993187	20.4878	17.7233	9.20423	324290254	0.924876	0.0764
s482	7994046900	53293646	6222482704	0.77839	51999907	0.975724	22.4245	17.7465	8.7844	324822453	0.926394	0.0361
s27-4m	7934125200	52894168	6224274450	0.784494	50979690	0.963805	22.2564	17.7516	9.9827	318047111	0.907071	0.0473
s642	8289180900	55261206	6231882624	0.751809	53686236	0.9715	23.2524	17.7733	8.87658	329131454	0.938683	0.0776
sxj02m	7887238800	52581592	6236852587	0.790752	51124010	0.97228	22.1249	17.7875	9.25479	327025161	0.932676	0.1142
sdaom	7974172200	53161148	6246182752	0.783302	51179482	0.962723	22.3687	17.8141	9.8032	318450411	0.908221	0.0452
s867	7360165500	49067770	6248890197	0.849015	48727660	0.993069	20.6463	17.8218	8.12485	324735021	0.926145	0.0481
s723	7414136400	49427576	6258178121	0.844087	49074276	0.992852	20.7977	17.8483	8.32803	329470952	0.939651	0.1334
s355m	7968137100	53120914	6261006290	0.785755	51632347	0.971978	22.3518	17.8564	9.85024	322926966	0.920988	0.0679
s655	7953855900	53025706	6262662290	0.787374	51830428	0.977459	22.3117	17.8611	8.6094	328907067	0.938043	0.0766
s405	7372494000	49149960	6265090161	0.849793	48826880	0.993427	20.6809	17.868	8.04713	327957581	0.935335	0.0222
sxj03m	7905079200	52700528	6270153777	0.79318	50821389	0.964343	22.1749	17.8825	7.81961	327178655	0.933114	0.064
s349m	8005566000	53370440	6280963618	0.784575	48860108	0.91549	22.4568	17.9133	9.64637	328578180	0.937105	0.0769
s860m	7974112500	53160750	6292637390	0.789133	51715437	0.972812	22.3686	17.9466	8.43565	326168989	0.930234	0.0594
s1241	7296000000	48640000	6313531640	0.865342	48161310	0.990159	20.4664	18.0062	9.25759	323062395	0.921374	0.0365
s2	8130835800	54205572	6335821052	0.779234	47142953	0.869707	22.8082	18.0698	10.9815	328778327	0.937676	0.174
s586	7854406800	52362712	6336865230	0.806791	51731716	0.98795	22.0328	18.0727	11.2662	329442120	0.939569	0.1128
s1056	7763797200	51758648	6345608453	0.817333	51265787	0.990478	21.7786	18.0977	9.12983	327203033	0.933183	0.0622
s314	7952982600	53019884	6346880916	0.79805	52223396	0.984978	22.3093	18.1013	9.16532	325433490	0.928137	0.0402
s303	8165771700	54438478	6350057671	0.777643	53104983	0.975505	22.9062	18.1104	6.88556	327623679	0.934383	0.0236
s299	8267844900	55118966	6357535959	0.768947	53730963	0.974818	23.1925	18.1317	8.31966	325621029	0.928671	0.0231
s853	7792007700	51946718	6361864639	0.81646	51307314	0.987691	21.8577	18.144	8.94887	328562205	0.93706	0.0476
s1166	7872200100	52481334	6362604139	0.808237	52083231	0.992414	22.0827	18.1462	8.84929	323023137	0.921262	0.0805
s633	9069870900	60465806	6368495181	0.702159	58389820	0.965667	25.4423	18.163	11.0429	325148416	0.927324	0.027
s492	8356897200	55712648	6371728909	0.762452	54217525	0.973164	23.4423	18.1722	8.85089	329253963	0.939033	0.097
s1115	8122547100	54150314	6381756304	0.785684	51827347	0.957102	22.7849	18.2008	9.86303	322860419	0.920798	0.0972
s624	8000537100	53336914	6407221404	0.800849	52627137	0.986693	22.4427	18.2734	10.4266	326999416	0.932603	0.0221
s654	8238827700	54925518	6415945982	0.778745	53580201	0.975507	23.1111	18.2983	8.49254	325430724	0.928129	0.0238
s350	7888330200	52588868	6416948989	0.813474	51948825	0.987829	22.1279	18.3011	10.9383	329952509	0.941025	0.1349
s26RD	8071705200	53811368	6422391434	0.795667	53246537	0.989504	22.6423	18.3167	12.3874	322136895	0.918735	0.1323
s882	8375882700	55839218	6425115717	0.767097	54806886	0.981512	23.4956	18.3244	8.52567	325563071	0.928506	0.0303
s871	7871621400	52477476	6436331552	0.817663	51807692	0.987237	22.0811	18.3564	9.09759	325300433	0.927757	0.1332
s2016072613	8817702900	58784686	6440097770	0.73036	58019384	0.986981	24.735	18.3672	10.9005	319425364	0.911001	0.0437
s1470	7846682400	52311216	6450924219	0.822121	47157822	0.901486	22.0111	18.398	10.5335	328879704	0.937965	0.0854
s666	7697830800	51318872	6461297719	0.839366	50971727	0.993236	21.5935	18.4276	8.18195	325546359	0.928459	0.0642
s912	7819049100	52126994	6478845266	0.828598	51681369	0.991451	21.9336	18.4777	9.844	325657951	0.928777	0.0233
s375	8368944300	55792962	6488452963	0.775301	54429555	0.975563	23.4761	18.5051	9.33385	324691065	0.926019	0.079
s632	8396750100	55978334	6493859293	0.773378	54597572	0.975334	23.5541	18.5205	8.89193	322845639	0.920756	0.0361
s999	7954555500	53030370	6494413557	0.81644	52533733	0.990635	22.3137	18.5221	7.57675	328484416	0.936838	0.0891
s304	7743847800	51625652	6501003193	0.839506	47257986	0.915397	21.7226	18.5409	10.8114	324188575	0.924586	0.0499
s106	8465545800	56436972	6501222857	0.767963	54966123	0.973938	23.7471	18.5415	8.8655	327373181	0.933669	0.1224
s345	8464219200	56428128	6512910124	0.769464	54976851	0.974281	23.7434	18.5748	10.9	328458348	0.936764	0.1343
s1473	8164450800	54429672	6518065807	0.798347	53945567	0.991106	22.9025	18.5895	7.72643	322797954	0.92062	0.0605
s1148	7976564400	53177096	6521016026	0.817522	52717322	0.991354	22.3754	18.5979	10.1579	329506288	0.939752	0.0391
s859m	8340586500	55603910	6533338434	0.783319	53988975	0.970956	23.3966	18.6331	10.4652	325526253	0.928401	0.0335
s409	8515499700	56769998	6537352200	0.7677	55289371	0.973919	23.8872	18.6445	10.0229	323237256	0.921873	0.0524
s1147	8086445100	53909634	6538531071	0.808579	53396982	0.990491	22.6837	18.6479	8.0976	329314832	0.939206	0.1123
s2829	8147139000	54314260	6540733736	0.802826	53889630	0.992182	22.8539	18.6542	8.58608	324320778	0.924963	0.0409
s283m	8418782700	56125218	6567329444	0.780081	54542695	0.971804	23.6159	18.73	9.50576	328461630	0.936773	0.0179
s396	7731227700	51541518	6575462949	0.850507	50977961	0.989066	21.6872	18.7532	10.0844	329982387	0.94111	0.1491
s672	7724288400	51495256	6575831935	0.851319	51170046	0.993685	21.6678	18.7543	9.03989	329389061	0.939418	0.1172
s1103	7996491900	53309946	6582189546	0.823135	52844597	0.991271	22.4313	18.7724	9.99563	326294087	0.930591	0.0548
s118	8460096300	56400642	6585186990	0.778382	55026007	0.975627	23.7318	18.781	8.36516	329063202	0.938489	0.1051
s358	8460022500	56400150	6602260969	0.780407	55073827	0.976484	23.7316	18.8297	9.79013	329485007	0.939692	0.1256
s1495	8287819200	55252128	6605988160	0.797072	54767567	0.99123	23.2486	18.8403	8.81011	325432350	0.928133	0.0955
s8	8124227400	54161516	6609847786	0.813597	53381445	0.985597	22.7897	18.8513	9.70594	327800836	0.934888	0.0997
s377	8739573000	58263820	6612568670	0.756624	56628343	0.97193	24.5158	18.8591	9.6273	323756211	0.923353	0.0981
s656	8200744200	54671628	6621875887	0.807473	54134341	0.990172	23.0043	18.8856	9.56941	326847322	0.932169	0.0764
s13-3	7764511800	51763412	6626662919	0.853455	51247516	0.990034	21.7806	18.8992	13.1655	318431744	0.908168	0.0475
s7	7725861300	51505742	6633611491	0.858624	51158710	0.993262	21.6722	18.9191	7.15827	327254924	0.933331	0.0445
s23-0	7986538200	53243588	6637600517	0.831099	52840231	0.992424	22.4034	18.9304	11.3306	318492752	0.908342	0.038
s356	8553891300	57025942	6644632486	0.776796	56024805	0.982444	23.9949	18.9505	9.78536	326887892	0.932285	0.0885
s338	8596879500	57312530	6645793147	0.773047	55859072	0.97464	24.1155	18.9538	10.1172	326109701	0.930065	0.1168
s1065	7655550000	51037000	6650727522	0.868746	50672649	0.992861	21.4749	18.9679	11.7233	327520474	0.934089	0.0296
s1015	8131657800	54211052	6650761050	0.817885	53732231	0.991167	22.8105	18.968	9.63183	323475788	0.922553	0.1006
s1475	8390783400	55938556	6651171223	0.792676	55476802	0.991745	23.5374	18.9691	9.15553	322974487	0.921124	0.0387
s1787m	8137310700	54248738	6652856777	0.817574	53587495	0.987811	22.8264	18.974	9.67327	323590548	0.922881	0.0897
s895	8385165000	55901100	6664151636	0.794755	55049602	0.984768	23.5216	19.0062	9.95352	325483118	0.928278	0.0342
s96	8534494800	56896632	6664920065	0.780939	55510985	0.975646	23.9405	19.0084	7.88255	328921658	0.938085	0.0351
s696	8047644300	53650962	6666681839	0.828402	53247725	0.992484	22.5748	19.0134	8.89878	327322946	0.933525	0.0791
s1011	8261659800	55077732	6684211319	0.809064	54552573	0.990465	23.1752	19.0634	8.49075	322806821	0.920645	0.0515
s1396	8593206300	57288042	6695282054	0.779137	54711307	0.955021	24.1052	19.095	12.0035	328068231	0.935651	0.1236
s1171	8121181200	54141208	6701722626	0.825215	53558293	0.989233	22.7811	19.1133	10.3509	328334787	0.936411	0.1811
s2851	8273939700	55159598	6702943310	0.810127	54764810	0.992843	23.2096	19.1168	8.30714	326630837	0.931551	0.1537
s1126	8170118100	54467454	6713958155	0.82177	53996337	0.99135	22.9184	19.1482	9.30956	328784552	0.937694	0.1349
s726	8588838300	57258922	6715226485	0.781855	54711477	0.95551	24.093	19.1518	11.3814	327145945	0.933021	0.0624
s165	8563292100	57088614	6716604821	0.784348	55770715	0.976915	24.0213	19.1558	8.37216	328580786	0.937113	0.0404
s1024	8452587000	56350580	6725971825	0.795729	55752369	0.989384	23.7108	19.1825	10.1228	323208734	0.921792	0.0819
s1134	8830955700	58873038	6729518892	0.762037	57262474	0.972643	24.7721	19.1926	8.29099	329574160	0.939946	0.1068
s862m	7995597000	53303980	6744356950	0.843509	52904363	0.992503	22.4288	19.2349	8.71826	323754694	0.923349	0.0296
s994	8279337600	55195584	6747314733	0.814958	54698614	0.990996	23.2248	19.2433	9.75482	325459693	0.928211	0.0347
s391	8943151500	59621010	6753367103	0.755144	57972766	0.972355	25.0869	19.2606	8.32613	329189457	0.938849	0.0936
s1038	8364741300	55764942	6757029302	0.807799	55245128	0.990678	23.4643	19.2711	10.9614	323599255	0.922905	0.0582
sAMBO	8298502800	55323352	6757114944	0.814257	54864485	0.991706	23.2785	19.2713	10.8766	325264608	0.927655	0.0243
s400	8738984100	58259894	6783626165	0.776249	56843331	0.975685	24.5141	19.3469	9.42609	325859610	0.929352	0.088
s378	8625536100	57503574	6790015711	0.787199	56185059	0.977071	24.1959	19.3651	9.6053	324894007	0.926598	0.0364
s1112	8594092800	57293952	6801556799	0.791422	54949062	0.959073	24.1077	19.398	10.6936	322748605	0.920479	0.0463
sxj01m	8649776100	57665174	6810758553	0.787391	55587178	0.963964	24.2639	19.4243	9.89093	327479738	0.933973	0.13
s401m	7992291300	53281942	6811795561	0.852296	52897095	0.992777	22.4196	19.4272	9.63907	326922995	0.932385	0.0661
s607	8553428700	57022858	6821617788	0.79753	56160188	0.984872	23.9936	19.4553	10.0661	328438450	0.936707	0.0315
s276	10235704500	68238030	6826604194	0.66694	66913909	0.980596	28.7127	19.4695	8.79895	325960376	0.929639	0.0252
s1129	8806664700	58711098	6829313387	0.775471	55947747	0.952933	24.704	19.4772	9.04177	324912551	0.926651	0.0244
s727	8437186200	56247908	6841490596	0.810873	55675056	0.989816	23.6675	19.5119	8.1085	325160729	0.927359	0.0261
s661m	8215928100	54772854	6852395777	0.834038	54308664	0.991525	23.0469	19.543	8.2794	325435144	0.928141	0.035
s875	9183549600	61223664	6859258780	0.746907	58770951	0.959938	25.7612	19.5626	9.19606	329061435	0.938484	0.2004
s281	9049019400	60326796	6878868935	0.760178	58676315	0.972641	25.3838	19.6185	9.61076	328965541	0.93821	0.0687
s973	8400531900	56003546	6880307966	0.819032	55499595	0.991001	23.5647	19.6226	9.72164	326279958	0.930551	0.0589
s2062	8755087800	58367252	6913442468	0.789649	57804427	0.990357	24.5593	19.7171	5.92039	322725739	0.920414	0.1037
s2996	8696190900	57974606	6921850977	0.795964	57466164	0.99123	24.3941	19.7411	8.50831	326411594	0.930926	0.0196
s308	9032685300	60217902	6929924460	0.767205	58663990	0.974195	25.338	19.7642	9.49153	325406115	0.928059	0.0259
s380	8968398000	59789320	6934336015	0.773197	57775336	0.966315	25.1577	19.7767	8.37437	327675574	0.934531	0.1282
s1105	8618831400	57458876	6935129823	0.804649	56867426	0.989707	24.1771	19.779	9.77256	327443596	0.933869	0.0957
s2988	8835031800	58900212	6936075677	0.785065	58326341	0.990257	24.7836	19.7817	9.78028	327726409	0.934676	0.154
s869m	8199189900	54661266	6948836044	0.847503	54242030	0.99233	22.9999	19.8181	8.93977	324459924	0.92536	0.0455
s996	8687871000	57919140	6949292038	0.799884	57312403	0.989524	24.3708	19.8194	10.4761	327701585	0.934605	0.0193
s1456	8737724400	58251496	6954563901	0.795924	57719531	0.990868	24.5106	19.8344	9.20324	327838077	0.934995	0.1211
s302	8911367700	59409118	6958031023	0.780804	58013620	0.97651	24.9977	19.8443	8.77887	324385655	0.925148	0.0267
s163	9072138600	60480924	6968850955	0.76816	58898935	0.973843	25.4487	19.8752	8.59875	325403149	0.92805	0.0262
s1045	8697517500	57983450	7002327298	0.805095	57421238	0.990304	24.3978	19.9706	10.3837	324692964	0.926025	0.0375
s872	9022944600	60152964	7024038519	0.778464	59249589	0.984982	25.3107	20.0326	9.33451	323899816	0.923763	0.0301
s1018	8129862900	54199086	7030669631	0.864796	53792555	0.992499	22.8055	20.0515	10.9738	322368091	0.919394	0.0741
s2993	8854944600	59032964	7060923060	0.797399	58556407	0.991927	24.8394	20.1378	8.72046	325793091	0.929162	0.0261
s1064	8620316100	57468774	7071401358	0.820318	56947488	0.990929	24.1813	20.1676	8.8768	329119351	0.938649	0.0563
s1453	8813686200	58757908	7078497012	0.803126	58312462	0.992419	24.7237	20.1879	10.1188	329405182	0.939464	0.1093
s388	9118487400	60789916	7087189154	0.777233	59742821	0.982775	25.5787	20.2127	8.88447	325894179	0.929451	0.0607
s673	8647366200	57649108	7092756812	0.820222	56955833	0.987974	24.2571	20.2285	10.9902	325563690	0.928508	0.0277
s348	8966123100	59774154	7102261282	0.792122	58463482	0.978073	25.1513	20.2557	9.73534	329275655	0.939094	0.094
s1017	8667525600	57783504	7102652364	0.819456	57259532	0.990932	24.3137	20.2568	9.9685	322604852	0.920069	0.0451
s699m	8387049000	55913660	7106309338	0.847296	55525039	0.99305	23.5269	20.2672	9.51409	325764008	0.929079	0.052
sS1501	8515372200	56769148	7115152795	0.835566	56356695	0.992735	23.8869	20.2924	11.0511	318022786	0.907001	0.0514
s339	9156196500	61041310	7117637247	0.777357	59586422	0.976166	25.6845	20.2995	11.517	328439422	0.93671	0.0928
s1450	8618967900	57459786	7118910742	0.825959	56978325	0.991621	24.1775	20.3031	10.8185	324017279	0.924098	0.1025
s1625m	8889415500	59262770	7122681432	0.801254	53933873	0.91008	24.9361	20.3139	9.44456	329547446	0.93987	0.1121
s2777	8935082100	59567214	7123338606	0.797233	59026262	0.990919	25.0642	20.3158	7.21156	323123354	0.921548	0.0315
s421	8849289300	58995262	7124479004	0.805091	51851939	0.878917	24.8236	20.319	11.1714	326711138	0.93178	0.1567
s335	9164636100	61097574	7148053814	0.77996	59666758	0.976581	25.7082	20.3863	9.6	327409877	0.933773	0.0747
s1491	9148139700	60987598	7175118210	0.784325	58339390	0.956578	25.6619	20.4634	10.5441	329469331	0.939647	0.1365
s1111	8995742700	59971618	7180378117	0.798197	57558113	0.959756	25.2344	20.4784	11.8319	323331759	0.922142	0.0617
s33	9165310500	61102070	7181761186	0.783581	59631844	0.975938	25.71	20.4824	7.43439	322343781	0.919325	0.0508
s1136	9086199000	60574660	7186722944	0.790949	59893474	0.988755	25.4881	20.4965	9.22218	330005102	0.941175	0.1371
s370	8860551300	59070342	7191878024	0.811674	58290381	0.986796	24.8552	20.5112	11.3986	324099725	0.924333	0.0591
s322	9635763000	64238420	7194339328	0.746629	62342254	0.970482	27.0297	20.5183	10.4619	325312539	0.927792	0.04
s334	9074681100	60497874	7199458514	0.793357	59631256	0.985675	25.4558	20.5329	8.70159	322552539	0.91992	0.053
s1463	8951670000	59677800	7201360555	0.804471	59229612	0.99249	25.1108	20.5383	10.5097	325832933	0.929276	0.0958
s660	8996803200	59978688	7212322537	0.801654	59121389	0.985707	25.2374	20.5696	11.0126	326252267	0.930472	0.0335
s1448	8834153400	58894356	7217830595	0.817037	58377865	0.99123	24.7811	20.5853	10.713	322945584	0.921041	0.099
s725m	8417914500	56119430	7224405732	0.858218	55773210	0.993831	23.6135	20.604	9.12923	325652152	0.92876	0.0522
s1170	8860678800	59071192	7259843574	0.819333	58555980	0.991278	24.8555	20.7051	9.94571	322882164	0.92086	0.0617
s188	9271753800	61811692	7261672359	0.783204	60360800	0.976527	26.0086	20.7103	9.09951	329121388	0.938655	0.0774
s214	9578442000	63856280	7273675217	0.75938	62135979	0.97306	26.8689	20.7445	9.37428	325514644	0.928368	0.0345
s981	9106299600	60708664	7279977119	0.799444	60181048	0.991309	25.5445	20.7625	8.01043	324614968	0.925802	0.0248
s2073	9427677000	62851180	7297009398	0.773999	60236094	0.958392	26.446	20.8111	10.7304	323446730	0.92247	0.0457
s127	9364606200	62430708	7304542851	0.780016	60996557	0.977028	26.2691	20.8326	9.37115	325054289	0.927055	0.0861
s273	9461432700	63076218	7312456915	0.77287	61489530	0.974845	26.5407	20.8551	10.6375	329048422	0.938446	0.0823
s20-3	10132275300	67548502	7315552365	0.722005	62406382	0.923875	28.4225	20.864	12.9692	320994090	0.915475	0.0539
s21m	8626356900	57509046	7315657933	0.848059	57021471	0.991522	24.1982	20.8643	7.2224	326699101	0.931746	0.0546
s194	9476731200	63178208	7319354363	0.77235	61598464	0.974995	26.5836	20.8748	10.2633	327527949	0.93411	0.0839
s1471	10050910200	67006068	7333508791	0.729636	65968036	0.984508	28.1943	20.9152	8.85894	329749726	0.940447	0.1051
s309	8982094800	59880632	7336098202	0.816747	59127053	0.987415	25.1961	20.9226	9.99052	328625960	0.937242	0.0185
s899	8842446900	58949646	7337753440	0.829833	58458507	0.991668	24.8044	20.9273	10.544	324537900	0.925582	0.036
s1797	9237875400	61585836	7342965356	0.794876	61029060	0.990959	25.9136	20.9421	9.67291	326261674	0.930499	0.1156
s746	9222827400	61485516	7346319098	0.796537	60560479	0.984955	25.8714	20.9517	10.106	325514415	0.928367	0.0249
s1359	9360836400	62405576	7362480370	0.78652	59733385	0.95718	26.2585	20.9978	13.679	323743966	0.923318	0.0671
s1508	9325400100	62169334	7363249660	0.789591	59545316	0.957792	26.1591	21	10.4651	329507873	0.939757	0.1404
s1113	8963106300	59754042	7376654231	0.823002	59242353	0.991437	25.1428	21.0382	10.8367	323705948	0.92321	0.0968
s14-0	9408181800	62721212	7406658844	0.787257	60230589	0.960291	26.3913	21.1238	13.6297	318758940	0.909101	0.0487
s1117	9485748900	63238326	7412235938	0.781408	60425369	0.955518	26.6089	21.1397	11.6308	328571624	0.937087	0.0189
sS12001	9032199600	60214664	7422270084	0.821757	59745016	0.9922	25.3366	21.1683	12.6332	319505452	0.91123	0.0599
s874	9391146000	62607640	7425155790	0.790655	59971548	0.957895	26.3435	21.1766	10.008	328917262	0.938072	0.0264
s1244	9126132600	60840884	7432057945	0.814371	60276568	0.990725	25.6001	21.1962	10.291	329579518	0.939961	0.1045
s2850	9301502700	62010018	7433722947	0.799196	61484062	0.991518	26.0921	21.201	8.74402	327055535	0.932763	0.1036
s27-1	9605569200	64037128	7438199595	0.774363	61241090	0.956337	26.945	21.2138	12.6816	322889445	0.920881	0.0975
s11-2	10946336100	72975574	7472288110	0.682629	70512477	0.966248	30.7061	21.311	11.4988	319178766	0.910298	0.0446
s1468	9348929700	62326198	7494111062	0.801601	61792615	0.991439	26.2251	21.3732	9.71958	326578072	0.931401	0.1327
s1133	9249472200	61663148	7506362166	0.811545	61102277	0.990904	25.9461	21.4082	11.7911	330044664	0.941288	0.167
s1451	9248739900	61658266	7514476342	0.812487	61234111	0.993121	25.9441	21.4313	10.728	321776333	0.917706	0.0908
s977	8592966900	57286446	7540354634	0.877503	56907062	0.993377	24.1045	21.5051	8.27587	325607983	0.928634	0.0272
s192	9241266900	61608446	7550420529	0.817033	60839189	0.987514	25.9231	21.5338	11.1209	329331382	0.939253	0.0449
s1507	9414707100	62764714	7555851043	0.802558	62293886	0.992499	26.4096	21.5493	9.84226	326454179	0.931048	0.1279
s310	10329197700	68861318	7564804546	0.732371	67588542	0.981517	28.9749	21.5748	12.1781	325490758	0.9283	0.0399
s724	9675632400	64504216	7573536883	0.782743	62883874	0.97488	27.1416	21.5997	9.21702	328699490	0.937451	0.0182
s812	9289314300	61928762	7591491818	0.817228	61150241	0.987429	26.0579	21.6509	11.3768	326240610	0.930439	0.0581
s141	9142566300	60950442	7600042008	0.831281	54791760	0.898956	25.6462	21.6753	9.69159	328553159	0.937034	0.1046
s414	9591395400	63942636	7621691844	0.794638	61319784	0.958981	26.9053	21.7371	13.7047	323810819	0.923509	0.0411
s668	9723065700	64820438	7622595355	0.78397	63789962	0.984103	27.2746	21.7396	10.7173	325164372	0.927369	0.058
s1584	9496463700	63309758	7624931858	0.802923	62823085	0.992313	26.639	21.7463	9.66679	324128485	0.924415	0.0708
s17-3d	9685701300	64571342	7629310118	0.787688	62067728	0.961227	27.1698	21.7588	13.5397	319106452	0.910092	0.0479
s745m	9207859200	61385728	7631301214	0.828781	60834854	0.991026	25.8294	21.7645	10.3751	325559213	0.928495	0.031
s865	9209475600	61396504	7635186336	0.829058	60710256	0.988823	25.8339	21.7756	9.83992	325370587	0.927957	0.0392
s424m	9078142200	60520948	7649566266	0.842636	60036721	0.991999	25.4655	21.8166	10.9199	327540349	0.934145	0.1562
s792	9683955000	64559700	7664137194	0.791426	61860145	0.958185	27.1649	21.8581	14.567	329083115	0.938545	0.049
s01071	9983339400	66555596	7686215997	0.769904	63582430	0.955328	28.0047	21.9211	13.2526	323123930	0.92155	0.0385
s189	11107448100	74049654	7691071714	0.692425	68526665	0.925415	31.158	21.9349	10.7707	329636806	0.940124	0.0439
s747	9707302800	64715352	7695584668	0.792762	63807900	0.985978	27.2304	21.9478	12.8295	326110906	0.930069	0.0561
s1025	9679219200	64528128	7700451347	0.795565	61888146	0.959088	27.1516	21.9617	12.2361	329001304	0.938312	0.1249
s975	9695153700	64634358	7708848783	0.795124	63947856	0.989379	27.1963	21.9856	12.0491	329196550	0.938869	0.065
s1464	9834759600	65565064	7710586220	0.784014	64914641	0.99008	27.5879	21.9906	9.64435	329644095	0.940145	0.112
s863m	9199938600	61332924	7747450428	0.84212	60674974	0.989272	25.8072	22.0957	9.37258	328495045	0.936868	0.0446
s399	9723154800	64821032	7759502902	0.798044	62234973	0.960105	27.2749	22.1301	11.0265	326637362	0.93157	0.1047
s2748	9781200000	65208000	7759567413	0.793314	64620374	0.990988	27.4377	22.1303	10.1689	325152124	0.927334	0.0353
s995	9712910700	64752738	7769073470	0.799871	64079860	0.989609	27.2461	22.1574	10.5354	326062522	0.929931	0.0281
s1476	9654473400	64363156	7769612047	0.804768	63842240	0.991907	27.0822	22.1589	10.4976	327493129	0.934011	0.142
s2926	9710510700	64736738	7792130041	0.802443	64238676	0.992306	27.2394	22.2232	11.7921	322314670	0.919242	0.0629
s635	9620281500	64135210	7792276555	0.809984	63555147	0.990956	26.9863	22.2236	10.886	325309709	0.927784	0.0475
s933	9432744300	62884962	7798507774	0.826749	62325112	0.991097	26.4602	22.2414	11.8755	328176124	0.935959	0.142
s3000	9800717100	65338114	7808696673	0.796747	62671567	0.959188	27.4925	22.2704	11.1271	325523355	0.928393	0.0449
s1494	9827242500	65514950	7814514952	0.795189	62871820	0.959656	27.5669	22.287	14.0629	329700168	0.940305	0.0775
s861m	9993415800	66622772	7814591070	0.781974	60401143	0.906614	28.033	22.2872	9.54105	324793934	0.926313	0.0244
s206	10946301600	72975344	7817041813	0.714126	70781198	0.969933	30.706	22.2942	10.418	329824357	0.940659	0.0535
s73	9961559100	66410394	7823584233	0.785377	64897046	0.977212	27.9436	22.3129	10.4116	329170338	0.938794	0.0943
s1474	9891455700	65943038	7843656416	0.792973	65341692	0.990881	27.747	22.3701	9.98299	329606008	0.940037	0.091
s164	9899103000	65994020	7844161840	0.792411	63427185	0.961105	27.7684	22.3716	10.4708	328661550	0.937343	0.024
s657	10149964200	67666428	7888882702	0.777233	65448541	0.967223	28.4721	22.4991	10.1311	329187817	0.938844	0.0174
s2838	9915494400	66103296	7999550883	0.806773	65576304	0.992028	27.8144	22.8147	9.97905	326931371	0.932409	0.0189
s340m	9543676500	63624510	8017743956	0.840111	63138636	0.992363	26.7714	22.8666	12.8701	325406784	0.92806	0.0767
s1631	9618793800	64125292	8021068511	0.833895	57687465	0.899605	26.9821	22.8761	10.0439	320815969	0.914967	0.0478
s1262	9814332000	65428880	8033506206	0.818548	64875840	0.991547	27.5306	22.9116	12.3481	327583909	0.93427	0.0677
s621	9489337500	63262250	8061879675	0.849572	62561369	0.988921	26.619	22.9925	14.1869	325448311	0.928179	0.0946
s1604	10200474600	68003164	8078099010	0.791934	67366367	0.990636	28.6138	23.0387	11.1677	328185142	0.935984	0.1145
s1509	9711531000	64743540	8105666595	0.834644	59147346	0.913564	27.2423	23.1174	11.2944	327168832	0.933086	0.1228
s397m	9440355900	62935706	8108517102	0.858921	62535025	0.993633	26.4816	23.1255	12.5398	326178903	0.930263	0.1259
s1106	10134403200	67562688	8111702336	0.800412	64919731	0.960881	28.4285	23.1346	14.1607	329868988	0.940787	0.0814
s199	10719846300	71465642	8126830688	0.758111	69480835	0.972227	30.0707	23.1777	10.0214	329281965	0.939112	0.0245
s11-1	11793354000	78622360	8137961466	0.690046	76105642	0.96799	33.0821	23.2095	13.2922	321908650	0.918084	0.054
s1157	10789674300	71931162	8262515103	0.76578	68646106	0.954331	30.2666	23.5647	13.2809	322739848	0.920454	0.0978
s711	10439675700	69597838	8289802338	0.794067	68618167	0.985924	29.2848	23.6425	14.4138	329671818	0.940224	0.1047
s1633	10302975900	68686506	8298092599	0.805407	68170863	0.992493	28.9014	23.6662	12.0473	323533275	0.922717	0.0385
s385	10482499800	69883332	8302594249	0.792043	68206652	0.976007	29.405	23.679	8.42745	324031856	0.924139	0.0593
s212m	9733042800	64886952	8348578010	0.857756	64436911	0.993064	27.3026	23.8102	11.4467	328367343	0.936504	0.14
s916	10677773700	71185158	8395269996	0.786238	68128712	0.957063	29.9527	23.9433	12.3321	325556681	0.928488	0.057
s1168	10924346700	72828978	8398173213	0.768757	69634050	0.956131	30.6444	23.9516	11.8726	328040650	0.935572	0.1337
s866	10280462700	68536418	8401285325	0.817209	67689679	0.987645	28.8382	23.9605	10.8615	328891080	0.937998	0.0684
s387m	9839812200	65598748	8405583890	0.854242	65143178	0.993055	27.6021	23.9727	11.2095	325383645	0.927994	0.0381
s201	10738545900	71590306	8440206600	0.785973	69882407	0.976143	30.1232	24.0715	10.3388	327699914	0.9346	0.0854
s344	11203964400	74693096	8508107072	0.759384	71303465	0.954619	31.4288	24.2651	13.7887	323638927	0.923019	0.0474
s1788	10648042500	70986950	8592373245	0.806944	68341543	0.962734	29.8693	24.5055	13.551	330192594	0.94171	0.121
s1161	11335848000	75572320	8630406465	0.761338	72119341	0.954309	31.7987	24.6139	11.2154	323764400	0.923376	0.0509
s168	11013181800	73421212	8660885444	0.786411	71734519	0.977027	30.8936	24.7009	10.157	328860917	0.937912	0.079
s665	12253512000	81690080	8845814172	0.7219	79083925	0.968097	34.3729	25.2283	12.2215	326612123	0.931498	0.0217
s1142	12368671800	82457812	8856530468	0.716045	79731983	0.966943	34.6959	25.2588	10.4473	324405159	0.925204	0.0863
s664	11616445500	77442970	8922946508	0.768131	74076214	0.956526	32.5858	25.4483	12.2249	327334631	0.933559	0.1234
s1639	11660703600	77738024	8956752295	0.768114	74337491	0.956257	32.71	25.5447	13.9688	323667197	0.923099	0.0408
s228	13027583400	86850556	9017430750	0.69218	84076026	0.968054	36.5443	25.7177	11.8106	326188787	0.930291	0.0351
s27R	12078539100	80523594	9484348873	0.785223	77304752	0.960026	33.8821	27.0494	17.3558	321954374	0.918214	0.0985
s2072	12231159000	81541060	9517017819	0.778096	78207415	0.959117	34.3102	27.1425	13.76	326100565	0.930039	0.0791
s1047	11073724200	73824828	9651501805	0.871568	73344247	0.99349	31.0634	27.5261	19.9533	326180484	0.930267	0.0679
s236	13476547200	89843648	10347657925	0.767827	85716747	0.954066	37.8037	29.5115	12.1107	325918035	0.929519	0.0669
s1165m	14330280900	95535206	11475729288	0.800803	93389288	0.977538	40.1985	32.7288	18.8181	328180887	0.935972	0.1126
s650m	16124424600	107496164	12941817826	0.802622	105743119	0.983692	45.2314	36.9101	20.5047	329562855	0.939914	0.0467
s210m	17883975900	119226506	13855174017	0.774726	115342090	0.96742	50.1672	39.515	20.9628	330747408	0.943292	0.1626
s1070m	18373710000	122491400	14001370977	0.762033	119710809	0.9773	51.541	39.9319	19.4988	329174030	0.938805	0.1303
