# Supplementary material for: Sequencing of Chinese castor lines reveals genetic signatures of selection and yield-associated loci
Source: Nat Commun. 2019 Jul 31;10:3418. doi: 10.1038/s41467-019-11228-3 (PMC6668449; doi:10.1038/s41467-019-11228-3)
Supplement: Supplementary file 7 — Supplementary Data 3 [file 41467_2019_11228_MOESM7_ESM.xlsx]

## Sheet: Supplementary Data 3
Supplementary Data 3 Castor groups divided by phylogenetic tree
Sample	Country	Group
sAMBO	Ethiopia	Group WS
S5	Ethiopia	Group WS
sya-1	Ethiopia	Group WS
s11-1	Ethiopia	Group WS
s13-3	Ethiopia	Group WS
masaimala	Kenya	Group WS
s1-1	Kenya	Group WS
s11-2	Kenya	Group WS
s11-3D	Kenya	Group WS
s14-0	Kenya	Group WS
s14-1	Kenya	Group WS
s2016072613	Kenya	Group WS
s20-3	Kenya	Group WS
s23-0	Kenya	Group WS
s26RD	Kenya	Group WS
s26rx	Kenya	Group WS
s27R	Kenya	Group WS
s3	Kenya	Group WS
s30R	Kenya	Group WS
sdaom	Kenya	Group WS
sS12001	Kenya	Group WS
sS1501	Kenya	Group WS
s18-4m	Kenya	Group WS
s27-1	Kenya	Group WS
s27-4m	Kenya	Group WS
s17-3d	Kenya	Group WS
s1011	China	Group SC
s1017	China	Group SC
s1018	China	Group SC
s1020	China	Group SC
s1024	China	Group SC
s1028	China	Group SC
s1034m	China	Group SC
s1038	China	Group SC
s1111	China	Group SC
s1112	China	Group SC
s1113	China	Group SC
s1114	China	Group SC
s1115	China	Group SC
s1015	China	Group SC
s340m	China	Group SC
s333	China	Group SC
s2915	China	Group SC
s2926	China	Group SC
s631	China	Group SC
s632	China	Group SC
s375	China	Group SC
s377	China	Group SC
s1142	China	Group SC
s867	China	Group SC
s872	China	Group SC
s1019	China	Group SC
s355m	China	Group SC
s356	China	Group SC
s2838	China	Group SC
s2996	China	Group SC
s337	China	Group SC
s409	China	Group SC
s625	China	Group SC
s1157	China	Group SC
s1160m	China	Group SC
s1161	China	Group SC
s1165m	China	Group SC
s1166	China	Group SC
s1168	China	Group SC
s1170	China	Group SC
s424m	China	Group SC
s425	China	Group SC
s433	China	Group SC
s2850	China	Group SC
s2851	China	Group SC
s381	China	Group SC
sxj03m	China	Group SC
sxj05	China	Group SC
s1241	China	Group SC
s1262	China	Group SC
s1336	China	Group SC
s1359	China	Group SC
s1404	China	Group SC
s1448	China	Group SC
s1450	China	Group SC
s1451	China	Group SC
s1463	China	Group SC
s1475	China	Group SC
s1495	China	Group SC
s1509	China	Group SC
s1584	China	Group SC
s1604	China	Group SC
s1631	China	Group SC
s1633	China	Group SC
s1639	China	Group SC
s1660	China	Group SC
s1787m	China	Group SC
s2070	China	Group SC
s2073	China	Group SC
s397m	China	Group SC
s2988	Russia	Group SC
s875	Brazil	Group MC
s1010m	China	Group MC
s1016	China	Group MC
s1022	China	Group MC
s1025	China	Group MC
s1036	China	Group MC
s1100	China	Group MC
s1102	China	Group MC
s1106	China	Group MC
s496	China	Group MC
s484	China	Group MC
s486	China	Group MC
s1103	China	Group MC
s1104	China	Group MC
s1108	China	Group MC
s1105	China	Group MC
s491	China	Group MC
s492	China	Group MC
s481	China	Group MC
s482	China	Group MC
s330	China	Group MC
s331m	China	Group MC
s332	China	Group MC
s334	China	Group MC
s1047	China	Group MC
s1121	China	Group MC
s1135	China	Group MC
s1145	China	Group MC
s1134	China	Group MC
s1118	China	Group MC
s1133	China	Group MC
s1132	China	Group MC
s1146	China	Group MC
s1117	China	Group MC
s1136	China	Group MC
s1126	China	Group MC
s1129	China	Group MC
s1131	China	Group MC
s977	China	Group MC
s868	China	Group MC
s871	China	Group MC
s873	China	Group MC
s874	China	Group MC
s378	China	Group MC
s380	China	Group MC
s1005m	China	Group MC
s344	China	Group MC
s345	China	Group MC
s346	China	Group MC
s358	China	Group MC
s349m	China	Group MC
s351	China	Group MC
s373	China	Group MC
s933	China	Group MC
s665	China	Group MC
s339	China	Group MC
s335	China	Group MC
s336	China	Group MC
s398	China	Group MC
s399	China	Group MC
s400	China	Group MC
s401m	China	Group MC
s403	China	Group MC
s711	China	Group MC
s723	China	Group MC
s853	China	Group MC
s194	China	Group MC
s210m	China	Group MC
s212m	China	Group MC
s996	China	Group MC
s975	China	Group MC
s1002	China	Group MC
s1083	China	Group MC
s1067m	China	Group MC
s25	China	Group MC
s1070m	China	Group MC
s1065	China	Group MC
s8	China	Group MC
s12	China	Group MC
s106	China	Group MC
s62	China	Group MC
s624	China	Group MC
s1056	China	Group MC
s45	China	Group MC
s49	China	Group MC
s1049	China	Group MC
s127	China	Group MC
s141	China	Group MC
s629m	China	Group MC
s391	China	Group MC
s14	China	Group MC
s15	China	Group MC
s1045	China	Group MC
s59	China	Group MC
s17	China	Group MC
s36	China	Group MC
s7	China	Group MC
s118	China	Group MC
s73	China	Group MC
s1059	China	Group MC
s21m	China	Group MC
s23	China	Group MC
s24	China	Group MC
s33	China	Group MC
s96	China	Group MC
s31	China	Group MC
s621	China	Group MC
s18	China	Group MC
s371	China	Group MC
s405	China	Group MC
s370	China	Group MC
s1169	China	Group MC
s1171	China	Group MC
s437m	China	Group MC
s438m	China	Group MC
s465	China	Group MC
s338	China	Group MC
s581	China	Group MC
s1148	China	Group MC
s1147	China	Group MC
s387m	China	Group MC
s388	China	Group MC
s384	China	Group MC
s385	China	Group MC
s664	China	Group MC
sxj02m	China	Group MC
sxj07	China	Group MC
s4-1	China	Group MC
sxj01m	China	Group MC
s1405	China	Group MC
s1456	China	Group MC
s1476	China	Group MC
s1507	China	Group MC
s1494	China	Group MC
s01071	China	Group MC
s1244	China	Group MC
s1444	China	Group MC
s1453	China	Group MC
s1464	China	Group MC
s1468	China	Group MC
s1470	China	Group MC
s1471	China	Group MC
s1490m	China	Group MC
s1491	China	Group MC
s1508	China	Group MC
s1634	China	Group MC
s1788	China	Group MC
s1797	China	Group MC
s2	China	Group MC
s2072	China	Group MC
s1214	China	Group MC
s1396	China	Group MC
s1473	China	Group MC
s2062	China	Group MC
s419	China	Group MC
s421	China	Group MC
s1474	China	Group MC
s1625m	China	Group MC
s396	China	Group MC
s414	China	Group MC
s483	China	Group NC
s490	China	Group NC
s653	China	Group NC
s654	China	Group NC
s981	China	Group NC
s994	China	Group NC
s999	China	Group NC
s668	China	Group NC
s669	China	Group NC
s670	China	Group NC
s299	China	Group NC
s301	China	Group NC
s865	China	Group NC
s863m	China	Group NC
s296	China	Group NC
s290	China	Group NC
s297	China	Group NC
s866	China	Group NC
s869m	China	Group NC
s281	China	Group NC
s282	China	Group NC
s859m	China	Group NC
s860m	China	Group NC
s861m	China	Group NC
s283m	China	Group NC
s285	China	Group NC
s862m	China	Group NC
s302	China	Group NC
s287	China	Group NC
s348	China	Group NC
s350	China	Group NC
s276	China	Group NC
s635	China	Group NC
s672	China	Group NC
s673	China	Group NC
s273	China	Group NC
s268	China	Group NC
s322	China	Group NC
s323	China	Group NC
s324m	China	Group NC
s325	China	Group NC
s326	China	Group NC
s327	China	Group NC
s658	China	Group NC
s876	China	Group NC
s882	China	Group NC
s895	China	Group NC
s899	China	Group NC
s912	China	Group NC
s916	China	Group NC
s2748	China	Group NC
s2777	China	Group NC
s2827m	China	Group NC
s2829	China	Group NC
s2993	China	Group NC
s3000	China	Group NC
s263	China	Group NC
s264m	China	Group NC
s666	China	Group NC
s667	China	Group NC
s306	China	Group NC
s307m	China	Group NC
s308	China	Group NC
s309	China	Group NC
s316	China	Group NC
s697	China	Group NC
s727	China	Group NC
s728	China	Group NC
s642	China	Group NC
s643	China	Group NC
s650m	China	Group NC
s682	China	Group NC
s702	China	Group NC
s713	China	Group NC
s311m	China	Group NC
s304	China	Group NC
s644	China	Group NC
s699m	China	Group NC
s318	China	Group NC
s724	China	Group NC
s725m	China	Group NC
s726	China	Group NC
s310	China	Group NC
s317	China	Group NC
s689	China	Group NC
s691	China	Group NC
s694	China	Group NC
s695	China	Group NC
s696	China	Group NC
s729	China	Group NC
s303	China	Group NC
s314	China	Group NC
s182	China	Group NC
s214	China	Group NC
s778	China	Group NC
s820	China	Group NC
s821	China	Group NC
s843	China	Group NC
s848	China	Group NC
s852	China	Group NC
s745m	China	Group NC
s746	China	Group NC
s221m	China	Group NC
s792	China	Group NC
s747	China	Group NC
s163	China	Group NC
s164	China	Group NC
s165	China	Group NC
s189	China	Group NC
s192	China	Group NC
s199	China	Group NC
s201	China	Group NC
s206	China	Group NC
s215	China	Group NC
s216	China	Group NC
s228	China	Group NC
s236	China	Group NC
s238	China	Group NC
s812	China	Group NC
s802	China	Group NC
s204	China	Group NC
s223	China	Group NC
s824	China	Group NC
s168	China	Group NC
s187	China	Group NC
s188	China	Group NC
s988	China	Group NC
s990	China	Group NC
s995	China	Group NC
s973	China	Group NC
s633	China	Group NC
s1064	China	Group NC
s622	China	Group NC
s436m	China	Group NC
s472	China	Group NC
s993	China	Group NC
s607	China	Group NC
s586	China	Group NC
s367m	China	Group NC
s656	China	Group NC
s657	China	Group NC
s660	China	Group NC
s661m	China	Group NC
s663	China	Group NC
sxj06	China	Group NC
s1472	China	Group NC
s2071m	China	Group NC
s655	Uzbekistan	Group NC
