# Supplementary material for: Sequencing of Chinese castor lines reveals genetic signatures of selection and yield-associated loci
Source: Nat Commun. 2019 Jul 31;10:3418. doi: 10.1038/s41467-019-11228-3 (PMC6668449; doi:10.1038/s41467-019-11228-3)
Supplement: Supplementary file 8 — Supplementary Data 4 [file 41467_2019_11228_MOESM8_ESM.xlsx]

## Sheet: Supplementary Data 4
Supplementary Data 4 The genomic regions associated with geographic differentiation
Scaffold	Start	End	SC vs. MC	MC vs. NC	SC vs. NC
28725	30001	40000	detected	detected	detected
28448	240001	250000	detected	detected	detected
29764	320001	330000	detected	detected	detected
30186	1420001	1430000	detected	detected	detected
30068	70001	80000	detected	detected	detected
30068	130001	140000	detected	detected	detected
30068	140001	150000	detected	detected	detected
30068	180001	190000	detected	detected	detected
30068	190001	200000	detected	detected	detected
30068	240001	250000	detected	detected	detected
29676	510001	520000	detected	detected	detected
29676	520001	530000	detected	detected	detected
29676	530001	540000	detected	detected	detected
29676	540001	550000	detected	detected	detected
29942	200001	210000	detected	detected	detected
29942	210001	220000	detected	detected	detected
29942	220001	230000	detected	detected	detected
30025	1	10000	detected	detected	detected
29168	150001	160000	detected	detected	detected
30000	80001	90000	detected	detected	detected
30000	100001	110000	detected	detected	detected
29693	360001	370000	detected	detected	detected
30166	140001	150000	detected	detected	detected
29854	550001	560000	detected	detected	detected
29854	580001	590000	detected	detected	detected
29854	610001	620000	detected	detected	detected
29854	640001	650000	detected	detected	detected
29854	790001	800000	detected	detected	detected
29854	880001	890000	detected	detected	detected
29854	1070001	1080000	detected	detected	detected
29854	1340001	1350000	detected	detected	detected
29854	1370001	1380000	detected	detected	detected
30106	70001	80000	detected	detected	detected
29929	80001	90000	detected	detected	detected
29929	100001	110000	detected	detected	detected
29929	720001	730000	detected	detected	detected
29706	150001	160000	detected	detected	detected
29706	170001	180000	detected	detected	detected
29706	190001	200000	detected	detected	detected
29706	220001	230000	detected	detected	detected
28694	190001	200000	detected	detected	detected
29755	170001	180000	detected	detected	detected
29801	380001	390000	detected	detected	detected
29846	110001	120000	detected	detected	detected
29739	660001	670000	detected	detected	detected
30170	1560001	1570000	detected	detected	detected
30170	2290001	2300000	detected	detected	detected
30170	2370001	2380000	detected	detected	detected
30170	2410001	2420000	detected	detected	detected
30170	2700001	2710000	detected	detected	detected
30170	2710001	2720000	detected	detected	detected
30170	2990001	3000000	detected	detected	detected
30170	3030001	3040000	detected	detected	detected
30170	3040001	3050000	detected	detected	detected
30170	3050001	3060000	detected	detected	detected
30170	3650001	3660000	detected	detected	detected
30170	3660001	3670000	detected	detected	detected
30170	3700001	3710000	detected	detected	detected
30170	3730001	3740000	detected	detected	detected
30170	3740001	3750000	detected	detected	detected
30170	3750001	3760000	detected	detected	detected
30170	3760001	3770000	detected	detected	detected
30170	3770001	3780000	detected	detected	detected
30170	3780001	3790000	detected	detected	detected
30170	3800001	3810000	detected	detected	detected
30170	3810001	3820000	detected	detected	detected
30170	3820001	3830000	detected	detected	detected
29648	690001	700000	detected	detected	detected
29788	50001	60000	detected	detected	detected
29788	70001	80000	detected	detected	detected
29675	50001	60000	detected	detected	detected
29675	80001	90000	detected	detected	detected
29675	250001	260000	detected	detected	detected
30073	170001	180000	detected	detected	detected
29872	90001	100000	detected	detected	detected
29872	120001	130000	detected	detected	detected
29872	130001	140000	detected	detected	detected
29908	1070001	1080000	detected	detected	detected
29092	100001	110000	detected	detected	detected
29092	110001	120000	detected	detected	detected
29092	120001	130000	detected	detected	detected
29092	130001	140000	detected	detected	detected
29912	490001	500000	detected	detected	detected
29912	500001	510000	detected	detected	detected
29912	510001	520000	detected	detected	detected
29912	530001	540000	detected	detected	detected
29912	540001	550000	detected	detected	detected
29912	550001	560000	detected	detected	detected
29912	560001	570000	detected	detected	detected
29912	570001	580000	detected	detected	detected
29912	580001	590000	detected	detected	detected
29912	1270001	1280000	detected	detected	detected
29912	1280001	1290000	detected	detected	detected
29912	1300001	1310000	detected	detected	detected
29912	1310001	1320000	detected	detected	detected
29912	1730001	1740000	detected	detected	detected
29912	1780001	1790000	detected	detected	detected
29912	1790001	1800000	detected	detected	detected
29951	20001	30000	detected	detected	detected
30221	200001	210000	detected	detected	detected
30221	330001	340000	detected	detected	detected
30221	530001	540000	detected	detected	detected
30221	750001	760000	detected	detected	detected
30221	840001	850000	detected	detected	detected
30221	850001	860000	detected	detected	detected
30221	950001	960000	detected	detected	detected
30221	990001	1000000	detected	detected	detected
30221	1150001	1160000	detected	detected	detected
30221	1490001	1500000	detected	detected	detected
28152	260001	270000	detected	detected	detected
29630	280001	290000	detected	detected	detected
29623	60001	70000	detected	detected	detected
30195	120001	130000	detected	detected	detected
29983	630001	640000	detected	detected	detected
29983	730001	740000	detected	detected	detected
29799	30001	40000	detected	detected	detected
29799	50001	60000	detected	detected	detected
29799	70001	80000	detected	detected	detected
29799	470001	480000	detected	detected	detected
29799	500001	510000	detected	detected	detected
29799	530001	540000	detected	detected	detected
29799	560001	570000	detected	detected	detected
29799	610001	620000	detected	detected	detected
29799	670001	680000	detected	detected	detected
30058	130001	140000	detected	detected	detected
30115	180001	190000	detected	detected	detected
30015	20001	30000	detected	detected	detected
30015	50001	60000	detected	detected	detected
30015	60001	70000	detected	detected	detected
30015	80001	90000	detected	detected	detected
30015	90001	100000	detected	detected	detected
30015	100001	110000	detected	detected	detected
30015	140001	150000	detected	detected	detected
30015	150001	160000	detected	detected	detected
29738	290001	300000	detected	detected	detected
29738	310001	320000	detected	detected	detected
29738	350001	360000	detected	detected	detected
29738	370001	380000	detected	detected	detected
29738	410001	420000	detected	detected	detected
29738	440001	450000	detected	detected	detected
29751	740001	750000	detected	detected	detected
29751	760001	770000	detected	detected	detected
30190	2260001	2270000	detected	detected	detected
30190	2280001	2290000	detected	detected	detected
30190	2310001	2320000	detected	detected	detected
30190	2330001	2340000	detected	detected	detected
30190	2360001	2370000	detected	detected	detected
30094	180001	190000	detected	detected	detected
30094	200001	210000	detected	detected	detected
30094	350001	360000	detected	detected	detected
30110	720001	730000	detected	detected	detected
29867	220001	230000	detected	detected	detected
29867	230001	240000	detected	detected	detected
29867	570001	580000	detected	detected	detected
29867	580001	590000	detected	detected	detected
30116	250001	260000	detected	detected	detected
29990	80001	90000	detected	detected	detected
29990	100001	110000	detected	detected	detected
29990	210001	220000	detected	detected	detected
29990	230001	240000	detected	detected	detected
29990	260001	270000	detected	detected	detected
30213	410001	420000	detected	detected	detected
30146	20001	30000	detected	detected	detected
30146	40001	50000	detected	detected	detected
30146	60001	70000	detected	detected	detected
30146	90001	100000	detected	detected	detected
30146	100001	110000	detected	detected	detected
30146	120001	130000	detected	detected	detected
30146	150001	160000	detected	detected	detected
30146	220001	230000	detected	detected	detected
30146	240001	250000	detected	detected	detected
30146	250001	260000	detected	detected	detected
30146	260001	270000	detected	detected	detected
30146	270001	280000	detected	detected	detected
30146	330001	340000	detected	detected	detected
30146	370001	380000	detected	detected	detected
30146	400001	410000	detected	detected	detected
30146	510001	520000	detected	detected	detected
30146	520001	530000	detected	detected	detected
30146	530001	540000	detected	detected	detected
30122	20001	30000	detected	detected	detected
30122	80001	90000	detected	detected	detected
30122	270001	280000	detected	detected	detected
30122	390001	400000	detected	detected	detected
30169	1580001	1590000	detected	detected	detected
30169	1590001	1600000	detected	detected	detected
30169	1600001	1610000	detected	detected	detected
30169	1630001	1640000	detected	detected	detected
27810	220001	230000	detected	detected	detected
27810	230001	240000	detected	detected	detected
27810	280001	290000	detected	detected	detected
29864	30001	40000	detected	detected	detected
29864	90001	100000	detected	detected	detected
29864	180001	190000	detected	detected	detected
29864	270001	280000	detected	detected	detected
29864	290001	300000	detected	detected	detected
29864	310001	320000	detected	detected	detected
29864	400001	410000	detected	detected	detected
29864	410001	420000	detected	detected	detected
29864	840001	850000	detected	detected	detected
29864	850001	860000	detected	detected	detected
29864	860001	870000	detected	detected	detected
28725	20001	30000	detected	-	detected
29745	220001	230000	detected	-	detected
29764	280001	290000	detected	-	detected
29764	300001	310000	detected	-	detected
30068	120001	130000	detected	-	detected
30068	170001	180000	detected	-	detected
30068	200001	210000	detected	-	detected
30068	210001	220000	detected	-	detected
30068	220001	230000	detected	-	detected
29568	10001	20000	detected	-	detected
29676	560001	570000	detected	-	detected
29676	600001	610000	detected	-	detected
29942	160001	170000	detected	-	detected
30128	530001	540000	detected	-	detected
30128	1610001	1620000	detected	-	detected
30128	2420001	2430000	detected	-	detected
30025	50001	60000	detected	-	detected
29693	750001	760000	detected	-	detected
29854	540001	550000	detected	-	detected
29854	600001	610000	detected	-	detected
29854	720001	730000	detected	-	detected
29854	920001	930000	detected	-	detected
29854	1050001	1060000	detected	-	detected
29854	1080001	1090000	detected	-	detected
29854	1090001	1100000	detected	-	detected
29854	1100001	1110000	detected	-	detected
29854	1110001	1120000	detected	-	detected
29854	1130001	1140000	detected	-	detected
29854	1180001	1190000	detected	-	detected
29854	1190001	1200000	detected	-	detected
29854	1220001	1230000	detected	-	detected
29854	1230001	1240000	detected	-	detected
29854	1250001	1260000	detected	-	detected
29854	1290001	1300000	detected	-	detected
29726	1100001	1110000	detected	-	detected
29726	1130001	1140000	detected	-	detected
29726	1220001	1230000	detected	-	detected
29726	1230001	1240000	detected	-	detected
30106	60001	70000	detected	-	detected
29235	1	10000	detected	-	detected
29235	10001	20000	detected	-	detected
29235	20001	30000	detected	-	detected
29235	30001	40000	detected	-	detected
29235	40001	50000	detected	-	detected
29235	70001	80000	detected	-	detected
29235	80001	90000	detected	-	detected
27751	60001	70000	detected	-	detected
28838	1	10000	detected	-	detected
28838	20001	30000	detected	-	detected
28838	40001	50000	detected	-	detected
28838	50001	60000	detected	-	detected
29929	1	10000	detected	-	detected
29929	40001	50000	detected	-	detected
29929	50001	60000	detected	-	detected
29929	60001	70000	detected	-	detected
29929	70001	80000	detected	-	detected
29929	90001	100000	detected	-	detected
29929	110001	120000	detected	-	detected
29929	120001	130000	detected	-	detected
29929	710001	720000	detected	-	detected
29929	740001	750000	detected	-	detected
29929	750001	760000	detected	-	detected
29929	780001	790000	detected	-	detected
29929	790001	800000	detected	-	detected
29929	880001	890000	detected	-	detected
29929	900001	910000	detected	-	detected
29929	1040001	1050000	detected	-	detected
29929	1090001	1100000	detected	-	detected
29595	130001	140000	detected	-	detected
29706	250001	260000	detected	-	detected
29706	270001	280000	detected	-	detected
29706	280001	290000	detected	-	detected
29706	300001	310000	detected	-	detected
28694	200001	210000	detected	-	detected
28694	210001	220000	detected	-	detected
28694	220001	230000	detected	-	detected
29755	210001	220000	detected	-	detected
29755	250001	260000	detected	-	detected
29755	270001	280000	detected	-	detected
30153	20001	30000	detected	-	detected
30153	110001	120000	detected	-	detected
30153	430001	440000	detected	-	detected
30153	560001	570000	detected	-	detected
30153	630001	640000	detected	-	detected
29846	40001	50000	detected	-	detected
29846	70001	80000	detected	-	detected
28333	130001	140000	detected	-	detected
28333	140001	150000	detected	-	detected
28333	150001	160000	detected	-	detected
28333	300001	310000	detected	-	detected
29739	320001	330000	detected	-	detected
29739	450001	460000	detected	-	detected
30170	1550001	1560000	detected	-	detected
30170	2230001	2240000	detected	-	detected
30170	2300001	2310000	detected	-	detected
30170	2320001	2330000	detected	-	detected
30170	2330001	2340000	detected	-	detected
30170	2340001	2350000	detected	-	detected
30170	2420001	2430000	detected	-	detected
30170	2450001	2460000	detected	-	detected
30170	2690001	2700000	detected	-	detected
30170	2770001	2780000	detected	-	detected
30170	2800001	2810000	detected	-	detected
30170	2830001	2840000	detected	-	detected
30170	2840001	2850000	detected	-	detected
30170	2850001	2860000	detected	-	detected
30170	2870001	2880000	detected	-	detected
30170	2880001	2890000	detected	-	detected
30170	2890001	2900000	detected	-	detected
30170	2900001	2910000	detected	-	detected
30170	2940001	2950000	detected	-	detected
30170	3010001	3020000	detected	-	detected
30170	3080001	3090000	detected	-	detected
30170	3100001	3110000	detected	-	detected
30170	3170001	3180000	detected	-	detected
30170	3190001	3200000	detected	-	detected
30170	3200001	3210000	detected	-	detected
30170	3230001	3240000	detected	-	detected
30170	3250001	3260000	detected	-	detected
30170	3270001	3280000	detected	-	detected
30170	3350001	3360000	detected	-	detected
29853	500001	510000	detected	-	detected
29853	890001	900000	detected	-	detected
29648	590001	600000	detected	-	detected
29648	600001	610000	detected	-	detected
29648	610001	620000	detected	-	detected
29648	620001	630000	detected	-	detected
29812	1	10000	detected	-	detected
29812	10001	20000	detected	-	detected
29812	90001	100000	detected	-	detected
29812	100001	110000	detected	-	detected
29788	30001	40000	detected	-	detected
30093	30001	40000	detected	-	detected
29675	1	10000	detected	-	detected
29675	60001	70000	detected	-	detected
29675	110001	120000	detected	-	detected
29675	120001	130000	detected	-	detected
29675	160001	170000	detected	-	detected
29675	290001	300000	detected	-	detected
29872	80001	90000	detected	-	detected
29872	140001	150000	detected	-	detected
29652	200001	210000	detected	-	detected
29652	210001	220000	detected	-	detected
29844	790001	800000	detected	-	detected
29912	1250001	1260000	detected	-	detected
29912	1290001	1300000	detected	-	detected
29807	130001	140000	detected	-	detected
30147	3800001	3810000	detected	-	detected
30147	3900001	3910000	detected	-	detected
30221	270001	280000	detected	-	detected
30221	400001	410000	detected	-	detected
30221	460001	470000	detected	-	detected
30221	500001	510000	detected	-	detected
30221	590001	600000	detected	-	detected
30221	640001	650000	detected	-	detected
30221	770001	780000	detected	-	detected
30221	780001	790000	detected	-	detected
30221	790001	800000	detected	-	detected
30221	800001	810000	detected	-	detected
30221	830001	840000	detected	-	detected
30221	880001	890000	detected	-	detected
30221	1020001	1030000	detected	-	detected
30221	1110001	1120000	detected	-	detected
30221	1170001	1180000	detected	-	detected
30221	1180001	1190000	detected	-	detected
30221	1420001	1430000	detected	-	detected
30221	1510001	1520000	detected	-	detected
30221	1530001	1540000	detected	-	detected
30221	1560001	1570000	detected	-	detected
30221	1590001	1600000	detected	-	detected
30221	1630001	1640000	detected	-	detected
30221	1650001	1660000	detected	-	detected
30221	1680001	1690000	detected	-	detected
30221	1700001	1710000	detected	-	detected
30221	1710001	1720000	detected	-	detected
30221	1850001	1860000	detected	-	detected
30221	1860001	1870000	detected	-	detected
28152	270001	280000	detected	-	detected
28152	300001	310000	detected	-	detected
28152	310001	320000	detected	-	detected
29889	20001	30000	detected	-	detected
29630	150001	160000	detected	-	detected
29630	200001	210000	detected	-	detected
29216	10001	20000	detected	-	detected
29216	60001	70000	detected	-	detected
29623	1	10000	detected	-	detected
29623	20001	30000	detected	-	detected
30195	130001	140000	detected	-	detected
30195	150001	160000	detected	-	detected
29983	620001	630000	detected	-	detected
29983	660001	670000	detected	-	detected
29983	680001	690000	detected	-	detected
29983	690001	700000	detected	-	detected
29983	710001	720000	detected	-	detected
29983	740001	750000	detected	-	detected
29983	750001	760000	detected	-	detected
29983	760001	770000	detected	-	detected
29983	780001	790000	detected	-	detected
29983	810001	820000	detected	-	detected
29799	190001	200000	detected	-	detected
29799	340001	350000	detected	-	detected
29799	360001	370000	detected	-	detected
29799	440001	450000	detected	-	detected
29799	540001	550000	detected	-	detected
29799	630001	640000	detected	-	detected
29799	690001	700000	detected	-	detected
30058	100001	110000	detected	-	detected
29646	50001	60000	detected	-	detected
29646	90001	100000	detected	-	detected
29646	150001	160000	detected	-	detected
29646	160001	170000	detected	-	detected
27451	30001	40000	detected	-	detected
30115	200001	210000	detected	-	detected
30115	220001	230000	detected	-	detected
30115	240001	250000	detected	-	detected
30115	310001	320000	detected	-	detected
29738	280001	290000	detected	-	detected
29738	300001	310000	detected	-	detected
29738	330001	340000	detected	-	detected
29738	340001	350000	detected	-	detected
29738	360001	370000	detected	-	detected
29738	380001	390000	detected	-	detected
30020	110001	120000	detected	-	detected
29751	670001	680000	detected	-	detected
29751	690001	700000	detected	-	detected
30190	1540001	1550000	detected	-	detected
30190	1820001	1830000	detected	-	detected
30190	2240001	2250000	detected	-	detected
30190	2270001	2280000	detected	-	detected
30190	2290001	2300000	detected	-	detected
30190	2320001	2330000	detected	-	detected
30190	2370001	2380000	detected	-	detected
30190	2390001	2400000	detected	-	detected
27543	140001	150000	detected	-	detected
27543	150001	160000	detected	-	detected
30094	30001	40000	detected	-	detected
30094	60001	70000	detected	-	detected
30094	130001	140000	detected	-	detected
30094	530001	540000	detected	-	detected
29672	270001	280000	detected	-	detected
29672	280001	290000	detected	-	detected
30110	120001	130000	detected	-	detected
30110	330001	340000	detected	-	detected
30110	340001	350000	detected	-	detected
30110	420001	430000	detected	-	detected
30110	710001	720000	detected	-	detected
30116	200001	210000	detected	-	detected
29736	250001	260000	detected	-	detected
29736	270001	280000	detected	-	detected
29736	310001	320000	detected	-	detected
29736	380001	390000	detected	-	detected
29990	90001	100000	detected	-	detected
29990	250001	260000	detected	-	detected
29990	270001	280000	detected	-	detected
29820	290001	300000	detected	-	detected
29976	30001	40000	detected	-	detected
29976	60001	70000	detected	-	detected
30146	30001	40000	detected	-	detected
30122	250001	260000	detected	-	detected
30122	380001	390000	detected	-	detected
30122	410001	420000	detected	-	detected
30169	560001	570000	detected	-	detected
30169	570001	580000	detected	-	detected
30169	580001	590000	detected	-	detected
30169	1290001	1300000	detected	-	detected
30169	1300001	1310000	detected	-	detected
30169	1310001	1320000	detected	-	detected
29641	130001	140000	detected	-	detected
29641	140001	150000	detected	-	detected
29786	40001	50000	detected	-	detected
29757	130001	140000	detected	-	detected
29954	310001	320000	detected	-	detected
29954	350001	360000	detected	-	detected
29915	220001	230000	detected	-	detected
29915	230001	240000	detected	-	detected
29915	250001	260000	detected	-	detected
27810	240001	250000	detected	-	detected
27810	260001	270000	detected	-	detected
27810	270001	280000	detected	-	detected
27810	290001	300000	detected	-	detected
27810	300001	310000	detected	-	detected
27810	330001	340000	detected	-	detected
27810	340001	350000	detected	-	detected
27810	350001	360000	detected	-	detected
29864	60001	70000	detected	-	detected
29864	100001	110000	detected	-	detected
29864	190001	200000	detected	-	detected
29864	200001	210000	detected	-	detected
29864	740001	750000	detected	-	detected
29864	990001	1000000	detected	-	detected
29864	1010001	1020000	detected	-	detected
28644	90001	100000	detected	-	detected
29842	850001	860000	detected	-	-
28212	100001	110000	detected	-	-
29745	1	10000	detected	-	-
29745	10001	20000	detected	-	-
29745	70001	80000	detected	-	-
29745	90001	100000	detected	-	-
29745	100001	110000	detected	-	-
29745	110001	120000	detected	-	-
29745	120001	130000	detected	-	-
29745	130001	140000	detected	-	-
29745	140001	150000	detected	-	-
29745	160001	170000	detected	-	-
29745	170001	180000	detected	-	-
29745	190001	200000	detected	-	-
29745	210001	220000	detected	-	-
29764	290001	300000	detected	-	-
29764	310001	320000	detected	-	-
28111	1	10000	detected	-	-
28111	100001	110000	detected	-	-
28111	120001	130000	detected	-	-
28111	130001	140000	detected	-	-
28111	140001	150000	detected	-	-
28111	210001	220000	detected	-	-
28111	270001	280000	detected	-	-
30186	1440001	1450000	detected	-	-
30104	1	10000	detected	-	-
30104	50001	60000	detected	-	-
30104	150001	160000	detected	-	-
30104	250001	260000	detected	-	-
30068	90001	100000	detected	-	-
30068	160001	170000	detected	-	-
30068	250001	260000	detected	-	-
30068	280001	290000	detected	-	-
30068	300001	310000	detected	-	-
30068	310001	320000	detected	-	-
30068	320001	330000	detected	-	-
30068	330001	340000	detected	-	-
30068	340001	350000	detected	-	-
30068	350001	360000	detected	-	-
30068	360001	370000	detected	-	-
30068	380001	390000	detected	-	-
30068	390001	400000	detected	-	-
30068	400001	410000	detected	-	-
29568	1	10000	detected	-	-
29568	20001	30000	detected	-	-
29568	50001	60000	detected	-	-
29568	60001	70000	detected	-	-
29568	70001	80000	detected	-	-
29568	80001	90000	detected	-	-
29568	90001	100000	detected	-	-
29568	110001	120000	detected	-	-
29568	120001	130000	detected	-	-
29568	130001	140000	detected	-	-
29568	140001	150000	detected	-	-
30223	20001	30000	detected	-	-
30223	40001	50000	detected	-	-
29676	550001	560000	detected	-	-
29942	180001	190000	detected	-	-
29942	350001	360000	detected	-	-
29942	360001	370000	detected	-	-
29942	370001	380000	detected	-	-
29942	380001	390000	detected	-	-
29942	390001	400000	detected	-	-
29942	400001	410000	detected	-	-
29942	410001	420000	detected	-	-
29942	430001	440000	detected	-	-
29942	450001	460000	detected	-	-
29942	460001	470000	detected	-	-
29942	470001	480000	detected	-	-
29942	480001	490000	detected	-	-
29942	490001	500000	detected	-	-
29942	500001	510000	detected	-	-
29942	510001	520000	detected	-	-
29942	520001	530000	detected	-	-
29942	570001	580000	detected	-	-
29942	590001	600000	detected	-	-
29942	600001	610000	detected	-	-
29942	620001	630000	detected	-	-
29942	630001	640000	detected	-	-
29942	640001	650000	detected	-	-
30024	1090001	1100000	detected	-	-
30111	10001	20000	detected	-	-
30111	20001	30000	detected	-	-
30111	30001	40000	detected	-	-
30111	120001	130000	detected	-	-
30128	560001	570000	detected	-	-
30128	890001	900000	detected	-	-
30128	900001	910000	detected	-	-
30128	910001	920000	detected	-	-
30128	920001	930000	detected	-	-
30128	930001	940000	detected	-	-
30128	940001	950000	detected	-	-
30128	950001	960000	detected	-	-
30128	970001	980000	detected	-	-
30128	980001	990000	detected	-	-
30128	990001	1000000	detected	-	-
30128	1000001	1010000	detected	-	-
30128	1010001	1020000	detected	-	-
30128	1020001	1030000	detected	-	-
30128	1030001	1040000	detected	-	-
30128	1050001	1060000	detected	-	-
30128	1060001	1070000	detected	-	-
30128	1070001	1080000	detected	-	-
30128	1140001	1150000	detected	-	-
30128	1160001	1170000	detected	-	-
30128	1170001	1180000	detected	-	-
30128	1180001	1190000	detected	-	-
30128	1190001	1200000	detected	-	-
30128	1200001	1210000	detected	-	-
30128	1210001	1220000	detected	-	-
30128	1220001	1230000	detected	-	-
30128	1240001	1250000	detected	-	-
30128	1260001	1270000	detected	-	-
30128	1270001	1280000	detected	-	-
30128	1280001	1290000	detected	-	-
30128	1290001	1300000	detected	-	-
30128	1300001	1310000	detected	-	-
30128	1310001	1320000	detected	-	-
30128	1320001	1330000	detected	-	-
30128	1330001	1340000	detected	-	-
30128	1350001	1360000	detected	-	-
30128	1370001	1380000	detected	-	-
30128	1390001	1400000	detected	-	-
30128	1400001	1410000	detected	-	-
30128	1420001	1430000	detected	-	-
30128	1430001	1440000	detected	-	-
30128	1440001	1450000	detected	-	-
30128	1450001	1460000	detected	-	-
30128	1460001	1470000	detected	-	-
30128	1510001	1520000	detected	-	-
30128	1520001	1530000	detected	-	-
30128	1530001	1540000	detected	-	-
30128	1540001	1550000	detected	-	-
30128	1560001	1570000	detected	-	-
30128	1570001	1580000	detected	-	-
30128	1580001	1590000	detected	-	-
30128	1590001	1600000	detected	-	-
30128	1600001	1610000	detected	-	-
30128	1620001	1630000	detected	-	-
30128	1630001	1640000	detected	-	-
30128	1640001	1650000	detected	-	-
30128	1650001	1660000	detected	-	-
30128	1820001	1830000	detected	-	-
30128	2210001	2220000	detected	-	-
30128	2240001	2250000	detected	-	-
30128	2270001	2280000	detected	-	-
30128	2310001	2320000	detected	-	-
30128	2340001	2350000	detected	-	-
30128	2360001	2370000	detected	-	-
30128	2370001	2380000	detected	-	-
30128	2430001	2440000	detected	-	-
30128	2440001	2450000	detected	-	-
30128	2450001	2460000	detected	-	-
30128	2460001	2470000	detected	-	-
30128	2470001	2480000	detected	-	-
30128	2480001	2490000	detected	-	-
30128	2490001	2500000	detected	-	-
30128	2500001	2510000	detected	-	-
30128	2510001	2520000	detected	-	-
30128	2530001	2540000	detected	-	-
30128	2540001	2550000	detected	-	-
30128	2550001	2560000	detected	-	-
30128	2570001	2580000	detected	-	-
30128	2590001	2600000	detected	-	-
28327	10001	20000	detected	-	-
29767	140001	150000	detected	-	-
29767	150001	160000	detected	-	-
29767	160001	170000	detected	-	-
29741	70001	80000	detected	-	-
29804	260001	270000	detected	-	-
29804	300001	310000	detected	-	-
29804	390001	400000	detected	-	-
29804	430001	440000	detected	-	-
29804	460001	470000	detected	-	-
29804	470001	480000	detected	-	-
29804	480001	490000	detected	-	-
29804	500001	510000	detected	-	-
29804	510001	520000	detected	-	-
29804	520001	530000	detected	-	-
29804	540001	550000	detected	-	-
29804	550001	560000	detected	-	-
29171	40001	50000	detected	-	-
29171	150001	160000	detected	-	-
29970	380001	390000	detected	-	-
27985	140001	150000	detected	-	-
29594	20001	30000	detected	-	-
29594	220001	230000	detected	-	-
29594	240001	250000	detected	-	-
29594	250001	260000	detected	-	-
29594	290001	300000	detected	-	-
30078	260001	270000	detected	-	-
29883	500001	510000	detected	-	-
30000	90001	100000	detected	-	-
30000	190001	200000	detected	-	-
29693	270001	280000	detected	-	-
29693	280001	290000	detected	-	-
29693	330001	340000	detected	-	-
29693	340001	350000	detected	-	-
30099	130001	140000	detected	-	-
30099	140001	150000	detected	-	-
30099	400001	410000	detected	-	-
30099	410001	420000	detected	-	-
30099	430001	440000	detected	-	-
30099	440001	450000	detected	-	-
30099	450001	460000	detected	-	-
30099	470001	480000	detected	-	-
30099	480001	490000	detected	-	-
30099	510001	520000	detected	-	-
30099	580001	590000	detected	-	-
30099	610001	620000	detected	-	-
30099	620001	630000	detected	-	-
30099	630001	640000	detected	-	-
30099	640001	650000	detected	-	-
30009	200001	210000	detected	-	-
30009	310001	320000	detected	-	-
30009	320001	330000	detected	-	-
30009	380001	390000	detected	-	-
30009	420001	430000	detected	-	-
30009	450001	460000	detected	-	-
30009	480001	490000	detected	-	-
30009	550001	560000	detected	-	-
30009	610001	620000	detected	-	-
30009	720001	730000	detected	-	-
30009	810001	820000	detected	-	-
30009	950001	960000	detected	-	-
30009	960001	970000	detected	-	-
29854	620001	630000	detected	-	-
29854	680001	690000	detected	-	-
29854	730001	740000	detected	-	-
29854	780001	790000	detected	-	-
29854	800001	810000	detected	-	-
29854	830001	840000	detected	-	-
29854	900001	910000	detected	-	-
29854	910001	920000	detected	-	-
29854	960001	970000	detected	-	-
29854	1000001	1010000	detected	-	-
29854	1010001	1020000	detected	-	-
29854	1020001	1030000	detected	-	-
29854	1040001	1050000	detected	-	-
29854	1060001	1070000	detected	-	-
29854	1120001	1130000	detected	-	-
29854	1150001	1160000	detected	-	-
29854	1160001	1170000	detected	-	-
29854	1170001	1180000	detected	-	-
29854	1200001	1210000	detected	-	-
29854	1210001	1220000	detected	-	-
29854	1240001	1250000	detected	-	-
29854	1260001	1270000	detected	-	-
29854	1270001	1280000	detected	-	-
29854	1350001	1360000	detected	-	-
29854	1380001	1390000	detected	-	-
29813	170001	180000	detected	-	-
29813	180001	190000	detected	-	-
29813	200001	210000	detected	-	-
29726	1010001	1020000	detected	-	-
29726	1110001	1120000	detected	-	-
29726	1160001	1170000	detected	-	-
29726	1240001	1250000	detected	-	-
29726	1260001	1270000	detected	-	-
29585	100001	110000	detected	-	-
30201	40001	50000	detected	-	-
27568	120001	130000	detected	-	-
28838	10001	20000	detected	-	-
28838	30001	40000	detected	-	-
30131	640001	650000	detected	-	-
30131	650001	660000	detected	-	-
30131	660001	670000	detected	-	-
30131	670001	680000	detected	-	-
30131	680001	690000	detected	-	-
30131	710001	720000	detected	-	-
30131	770001	780000	detected	-	-
30131	780001	790000	detected	-	-
30131	790001	800000	detected	-	-
30131	840001	850000	detected	-	-
30131	850001	860000	detected	-	-
30131	1090001	1100000	detected	-	-
30131	1130001	1140000	detected	-	-
30131	1140001	1150000	detected	-	-
30131	1150001	1160000	detected	-	-
30131	1160001	1170000	detected	-	-
30074	670001	680000	detected	-	-
29843	10001	20000	detected	-	-
29843	80001	90000	detected	-	-
29843	90001	100000	detected	-	-
29843	140001	150000	detected	-	-
29843	190001	200000	detected	-	-
29843	200001	210000	detected	-	-
29843	300001	310000	detected	-	-
29843	330001	340000	detected	-	-
29843	350001	360000	detected	-	-
29843	360001	370000	detected	-	-
29843	370001	380000	detected	-	-
29829	120001	130000	detected	-	-
29829	140001	150000	detected	-	-
30174	420001	430000	detected	-	-
30174	430001	440000	detected	-	-
30174	440001	450000	detected	-	-
29929	730001	740000	detected	-	-
29929	770001	780000	detected	-	-
29929	1100001	1110000	detected	-	-
29929	1240001	1250000	detected	-	-
29929	1280001	1290000	detected	-	-
28507	10001	20000	detected	-	-
28507	100001	110000	detected	-	-
28507	110001	120000	detected	-	-
28507	130001	140000	detected	-	-
30189	1310001	1320000	detected	-	-
30189	1320001	1330000	detected	-	-
30189	1330001	1340000	detected	-	-
30189	1350001	1360000	detected	-	-
30189	1370001	1380000	detected	-	-
30189	1400001	1410000	detected	-	-
30189	1410001	1420000	detected	-	-
30189	1430001	1440000	detected	-	-
30189	1640001	1650000	detected	-	-
30189	1770001	1780000	detected	-	-
29595	1	10000	detected	-	-
29595	10001	20000	detected	-	-
29595	40001	50000	detected	-	-
29595	80001	90000	detected	-	-
29595	90001	100000	detected	-	-
29595	100001	110000	detected	-	-
29595	120001	130000	detected	-	-
29595	150001	160000	detected	-	-
29706	110001	120000	detected	-	-
29706	200001	210000	detected	-	-
29706	230001	240000	detected	-	-
29706	260001	270000	detected	-	-
29706	290001	300000	detected	-	-
29706	310001	320000	detected	-	-
29706	320001	330000	detected	-	-
29625	1	10000	detected	-	-
29625	10001	20000	detected	-	-
29625	20001	30000	detected	-	-
29625	30001	40000	detected	-	-
29625	80001	90000	detected	-	-
29625	90001	100000	detected	-	-
29625	100001	110000	detected	-	-
29625	110001	120000	detected	-	-
29625	130001	140000	detected	-	-
29625	150001	160000	detected	-	-
29625	160001	170000	detected	-	-
29625	170001	180000	detected	-	-
29625	180001	190000	detected	-	-
29625	190001	200000	detected	-	-
29625	200001	210000	detected	-	-
29625	210001	220000	detected	-	-
29625	220001	230000	detected	-	-
29625	230001	240000	detected	-	-
29625	240001	250000	detected	-	-
29587	80001	90000	detected	-	-
29677	80001	90000	detected	-	-
29677	210001	220000	detected	-	-
29677	240001	250000	detected	-	-
29677	270001	280000	detected	-	-
29677	340001	350000	detected	-	-
29677	350001	360000	detected	-	-
29677	360001	370000	detected	-	-
29667	1	10000	detected	-	-
29667	70001	80000	detected	-	-
29667	130001	140000	detected	-	-
29667	140001	150000	detected	-	-
29667	150001	160000	detected	-	-
29667	180001	190000	detected	-	-
29667	230001	240000	detected	-	-
29667	270001	280000	detected	-	-
29667	290001	300000	detected	-	-
27914	200001	210000	detected	-	-
27914	240001	250000	detected	-	-
28694	40001	50000	detected	-	-
28694	50001	60000	detected	-	-
28694	60001	70000	detected	-	-
28694	70001	80000	detected	-	-
28694	80001	90000	detected	-	-
28694	230001	240000	detected	-	-
28694	270001	280000	detected	-	-
28694	290001	300000	detected	-	-
28694	300001	310000	detected	-	-
28694	310001	320000	detected	-	-
30135	30001	40000	detected	-	-
30135	40001	50000	detected	-	-
30135	140001	150000	detected	-	-
30135	150001	160000	detected	-	-
30135	170001	180000	detected	-	-
29890	20001	30000	detected	-	-
29890	30001	40000	detected	-	-
29890	40001	50000	detected	-	-
29890	50001	60000	detected	-	-
29890	60001	70000	detected	-	-
29890	340001	350000	detected	-	-
29890	350001	360000	detected	-	-
29579	90001	100000	detected	-	-
29777	170001	180000	detected	-	-
29755	140001	150000	detected	-	-
29755	160001	170000	detected	-	-
29755	260001	270000	detected	-	-
30089	1100001	1110000	detected	-	-
30051	210001	220000	detected	-	-
30051	250001	260000	detected	-	-
30051	280001	290000	detected	-	-
30051	340001	350000	detected	-	-
30051	380001	390000	detected	-	-
30153	1	10000	detected	-	-
30153	30001	40000	detected	-	-
30153	100001	110000	detected	-	-
30153	130001	140000	detected	-	-
30153	140001	150000	detected	-	-
30153	190001	200000	detected	-	-
30153	250001	260000	detected	-	-
30153	310001	320000	detected	-	-
30153	330001	340000	detected	-	-
30153	390001	400000	detected	-	-
30153	420001	430000	detected	-	-
30153	440001	450000	detected	-	-
30153	580001	590000	detected	-	-
30153	620001	630000	detected	-	-
30153	640001	650000	detected	-	-
30153	750001	760000	detected	-	-
30022	170001	180000	detected	-	-
30022	200001	210000	detected	-	-
30022	270001	280000	detected	-	-
30022	290001	300000	detected	-	-
30022	300001	310000	detected	-	-
30022	320001	330000	detected	-	-
30022	350001	360000	detected	-	-
30022	420001	430000	detected	-	-
29801	20001	30000	detected	-	-
29846	10001	20000	detected	-	-
29846	50001	60000	detected	-	-
28333	50001	60000	detected	-	-
28333	60001	70000	detected	-	-
28333	100001	110000	detected	-	-
28333	110001	120000	detected	-	-
28333	120001	130000	detected	-	-
28333	160001	170000	detected	-	-
28333	250001	260000	detected	-	-
28333	260001	270000	detected	-	-
28333	270001	280000	detected	-	-
30148	110001	120000	detected	-	-
30148	270001	280000	detected	-	-
30148	290001	300000	detected	-	-
29709	90001	100000	detected	-	-
29709	120001	130000	detected	-	-
30127	1	10000	detected	-	-
30127	40001	50000	detected	-	-
30079	170001	180000	detected	-	-
30079	290001	300000	detected	-	-
30079	320001	330000	detected	-	-
30079	430001	440000	detected	-	-
30079	500001	510000	detected	-	-
30079	530001	540000	detected	-	-
30079	540001	550000	detected	-	-
30079	660001	670000	detected	-	-
29739	310001	320000	detected	-	-
29739	440001	450000	detected	-	-
30185	210001	220000	detected	-	-
30185	240001	250000	detected	-	-
30185	560001	570000	detected	-	-
30185	610001	620000	detected	-	-
30185	620001	630000	detected	-	-
30185	810001	820000	detected	-	-
30185	880001	890000	detected	-	-
30170	1570001	1580000	detected	-	-
30170	1580001	1590000	detected	-	-
30170	1750001	1760000	detected	-	-
30170	1770001	1780000	detected	-	-
30170	1790001	1800000	detected	-	-
30170	2460001	2470000	detected	-	-
30170	2790001	2800000	detected	-	-
30170	2980001	2990000	detected	-	-
30170	3020001	3030000	detected	-	-
30170	3120001	3130000	detected	-	-
30170	3130001	3140000	detected	-	-
30170	3140001	3150000	detected	-	-
30170	3150001	3160000	detected	-	-
30170	3160001	3170000	detected	-	-
30170	3180001	3190000	detected	-	-
30170	3210001	3220000	detected	-	-
30170	3220001	3230000	detected	-	-
30170	3240001	3250000	detected	-	-
30170	3260001	3270000	detected	-	-
30170	3280001	3290000	detected	-	-
30170	3290001	3300000	detected	-	-
30170	3300001	3310000	detected	-	-
30170	3310001	3320000	detected	-	-
30170	3320001	3330000	detected	-	-
30170	3340001	3350000	detected	-	-
30170	3360001	3370000	detected	-	-
30170	3370001	3380000	detected	-	-
30170	3400001	3410000	detected	-	-
30170	3410001	3420000	detected	-	-
30170	3420001	3430000	detected	-	-
30170	3430001	3440000	detected	-	-
30170	3450001	3460000	detected	-	-
30170	3460001	3470000	detected	-	-
30170	3470001	3480000	detected	-	-
30170	3490001	3500000	detected	-	-
30170	3510001	3520000	detected	-	-
30170	3610001	3620000	detected	-	-
30170	3620001	3630000	detected	-	-
30170	3790001	3800000	detected	-	-
29732	1	10000	detected	-	-
29732	10001	20000	detected	-	-
29732	20001	30000	detected	-	-
29814	90001	100000	detected	-	-
29814	130001	140000	detected	-	-
27504	180001	190000	detected	-	-
30140	50001	60000	detected	-	-
30140	140001	150000	detected	-	-
30140	220001	230000	detected	-	-
30140	230001	240000	detected	-	-
30140	290001	300000	detected	-	-
30140	400001	410000	detected	-	-
30140	520001	530000	detected	-	-
30140	920001	930000	detected	-	-
30140	1290001	1300000	detected	-	-
29812	20001	30000	detected	-	-
29812	60001	70000	detected	-	-
29812	80001	90000	detected	-	-
29812	110001	120000	detected	-	-
29788	40001	50000	detected	-	-
29788	60001	70000	detected	-	-
29788	80001	90000	detected	-	-
30093	50001	60000	detected	-	-
29794	140001	150000	detected	-	-
29866	280001	290000	detected	-	-
29675	40001	50000	detected	-	-
29675	100001	110000	detected	-	-
29675	140001	150000	detected	-	-
29675	220001	230000	detected	-	-
30073	210001	220000	detected	-	-
29092	30001	40000	detected	-	-
29092	40001	50000	detected	-	-
29912	360001	370000	detected	-	-
29912	690001	700000	detected	-	-
29807	140001	150000	detected	-	-
30113	20001	30000	detected	-	-
30113	220001	230000	detected	-	-
30113	320001	330000	detected	-	-
30113	330001	340000	detected	-	-
30113	360001	370000	detected	-	-
30113	400001	410000	detected	-	-
30113	430001	440000	detected	-	-
30113	440001	450000	detected	-	-
30113	490001	500000	detected	-	-
30113	500001	510000	detected	-	-
30113	510001	520000	detected	-	-
30113	550001	560000	detected	-	-
30113	560001	570000	detected	-	-
30113	650001	660000	detected	-	-
30113	690001	700000	detected	-	-
30113	720001	730000	detected	-	-
30113	830001	840000	detected	-	-
30113	880001	890000	detected	-	-
30113	1040001	1050000	detected	-	-
30113	1080001	1090000	detected	-	-
30113	1190001	1200000	detected	-	-
30147	3810001	3820000	detected	-	-
30147	3830001	3840000	detected	-	-
30147	3840001	3850000	detected	-	-
30147	3850001	3860000	detected	-	-
30147	3860001	3870000	detected	-	-
30147	3870001	3880000	detected	-	-
30147	3880001	3890000	detected	-	-
30147	3890001	3900000	detected	-	-
30147	4050001	4060000	detected	-	-
30147	4060001	4070000	detected	-	-
30147	4070001	4080000	detected	-	-
30200	70001	80000	detected	-	-
30200	80001	90000	detected	-	-
30200	150001	160000	detected	-	-
30200	160001	170000	detected	-	-
30200	170001	180000	detected	-	-
30200	270001	280000	detected	-	-
30200	290001	300000	detected	-	-
30200	370001	380000	detected	-	-
30200	390001	400000	detected	-	-
30200	410001	420000	detected	-	-
30200	420001	430000	detected	-	-
30221	60001	70000	detected	-	-
30221	220001	230000	detected	-	-
30221	240001	250000	detected	-	-
30221	250001	260000	detected	-	-
30221	300001	310000	detected	-	-
30221	430001	440000	detected	-	-
30221	440001	450000	detected	-	-
30221	480001	490000	detected	-	-
30221	490001	500000	detected	-	-
30221	510001	520000	detected	-	-
30221	520001	530000	detected	-	-
30221	570001	580000	detected	-	-
30221	610001	620000	detected	-	-
30221	630001	640000	detected	-	-
30221	650001	660000	detected	-	-
30221	680001	690000	detected	-	-
30221	700001	710000	detected	-	-
30221	730001	740000	detected	-	-
30221	810001	820000	detected	-	-
30221	820001	830000	detected	-	-
30221	860001	870000	detected	-	-
30221	870001	880000	detected	-	-
30221	900001	910000	detected	-	-
30221	940001	950000	detected	-	-
30221	970001	980000	detected	-	-
30221	1040001	1050000	detected	-	-
30221	1080001	1090000	detected	-	-
30221	1100001	1110000	detected	-	-
30221	1130001	1140000	detected	-	-
30221	1270001	1280000	detected	-	-
30221	1290001	1300000	detected	-	-
30221	1310001	1320000	detected	-	-
30221	1330001	1340000	detected	-	-
30221	1370001	1380000	detected	-	-
30221	1440001	1450000	detected	-	-
30221	1450001	1460000	detected	-	-
30221	1480001	1490000	detected	-	-
30221	1520001	1530000	detected	-	-
30221	1540001	1550000	detected	-	-
30221	1580001	1590000	detected	-	-
30221	1600001	1610000	detected	-	-
30221	1640001	1650000	detected	-	-
30221	1690001	1700000	detected	-	-
30221	1730001	1740000	detected	-	-
30221	1740001	1750000	detected	-	-
30221	1750001	1760000	detected	-	-
30221	1780001	1790000	detected	-	-
30221	1810001	1820000	detected	-	-
30221	1840001	1850000	detected	-	-
30221	1910001	1920000	detected	-	-
30221	1930001	1940000	detected	-	-
30221	1940001	1950000	detected	-	-
30221	1970001	1980000	detected	-	-
30221	2000001	2010000	detected	-	-
30221	2030001	2040000	detected	-	-
30221	2060001	2070000	detected	-	-
30221	2090001	2100000	detected	-	-
30221	2110001	2120000	detected	-	-
30221	2120001	2130000	detected	-	-
30221	2140001	2150000	detected	-	-
30151	90001	100000	detected	-	-
30151	100001	110000	detected	-	-
30151	180001	190000	detected	-	-
28152	100001	110000	detected	-	-
28152	120001	130000	detected	-	-
28152	230001	240000	detected	-	-
28152	250001	260000	detected	-	-
28152	280001	290000	detected	-	-
29889	10001	20000	detected	-	-
29907	250001	260000	detected	-	-
29907	270001	280000	detected	-	-
29907	280001	290000	detected	-	-
29907	310001	320000	detected	-	-
29630	220001	230000	detected	-	-
29216	1	10000	detected	-	-
29216	20001	30000	detected	-	-
29216	30001	40000	detected	-	-
29216	40001	50000	detected	-	-
29216	50001	60000	detected	-	-
29216	80001	90000	detected	-	-
29216	100001	110000	detected	-	-
29216	110001	120000	detected	-	-
30121	160001	170000	detected	-	-
29623	10001	20000	detected	-	-
29623	40001	50000	detected	-	-
29623	50001	60000	detected	-	-
30195	140001	150000	detected	-	-
29754	70001	80000	detected	-	-
30105	280001	290000	detected	-	-
30105	290001	300000	detected	-	-
30218	1030001	1040000	detected	-	-
29983	140001	150000	detected	-	-
29983	150001	160000	detected	-	-
29983	160001	170000	detected	-	-
29983	210001	220000	detected	-	-
29983	220001	230000	detected	-	-
29983	250001	260000	detected	-	-
29983	260001	270000	detected	-	-
29983	270001	280000	detected	-	-
29983	280001	290000	detected	-	-
29983	420001	430000	detected	-	-
29983	430001	440000	detected	-	-
29983	590001	600000	detected	-	-
29983	650001	660000	detected	-	-
29983	670001	680000	detected	-	-
29983	770001	780000	detected	-	-
29983	790001	800000	detected	-	-
29834	30001	40000	detected	-	-
29799	40001	50000	detected	-	-
29799	60001	70000	detected	-	-
29799	220001	230000	detected	-	-
29799	310001	320000	detected	-	-
29799	320001	330000	detected	-	-
29799	350001	360000	detected	-	-
29799	370001	380000	detected	-	-
29799	380001	390000	detected	-	-
29799	390001	400000	detected	-	-
29799	420001	430000	detected	-	-
29799	430001	440000	detected	-	-
29799	480001	490000	detected	-	-
29799	550001	560000	detected	-	-
29799	600001	610000	detected	-	-
29799	640001	650000	detected	-	-
29799	700001	710000	detected	-	-
30058	110001	120000	detected	-	-
30058	120001	130000	detected	-	-
30199	100001	110000	detected	-	-
30199	670001	680000	detected	-	-
29646	1	10000	detected	-	-
29646	60001	70000	detected	-	-
29646	70001	80000	detected	-	-
29646	80001	90000	detected	-	-
29646	100001	110000	detected	-	-
29646	110001	120000	detected	-	-
29646	120001	130000	detected	-	-
29646	130001	140000	detected	-	-
29646	140001	150000	detected	-	-
30037	110001	120000	detected	-	-
30037	170001	180000	detected	-	-
27451	1	10000	detected	-	-
27451	10001	20000	detected	-	-
27451	20001	30000	detected	-	-
27451	40001	50000	detected	-	-
27451	150001	160000	detected	-	-
29747	270001	280000	detected	-	-
30115	260001	270000	detected	-	-
30115	280001	290000	detected	-	-
30115	290001	300000	detected	-	-
30115	320001	330000	detected	-	-
30115	360001	370000	detected	-	-
30015	70001	80000	detected	-	-
29738	220001	230000	detected	-	-
29738	230001	240000	detected	-	-
29738	240001	250000	detected	-	-
29738	320001	330000	detected	-	-
29738	400001	410000	detected	-	-
30020	1	10000	detected	-	-
30020	90001	100000	detected	-	-
30020	100001	110000	detected	-	-
30020	130001	140000	detected	-	-
29999	40001	50000	detected	-	-
29751	680001	690000	detected	-	-
29751	720001	730000	detected	-	-
29751	730001	740000	detected	-	-
29751	750001	760000	detected	-	-
30190	1490001	1500000	detected	-	-
30190	1550001	1560000	detected	-	-
30190	1600001	1610000	detected	-	-
30190	2380001	2390000	detected	-	-
27543	100001	110000	detected	-	-
27543	160001	170000	detected	-	-
30094	120001	130000	detected	-	-
30094	140001	150000	detected	-	-
30094	160001	170000	detected	-	-
30094	170001	180000	detected	-	-
30094	190001	200000	detected	-	-
30094	220001	230000	detected	-	-
30094	240001	250000	detected	-	-
30094	290001	300000	detected	-	-
30094	320001	330000	detected	-	-
30094	410001	420000	detected	-	-
30094	500001	510000	detected	-	-
28024	60001	70000	detected	-	-
28024	80001	90000	detected	-	-
28024	140001	150000	detected	-	-
28024	180001	190000	detected	-	-
29269	1	10000	detected	-	-
29269	80001	90000	detected	-	-
29672	230001	240000	detected	-	-
29672	240001	250000	detected	-	-
29672	250001	260000	detected	-	-
29672	290001	300000	detected	-	-
30110	80001	90000	detected	-	-
30110	200001	210000	detected	-	-
30110	320001	330000	detected	-	-
30110	370001	380000	detected	-	-
30110	630001	640000	detected	-	-
30110	680001	690000	detected	-	-
30110	690001	700000	detected	-	-
29867	310001	320000	detected	-	-
29736	1	10000	detected	-	-
29736	40001	50000	detected	-	-
29736	50001	60000	detected	-	-
29736	80001	90000	detected	-	-
29736	90001	100000	detected	-	-
29736	110001	120000	detected	-	-
29736	120001	130000	detected	-	-
29736	140001	150000	detected	-	-
29736	150001	160000	detected	-	-
29736	160001	170000	detected	-	-
29736	180001	190000	detected	-	-
29736	190001	200000	detected	-	-
29736	210001	220000	detected	-	-
29736	220001	230000	detected	-	-
29736	230001	240000	detected	-	-
29736	240001	250000	detected	-	-
29736	260001	270000	detected	-	-
29736	280001	290000	detected	-	-
29736	290001	300000	detected	-	-
29736	300001	310000	detected	-	-
29736	560001	570000	detected	-	-
29990	20001	30000	detected	-	-
29990	110001	120000	detected	-	-
29990	160001	170000	detected	-	-
29990	180001	190000	detected	-	-
29990	220001	230000	detected	-	-
29990	280001	290000	detected	-	-
29580	180001	190000	detected	-	-
30213	570001	580000	detected	-	-
29722	50001	60000	detected	-	-
29722	150001	160000	detected	-	-
29722	160001	170000	detected	-	-
29722	170001	180000	detected	-	-
29722	230001	240000	detected	-	-
29820	60001	70000	detected	-	-
29820	70001	80000	detected	-	-
29820	280001	290000	detected	-	-
29820	300001	310000	detected	-	-
29820	310001	320000	detected	-	-
29820	350001	360000	detected	-	-
29976	50001	60000	detected	-	-
30183	20001	30000	detected	-	-
30183	420001	430000	detected	-	-
30146	1	10000	detected	-	-
30146	10001	20000	detected	-	-
30146	50001	60000	detected	-	-
30146	110001	120000	detected	-	-
30146	140001	150000	detected	-	-
30146	340001	350000	detected	-	-
30146	410001	420000	detected	-	-
30146	1150001	1160000	detected	-	-
30146	1160001	1170000	detected	-	-
30122	10001	20000	detected	-	-
30122	40001	50000	detected	-	-
30122	60001	70000	detected	-	-
30122	70001	80000	detected	-	-
30122	90001	100000	detected	-	-
30122	100001	110000	detected	-	-
30122	110001	120000	detected	-	-
30122	150001	160000	detected	-	-
30122	160001	170000	detected	-	-
30122	170001	180000	detected	-	-
30122	180001	190000	detected	-	-
30122	190001	200000	detected	-	-
30122	200001	210000	detected	-	-
30122	210001	220000	detected	-	-
30122	230001	240000	detected	-	-
30122	240001	250000	detected	-	-
30122	280001	290000	detected	-	-
30122	300001	310000	detected	-	-
30122	330001	340000	detected	-	-
30122	340001	350000	detected	-	-
30122	400001	410000	detected	-	-
30016	110001	120000	detected	-	-
30016	150001	160000	detected	-	-
29601	1	10000	detected	-	-
29601	10001	20000	detected	-	-
29601	20001	30000	detected	-	-
29601	30001	40000	detected	-	-
29601	70001	80000	detected	-	-
29601	100001	110000	detected	-	-
29601	110001	120000	detected	-	-
29601	120001	130000	detected	-	-
29601	150001	160000	detected	-	-
29601	160001	170000	detected	-	-
30169	420001	430000	detected	-	-
30169	610001	620000	detected	-	-
30169	620001	630000	detected	-	-
30169	630001	640000	detected	-	-
30169	650001	660000	detected	-	-
30169	670001	680000	detected	-	-
30169	680001	690000	detected	-	-
30169	690001	700000	detected	-	-
30169	700001	710000	detected	-	-
30169	710001	720000	detected	-	-
30169	720001	730000	detected	-	-
30169	730001	740000	detected	-	-
30169	740001	750000	detected	-	-
30169	750001	760000	detected	-	-
30169	760001	770000	detected	-	-
30169	770001	780000	detected	-	-
30169	780001	790000	detected	-	-
30169	800001	810000	detected	-	-
30169	810001	820000	detected	-	-
30169	830001	840000	detected	-	-
30169	840001	850000	detected	-	-
30169	850001	860000	detected	-	-
30169	860001	870000	detected	-	-
30169	870001	880000	detected	-	-
30169	920001	930000	detected	-	-
30169	1200001	1210000	detected	-	-
30169	1220001	1230000	detected	-	-
30169	1230001	1240000	detected	-	-
30169	1240001	1250000	detected	-	-
30169	1250001	1260000	detected	-	-
30169	1260001	1270000	detected	-	-
30169	1270001	1280000	detected	-	-
30169	1280001	1290000	detected	-	-
30169	1390001	1400000	detected	-	-
30169	1420001	1430000	detected	-	-
30169	1900001	1910000	detected	-	-
29641	1	10000	detected	-	-
29641	20001	30000	detected	-	-
29641	50001	60000	detected	-	-
29641	60001	70000	detected	-	-
29641	110001	120000	detected	-	-
29641	120001	130000	detected	-	-
29641	150001	160000	detected	-	-
29641	170001	180000	detected	-	-
29786	20001	30000	detected	-	-
29757	120001	130000	detected	-	-
29757	420001	430000	detected	-	-
29954	230001	240000	detected	-	-
29954	240001	250000	detected	-	-
29954	270001	280000	detected	-	-
29954	280001	290000	detected	-	-
29954	300001	310000	detected	-	-
29954	320001	330000	detected	-	-
29954	330001	340000	detected	-	-
30203	290001	300000	detected	-	-
27798	210001	220000	detected	-	-
27798	220001	230000	detected	-	-
27810	160001	170000	detected	-	-
29957	1	10000	detected	-	-
29957	130001	140000	detected	-	-
29957	140001	150000	detected	-	-
29957	220001	230000	detected	-	-
29957	560001	570000	detected	-	-
29957	630001	640000	detected	-	-
29957	690001	700000	detected	-	-
29957	760001	770000	detected	-	-
29957	780001	790000	detected	-	-
29957	820001	830000	detected	-	-
29957	1090001	1100000	detected	-	-
29957	1140001	1150000	detected	-	-
29864	1	10000	detected	-	-
29864	220001	230000	detected	-	-
29864	230001	240000	detected	-	-
29864	250001	260000	detected	-	-
29864	280001	290000	detected	-	-
29864	550001	560000	detected	-	-
29864	650001	660000	detected	-	-
29864	1000001	1010000	detected	-	-
28644	100001	110000	detected	-	-
28644	110001	120000	detected	-	-
28644	120001	130000	detected	-	-
28644	130001	140000	detected	-	-
28644	140001	150000	detected	-	-
28644	150001	160000	detected	-	-
28725	80001	90000	-	detected	detected
28725	90001	100000	-	detected	detected
28725	100001	110000	-	detected	detected
28725	110001	120000	-	detected	detected
28725	120001	130000	-	detected	detected
28725	130001	140000	-	detected	detected
28725	140001	150000	-	detected	detected
28725	160001	170000	-	detected	detected
28725	170001	180000	-	detected	detected
29828	310001	320000	-	detected	detected
30004	480001	490000	-	detected	detected
30004	490001	500000	-	detected	detected
29645	1	10000	-	detected	detected
30068	10001	20000	-	detected	detected
30068	20001	30000	-	detected	detected
29676	1	10000	-	detected	detected
29676	10001	20000	-	detected	detected
29676	30001	40000	-	detected	detected
29676	500001	510000	-	detected	detected
29991	40001	50000	-	detected	detected
29991	60001	70000	-	detected	detected
29942	60001	70000	-	detected	detected
29942	240001	250000	-	detected	detected
29942	270001	280000	-	detected	detected
29942	290001	300000	-	detected	detected
29942	300001	310000	-	detected	detected
30111	310001	320000	-	detected	detected
30111	320001	330000	-	detected	detected
30111	350001	360000	-	detected	detected
30111	360001	370000	-	detected	detected
30025	70001	80000	-	detected	detected
28327	1	10000	-	detected	detected
28327	30001	40000	-	detected	detected
28327	110001	120000	-	detected	detected
28327	120001	130000	-	detected	detected
28327	130001	140000	-	detected	detected
28327	220001	230000	-	detected	detected
27955	60001	70000	-	detected	detected
27955	100001	110000	-	detected	detected
27955	120001	130000	-	detected	detected
27955	130001	140000	-	detected	detected
28543	20001	30000	-	detected	detected
28543	40001	50000	-	detected	detected
29970	20001	30000	-	detected	detected
29970	30001	40000	-	detected	detected
29970	40001	50000	-	detected	detected
29970	50001	60000	-	detected	detected
29851	10001	20000	-	detected	detected
29851	20001	30000	-	detected	detected
29851	30001	40000	-	detected	detected
29851	50001	60000	-	detected	detected
29851	170001	180000	-	detected	detected
29851	190001	200000	-	detected	detected
29851	200001	210000	-	detected	detected
29851	210001	220000	-	detected	detected
29851	220001	230000	-	detected	detected
29851	230001	240000	-	detected	detected
29851	240001	250000	-	detected	detected
29851	250001	260000	-	detected	detected
29851	310001	320000	-	detected	detected
29851	340001	350000	-	detected	detected
29851	410001	420000	-	detected	detected
29851	420001	430000	-	detected	detected
29851	510001	520000	-	detected	detected
29851	530001	540000	-	detected	detected
29851	560001	570000	-	detected	detected
29851	570001	580000	-	detected	detected
29851	580001	590000	-	detected	detected
29851	600001	610000	-	detected	detected
29851	610001	620000	-	detected	detected
29851	620001	630000	-	detected	detected
29851	630001	640000	-	detected	detected
29905	20001	30000	-	detected	detected
29905	250001	260000	-	detected	detected
27985	90001	100000	-	detected	detected
30000	1	10000	-	detected	detected
30000	10001	20000	-	detected	detected
30000	20001	30000	-	detected	detected
30000	50001	60000	-	detected	detected
29693	370001	380000	-	detected	detected
29693	390001	400000	-	detected	detected
29693	470001	480000	-	detected	detected
29693	480001	490000	-	detected	detected
29693	520001	530000	-	detected	detected
29693	540001	550000	-	detected	detected
30099	40001	50000	-	detected	detected
30099	90001	100000	-	detected	detected
30192	900001	910000	-	detected	detected
29854	100001	110000	-	detected	detected
29854	180001	190000	-	detected	detected
29854	210001	220000	-	detected	detected
29854	260001	270000	-	detected	detected
29854	300001	310000	-	detected	detected
29854	320001	330000	-	detected	detected
29854	350001	360000	-	detected	detected
29854	360001	370000	-	detected	detected
29854	390001	400000	-	detected	detected
29854	460001	470000	-	detected	detected
29854	500001	510000	-	detected	detected
29726	1190001	1200000	-	detected	detected
29756	10001	20000	-	detected	detected
29756	50001	60000	-	detected	detected
29756	60001	70000	-	detected	detected
29235	90001	100000	-	detected	detected
29235	100001	110000	-	detected	detected
29235	110001	120000	-	detected	detected
27699	120001	130000	-	detected	detected
27699	160001	170000	-	detected	detected
29917	1	10000	-	detected	detected
29917	10001	20000	-	detected	detected
27964	130001	140000	-	detected	detected
27964	140001	150000	-	detected	detected
27964	150001	160000	-	detected	detected
27964	160001	170000	-	detected	detected
27964	170001	180000	-	detected	detected
27964	180001	190000	-	detected	detected
27964	190001	200000	-	detected	detected
30131	1690001	1700000	-	detected	detected
30131	1870001	1880000	-	detected	detected
30131	1940001	1950000	-	detected	detected
30131	1970001	1980000	-	detected	detected
30131	1980001	1990000	-	detected	detected
30131	1990001	2000000	-	detected	detected
30131	2000001	2010000	-	detected	detected
30131	2040001	2050000	-	detected	detected
30131	2060001	2070000	-	detected	detected
30131	2080001	2090000	-	detected	detected
30131	2090001	2100000	-	detected	detected
30131	2100001	2110000	-	detected	detected
30131	2150001	2160000	-	detected	detected
30131	2410001	2420000	-	detected	detected
30074	470001	480000	-	detected	detected
30074	490001	500000	-	detected	detected
27516	10001	20000	-	detected	detected
27516	30001	40000	-	detected	detected
27516	40001	50000	-	detected	detected
27516	60001	70000	-	detected	detected
27516	70001	80000	-	detected	detected
28609	1	10000	-	detected	detected
28609	20001	30000	-	detected	detected
28609	30001	40000	-	detected	detected
28609	40001	50000	-	detected	detected
28609	50001	60000	-	detected	detected
28609	60001	70000	-	detected	detected
28609	70001	80000	-	detected	detected
28609	80001	90000	-	detected	detected
28609	90001	100000	-	detected	detected
28609	100001	110000	-	detected	detected
28609	110001	120000	-	detected	detected
29862	130001	140000	-	detected	detected
29797	230001	240000	-	detected	detected
29797	320001	330000	-	detected	detected
29797	330001	340000	-	detected	detected
29822	760001	770000	-	detected	detected
29822	770001	780000	-	detected	detected
29822	780001	790000	-	detected	detected
29822	790001	800000	-	detected	detected
29822	800001	810000	-	detected	detected
29822	810001	820000	-	detected	detected
29822	900001	910000	-	detected	detected
29822	910001	920000	-	detected	detected
29822	940001	950000	-	detected	detected
29822	950001	960000	-	detected	detected
29822	980001	990000	-	detected	detected
29822	990001	1000000	-	detected	detected
29822	1080001	1090000	-	detected	detected
29822	1100001	1110000	-	detected	detected
29822	1110001	1120000	-	detected	detected
29822	1120001	1130000	-	detected	detected
29822	1130001	1140000	-	detected	detected
29822	1140001	1150000	-	detected	detected
29822	1150001	1160000	-	detected	detected
29822	1160001	1170000	-	detected	detected
29822	1170001	1180000	-	detected	detected
29822	1180001	1190000	-	detected	detected
29822	1190001	1200000	-	detected	detected
29822	1210001	1220000	-	detected	detected
30174	190001	200000	-	detected	detected
30174	270001	280000	-	detected	detected
29929	430001	440000	-	detected	detected
29929	440001	450000	-	detected	detected
29929	470001	480000	-	detected	detected
29929	490001	500000	-	detected	detected
29929	500001	510000	-	detected	detected
29929	510001	520000	-	detected	detected
29929	540001	550000	-	detected	detected
29929	550001	560000	-	detected	detected
29929	560001	570000	-	detected	detected
29929	590001	600000	-	detected	detected
29929	620001	630000	-	detected	detected
29929	690001	700000	-	detected	detected
29929	920001	930000	-	detected	detected
29929	930001	940000	-	detected	detected
29929	970001	980000	-	detected	detected
29929	980001	990000	-	detected	detected
29929	990001	1000000	-	detected	detected
29929	1000001	1010000	-	detected	detected
29929	1010001	1020000	-	detected	detected
29929	1020001	1030000	-	detected	detected
29158	10001	20000	-	detected	detected
29158	30001	40000	-	detected	detected
29158	40001	50000	-	detected	detected
29158	50001	60000	-	detected	detected
29158	100001	110000	-	detected	detected
29643	20001	30000	-	detected	detected
29643	50001	60000	-	detected	detected
29643	60001	70000	-	detected	detected
29643	70001	80000	-	detected	detected
29643	80001	90000	-	detected	detected
29643	90001	100000	-	detected	detected
29706	20001	30000	-	detected	detected
29706	30001	40000	-	detected	detected
29706	40001	50000	-	detected	detected
29706	50001	60000	-	detected	detected
29706	120001	130000	-	detected	detected
29869	1	10000	-	detected	detected
29869	30001	40000	-	detected	detected
29869	60001	70000	-	detected	detected
29869	210001	220000	-	detected	detected
29869	300001	310000	-	detected	detected
29869	420001	430000	-	detected	detected
29869	670001	680000	-	detected	detected
28748	50001	60000	-	detected	detected
29579	1	10000	-	detected	detected
29579	10001	20000	-	detected	detected
29579	30001	40000	-	detected	detected
29579	40001	50000	-	detected	detected
29728	110001	120000	-	detected	detected
29728	120001	130000	-	detected	detected
29801	350001	360000	-	detected	detected
29801	360001	370000	-	detected	detected
29801	370001	380000	-	detected	detected
29801	430001	440000	-	detected	detected
29801	530001	540000	-	detected	detected
29801	590001	600000	-	detected	detected
29801	600001	610000	-	detected	detected
29801	610001	620000	-	detected	detected
29801	620001	630000	-	detected	detected
29801	650001	660000	-	detected	detected
29801	660001	670000	-	detected	detected
29801	850001	860000	-	detected	detected
29801	860001	870000	-	detected	detected
29801	890001	900000	-	detected	detected
29801	930001	940000	-	detected	detected
28333	320001	330000	-	detected	detected
29742	540001	550000	-	detected	detected
29742	550001	560000	-	detected	detected
29742	560001	570000	-	detected	detected
30071	10001	20000	-	detected	detected
30071	30001	40000	-	detected	detected
30071	40001	50000	-	detected	detected
30071	60001	70000	-	detected	detected
30071	100001	110000	-	detected	detected
30071	150001	160000	-	detected	detected
30071	190001	200000	-	detected	detected
30071	200001	210000	-	detected	detected
30071	210001	220000	-	detected	detected
30071	220001	230000	-	detected	detected
30071	230001	240000	-	detected	detected
29650	210001	220000	-	detected	detected
29739	520001	530000	-	detected	detected
29739	530001	540000	-	detected	detected
29739	540001	550000	-	detected	detected
29739	580001	590000	-	detected	detected
29739	590001	600000	-	detected	detected
29739	630001	640000	-	detected	detected
29739	640001	650000	-	detected	detected
29739	680001	690000	-	detected	detected
29739	730001	740000	-	detected	detected
29739	760001	770000	-	detected	detected
30170	3630001	3640000	-	detected	detected
30170	3640001	3650000	-	detected	detected
30170	3710001	3720000	-	detected	detected
29805	230001	240000	-	detected	detected
29805	240001	250000	-	detected	detected
29805	260001	270000	-	detected	detected
28320	70001	80000	-	detected	detected
29648	90001	100000	-	detected	detected
29648	700001	710000	-	detected	detected
29005	20001	30000	-	detected	detected
29005	30001	40000	-	detected	detected
29005	40001	50000	-	detected	detected
29005	110001	120000	-	detected	detected
29005	120001	130000	-	detected	detected
29794	1060001	1070000	-	detected	detected
29794	1080001	1090000	-	detected	detected
29794	1090001	1100000	-	detected	detected
29794	1100001	1110000	-	detected	detected
29794	1110001	1120000	-	detected	detected
29794	1140001	1150000	-	detected	detected
29794	1150001	1160000	-	detected	detected
29794	1170001	1180000	-	detected	detected
29794	1180001	1190000	-	detected	detected
29794	1190001	1200000	-	detected	detected
29794	1210001	1220000	-	detected	detected
29794	1270001	1280000	-	detected	detected
29794	1300001	1310000	-	detected	detected
29675	230001	240000	-	detected	detected
30073	1	10000	-	detected	detected
30073	10001	20000	-	detected	detected
30073	20001	30000	-	detected	detected
30073	30001	40000	-	detected	detected
30073	40001	50000	-	detected	detected
30073	50001	60000	-	detected	detected
30073	60001	70000	-	detected	detected
30073	70001	80000	-	detected	detected
30073	80001	90000	-	detected	detected
30073	90001	100000	-	detected	detected
30073	120001	130000	-	detected	detected
30073	130001	140000	-	detected	detected
30073	140001	150000	-	detected	detected
30073	150001	160000	-	detected	detected
30073	230001	240000	-	detected	detected
30073	250001	260000	-	detected	detected
30073	260001	270000	-	detected	detected
30073	280001	290000	-	detected	detected
30073	290001	300000	-	detected	detected
30073	300001	310000	-	detected	detected
29872	50001	60000	-	detected	detected
29872	110001	120000	-	detected	detected
29908	1090001	1100000	-	detected	detected
29908	1250001	1260000	-	detected	detected
29908	1260001	1270000	-	detected	detected
29908	1280001	1290000	-	detected	detected
29908	1290001	1300000	-	detected	detected
29908	1350001	1360000	-	detected	detected
29908	1360001	1370000	-	detected	detected
29908	1380001	1390000	-	detected	detected
29908	1390001	1400000	-	detected	detected
29908	1410001	1420000	-	detected	detected
29908	1420001	1430000	-	detected	detected
29908	1430001	1440000	-	detected	detected
29908	1450001	1460000	-	detected	detected
29908	1540001	1550000	-	detected	detected
29908	1560001	1570000	-	detected	detected
29908	1630001	1640000	-	detected	detected
29908	1650001	1660000	-	detected	detected
29908	1660001	1670000	-	detected	detected
29908	1670001	1680000	-	detected	detected
29908	1680001	1690000	-	detected	detected
29908	1700001	1710000	-	detected	detected
29908	1710001	1720000	-	detected	detected
29908	1720001	1730000	-	detected	detected
29908	1730001	1740000	-	detected	detected
29908	1740001	1750000	-	detected	detected
29908	1750001	1760000	-	detected	detected
29908	1770001	1780000	-	detected	detected
29908	1780001	1790000	-	detected	detected
27401	50001	60000	-	detected	detected
27401	80001	90000	-	detected	detected
27401	90001	100000	-	detected	detected
27401	100001	110000	-	detected	detected
27401	110001	120000	-	detected	detected
29912	600001	610000	-	detected	detected
29912	610001	620000	-	detected	detected
29912	620001	630000	-	detected	detected
29912	630001	640000	-	detected	detected
29912	640001	650000	-	detected	detected
29912	650001	660000	-	detected	detected
29912	670001	680000	-	detected	detected
29912	720001	730000	-	detected	detected
29912	750001	760000	-	detected	detected
29912	760001	770000	-	detected	detected
29912	770001	780000	-	detected	detected
29912	780001	790000	-	detected	detected
29912	790001	800000	-	detected	detected
29912	830001	840000	-	detected	detected
29912	840001	850000	-	detected	detected
29912	850001	860000	-	detected	detected
29912	870001	880000	-	detected	detected
29912	950001	960000	-	detected	detected
29912	1060001	1070000	-	detected	detected
29912	1090001	1100000	-	detected	detected
29912	1120001	1130000	-	detected	detected
29912	1170001	1180000	-	detected	detected
29912	1240001	1250000	-	detected	detected
29912	1390001	1400000	-	detected	detected
29912	1400001	1410000	-	detected	detected
29912	1410001	1420000	-	detected	detected
29912	1440001	1450000	-	detected	detected
29912	1450001	1460000	-	detected	detected
29912	1480001	1490000	-	detected	detected
29912	1490001	1500000	-	detected	detected
29912	1500001	1510000	-	detected	detected
29912	1510001	1520000	-	detected	detected
29912	1520001	1530000	-	detected	detected
29912	1540001	1550000	-	detected	detected
29912	1550001	1560000	-	detected	detected
29912	1560001	1570000	-	detected	detected
29912	1570001	1580000	-	detected	detected
29912	1580001	1590000	-	detected	detected
29912	1590001	1600000	-	detected	detected
29912	1600001	1610000	-	detected	detected
29912	1610001	1620000	-	detected	detected
29912	1620001	1630000	-	detected	detected
29912	1650001	1660000	-	detected	detected
29912	1660001	1670000	-	detected	detected
29912	1670001	1680000	-	detected	detected
29912	1710001	1720000	-	detected	detected
29912	1750001	1760000	-	detected	detected
29912	1760001	1770000	-	detected	detected
29912	1770001	1780000	-	detected	detected
29912	1800001	1810000	-	detected	detected
30147	4030001	4040000	-	detected	detected
29630	290001	300000	-	detected	detected
29630	360001	370000	-	detected	detected
29623	90001	100000	-	detected	detected
29623	130001	140000	-	detected	detected
29623	180001	190000	-	detected	detected
29623	290001	300000	-	detected	detected
29589	150001	160000	-	detected	detected
29589	170001	180000	-	detected	detected
29589	180001	190000	-	detected	detected
29589	190001	200000	-	detected	detected
29589	200001	210000	-	detected	detected
29589	210001	220000	-	detected	detected
29589	220001	230000	-	detected	detected
29589	230001	240000	-	detected	detected
29589	250001	260000	-	detected	detected
29589	260001	270000	-	detected	detected
29589	280001	290000	-	detected	detected
29589	290001	300000	-	detected	detected
29589	310001	320000	-	detected	detected
29589	320001	330000	-	detected	detected
29589	330001	340000	-	detected	detected
29589	340001	350000	-	detected	detected
29589	350001	360000	-	detected	detected
29589	360001	370000	-	detected	detected
29589	380001	390000	-	detected	detected
29589	420001	430000	-	detected	detected
29589	440001	450000	-	detected	detected
29589	460001	470000	-	detected	detected
29589	510001	520000	-	detected	detected
29589	520001	530000	-	detected	detected
29711	60001	70000	-	detected	detected
29711	160001	170000	-	detected	detected
29983	920001	930000	-	detected	detected
29983	960001	970000	-	detected	detected
29983	970001	980000	-	detected	detected
29983	1000001	1010000	-	detected	detected
29983	1010001	1020000	-	detected	detected
29847	1	10000	-	detected	detected
29847	10001	20000	-	detected	detected
29847	70001	80000	-	detected	detected
27451	50001	60000	-	detected	detected
27451	90001	100000	-	detected	detected
27451	100001	110000	-	detected	detected
27451	120001	130000	-	detected	detected
30115	1	10000	-	detected	detected
30115	20001	30000	-	detected	detected
30115	30001	40000	-	detected	detected
30115	40001	50000	-	detected	detected
30115	50001	60000	-	detected	detected
30115	60001	70000	-	detected	detected
30115	70001	80000	-	detected	detected
30115	80001	90000	-	detected	detected
30115	90001	100000	-	detected	detected
30115	100001	110000	-	detected	detected
30115	110001	120000	-	detected	detected
30115	120001	130000	-	detected	detected
30115	130001	140000	-	detected	detected
30115	140001	150000	-	detected	detected
30115	150001	160000	-	detected	detected
30115	160001	170000	-	detected	detected
30115	230001	240000	-	detected	detected
30115	300001	310000	-	detected	detected
30015	40001	50000	-	detected	detected
30015	120001	130000	-	detected	detected
29602	50001	60000	-	detected	detected
29602	60001	70000	-	detected	detected
29602	80001	90000	-	detected	detected
29602	110001	120000	-	detected	detected
29738	420001	430000	-	detected	detected
29751	610001	620000	-	detected	detected
30190	770001	780000	-	detected	detected
30190	780001	790000	-	detected	detected
30190	790001	800000	-	detected	detected
30190	970001	980000	-	detected	detected
30190	980001	990000	-	detected	detected
30190	990001	1000000	-	detected	detected
30190	1000001	1010000	-	detected	detected
30190	1040001	1050000	-	detected	detected
30190	1070001	1080000	-	detected	detected
30190	1120001	1130000	-	detected	detected
30190	1140001	1150000	-	detected	detected
30190	1150001	1160000	-	detected	detected
30190	1180001	1190000	-	detected	detected
30190	1200001	1210000	-	detected	detected
30190	1210001	1220000	-	detected	detected
30190	1220001	1230000	-	detected	detected
30190	1230001	1240000	-	detected	detected
30190	1240001	1250000	-	detected	detected
30190	1250001	1260000	-	detected	detected
30190	1260001	1270000	-	detected	detected
30190	1280001	1290000	-	detected	detected
30190	1290001	1300000	-	detected	detected
30190	1360001	1370000	-	detected	detected
30190	1720001	1730000	-	detected	detected
30190	1830001	1840000	-	detected	detected
30190	1870001	1880000	-	detected	detected
30190	1880001	1890000	-	detected	detected
30190	1910001	1920000	-	detected	detected
30190	1990001	2000000	-	detected	detected
30190	2020001	2030000	-	detected	detected
30190	2140001	2150000	-	detected	detected
30190	2180001	2190000	-	detected	detected
30190	2190001	2200000	-	detected	detected
30190	2210001	2220000	-	detected	detected
30190	2220001	2230000	-	detected	detected
30190	3420001	3430000	-	detected	detected
30190	3490001	3500000	-	detected	detected
30190	3500001	3510000	-	detected	detected
30190	3510001	3520000	-	detected	detected
30190	3530001	3540000	-	detected	detected
30190	3540001	3550000	-	detected	detected
30190	3550001	3560000	-	detected	detected
30190	3650001	3660000	-	detected	detected
30190	3660001	3670000	-	detected	detected
30190	3670001	3680000	-	detected	detected
30190	3680001	3690000	-	detected	detected
30190	3690001	3700000	-	detected	detected
30190	3700001	3710000	-	detected	detected
30190	3720001	3730000	-	detected	detected
30190	3730001	3740000	-	detected	detected
30190	3740001	3750000	-	detected	detected
30190	3750001	3760000	-	detected	detected
30190	3760001	3770000	-	detected	detected
30190	3770001	3780000	-	detected	detected
28180	130001	140000	-	detected	detected
29816	270001	280000	-	detected	detected
29683	70001	80000	-	detected	detected
30110	170001	180000	-	detected	detected
30110	750001	760000	-	detected	detected
30116	1	10000	-	detected	detected
30116	60001	70000	-	detected	detected
30116	100001	110000	-	detected	detected
30116	110001	120000	-	detected	detected
30116	120001	130000	-	detected	detected
30116	130001	140000	-	detected	detected
30116	160001	170000	-	detected	detected
30116	190001	200000	-	detected	detected
30116	240001	250000	-	detected	detected
29881	260001	270000	-	detected	detected
29881	420001	430000	-	detected	detected
30076	1	10000	-	detected	detected
30076	10001	20000	-	detected	detected
30076	20001	30000	-	detected	detected
30076	30001	40000	-	detected	detected
30076	50001	60000	-	detected	detected
30076	80001	90000	-	detected	detected
30076	90001	100000	-	detected	detected
30076	100001	110000	-	detected	detected
30076	110001	120000	-	detected	detected
30076	120001	130000	-	detected	detected
30076	140001	150000	-	detected	detected
30076	150001	160000	-	detected	detected
[truncated: 907 more rows]
