# Supplementary material for: Sequencing of Chinese castor lines reveals genetic signatures of selection and yield-associated loci
Source: Nat Commun. 2019 Jul 31;10:3418. doi: 10.1038/s41467-019-11228-3 (PMC6668449; doi:10.1038/s41467-019-11228-3)
Supplement: Supplementary file 9 — Supplementary Data 5 [file 41467_2019_11228_MOESM9_ESM.xlsx]

## Sheet: Supplementary Data 5
Supplementary Data 5 The genomic regions associated with both geographic differentiation and GWAS
Scaffold	Start	End	SNP Position	SC vs. MC	MC vs. NC	SC vs. NC	Capsule dehiscence	Panicle height	Panicle length	Endocarp thick	Hundred grain weight	Plant height	Ratio of male and female flowers	Seed length	Seed volume
27699	120001	130000	124477		detected	detected	-	-	-	-	-	-	1.30349e-09	-	-
27699	120001	130000	124442		detected	detected	-	-	-	-	-	-	3.90824e-07	-	-
27699	120001	130000	124461		detected	detected	-	-	-	-	-	-	1.26407e-09	-	-
27699	120001	130000	124724		detected	detected	-	-	-	-	-	-	1.72295e-07	-	-
27699	120001	130000	124765		detected	detected	-	-	-	-	-	-	1.72919e-07	-	-
27699	120001	130000	124757		detected	detected	-	-	-	-	-	-	1.72919e-07	-	-
27699	140001	150000	142693		detected		-	-	-	-	-	-	8.98401e-07	-	-
27699	160001	170000	164580		detected	detected	-	-	-	-	-	-	7.97171e-07	-	-
27699	160001	170000	161937		detected	detected	-	-	-	-	-	-	8.87781e-07	-	-
28192	110001	120000	113531			detected	-	-	-	-	-	-	4.51352e-07	-	-
28543	20001	30000	26438		detected	detected	2.79525e-07	-	-	4.5142e-07	-	-	-	-	-
28543	20001	30000	20671		detected	detected	-	-	-	-	-	-	-	-	6.98424e-07
28543	20001	30000	25195		detected	detected	7.30646e-07	-	-	2.0761e-07	-	-	-	-	-
28543	20001	30000	24244		detected	detected	4.69838e-07	-	-	7.08702e-07	-	-	-	-	9.52797e-07
28543	20001	30000	25336		detected	detected	1.02605e-07	-	-	4.5142e-07	-	-	-	-	-
28543	20001	30000	24329		detected	detected	-	-	-	3.4115e-07	-	-	-	-	-
28543	20001	30000	20963		detected	detected	-	-	-	-	-	-	-	-	7.0113e-08
28543	20001	30000	25330		detected	detected	1.02605e-07	-	-	4.5142e-07	-	-	-	-	-
28543	20001	30000	27290		detected	detected	8.365e-07	-	-	4.69853e-07	-	-	-	-	-
28543	20001	30000	20319		detected	detected	-	-	-	8.18218e-07	-	-	-	-	5.41593e-07
28543	20001	30000	20668		detected	detected	-	-	-	-	-	-	-	-	6.98424e-07
28543	20001	30000	28252		detected	detected	-	-	-	7.42866e-07	-	-	-	-	-
28543	20001	30000	26032		detected	detected	-	-	-	-	-	-	-	-	9.04e-07
28543	20001	30000	20190		detected	detected	-	-	-	-	-	-	-	-	1.92745e-07
28543	20001	30000	20392		detected	detected	-	-	-	-	-	-	-	-	2.70133e-07
28543	20001	30000	28180		detected	detected	9.85844e-07	-	-	1.86018e-07	-	-	-	-	-
28543	20001	30000	25870		detected	detected	-	-	-	2.6476e-07	-	-	-	-	-
28543	20001	30000	23437		detected	detected	-	-	-	5.07914e-07	-	-	-	-	6.67919e-07
28543	20001	30000	25466		detected	detected	1.35882e-07	-	-	-	-	-	-	-	2.42187e-07
28543	20001	30000	21154		detected	detected	-	-	-	-	-	-	-	-	1.11873e-08
28543	20001	30000	20853		detected	detected	-	-	-	-	-	-	-	-	6.28284e-08
28543	20001	30000	26110		detected	detected	8.77074e-08	-	-	-	-	-	-	-	-
28543	20001	30000	25030		detected	detected	-	-	-	9.22322e-07	-	-	-	-	-
28543	20001	30000	28670		detected	detected	-	-	-	3.74023e-07	-	-	-	-	-
28543	20001	30000	25497		detected	detected	1.02605e-07	-	-	4.5142e-07	-	-	-	-	-
28543	20001	30000	20607		detected	detected	-	-	-	-	-	-	-	-	6.17143e-07
28543	20001	30000	28441		detected	detected	1.97418e-07	-	-	-	-	-	-	-	-
28543	20001	30000	22596		detected	detected	-	-	-	-	-	-	-	-	2.00321e-07
28543	20001	30000	28249		detected	detected	-	-	-	7.43708e-07	-	-	-	-	-
28543	20001	30000	25515		detected	detected	-	-	-	-	-	-	-	-	6.73551e-07
28543	20001	30000	23367		detected	detected	3.65672e-07	-	-	1.54421e-07	-	-	-	-	-
28543	20001	30000	24500		detected	detected	-	-	-	-	-	-	-	-	9.94105e-07
28543	20001	30000	22491		detected	detected	-	-	-	-	-	-	-	-	3.04435e-08
28543	20001	30000	25484		detected	detected	3.78813e-07	-	-	3.36635e-07	-	-	-	-	-
28543	20001	30000	26033		detected	detected	-	-	-	-	-	-	-	-	9.04e-07
28543	20001	30000	22854		detected	detected	5.70904e-07	-	-	9.86912e-08	-	-	-	-	-
28543	20001	30000	25366		detected	detected	1.52075e-07	-	-	6.3874e-08	-	-	-	-	-
28543	20001	30000	23308		detected	detected	-	-	-	1.76696e-07	-	-	-	-	5.76654e-07
28543	20001	30000	25390		detected	detected	1.31002e-07	-	-	6.3874e-08	-	-	-	-	-
28543	20001	30000	26560		detected	detected	5.45869e-07	-	-	3.91739e-07	-	-	-	-	-
28543	20001	30000	25501		detected	detected	1.02605e-07	-	-	4.5142e-07	-	-	-	-	-
28543	20001	30000	20530		detected	detected	-	-	-	-	-	-	-	-	8.03194e-07
28543	20001	30000	21166		detected	detected	-	-	-	-	-	-	-	-	1.26791e-08
28543	20001	30000	28193		detected	detected	-	-	-	3.98045e-07	-	-	-	-	-
28543	40001	50000	43861		detected	detected	-	-	-	-	-	-	-	-	3.60407e-07
28543	40001	50000	47029		detected	detected	9.15809e-07	-	-	-	-	-	-	-	-
28543	40001	50000	46654		detected	detected	-	-	-	-	-	-	-	-	1.12958e-07
28543	40001	50000	45674		detected	detected	1.2734e-07	-	-	-	-	-	-	-	2.19241e-09
28543	40001	50000	46029		detected	detected	5.85491e-07	-	-	-	-	-	-	-	-
28543	40001	50000	42820		detected	detected	7.39309e-07	-	-	-	-	-	-	-	-
28543	40001	50000	47633		detected	detected	-	-	-	-	-	-	-	-	9.89116e-07
28543	40001	50000	40053		detected	detected	5.04183e-07	-	-	-	-	-	-	-	9.69207e-07
28543	40001	50000	46435		detected	detected	-	-	-	-	-	-	-	-	5.59649e-07
28543	40001	50000	46875		detected	detected	5.59088e-07	-	-	-	-	-	-	-	-
28543	40001	50000	46676		detected	detected	-	-	-	-	-	-	-	-	1.12339e-07
28543	40001	50000	43107		detected	detected	-	-	-	-	-	-	-	-	1.88745e-07
28543	40001	50000	43079		detected	detected	8.23271e-07	-	-	-	-	-	-	-	1.32802e-08
28543	40001	50000	42448		detected	detected	1.66023e-07	-	-	-	-	-	-	-	1.7165e-07
28609	20001	30000	26526		detected	detected	-	-	-	-	-	-	3.46995e-09	-	-
28609	20001	30000	25076		detected	detected	-	-	-	-	-	-	6.88061e-08	-	-
28609	30001	40000	37473		detected	detected	-	-	-	-	-	-	9.99572e-08	-	-
28609	30001	40000	33797		detected	detected	-	-	-	-	-	-	1.21203e-07	-	-
28609	30001	40000	33091		detected	detected	-	-	-	-	-	-	1.33067e-07	-	-
28609	30001	40000	33809		detected	detected	-	-	-	-	-	-	1.21203e-07	-	-
28609	30001	40000	33858		detected	detected	-	-	-	-	-	-	1.21203e-07	-	-
28609	30001	40000	38762		detected	detected	-	-	-	-	-	-	1.05555e-07	-	-
28609	30001	40000	30169		detected	detected	-	-	-	-	-	-	5.90639e-11	-	-
28609	40001	50000	48950		detected	detected	-	-	-	-	-	-	1.10453e-07	-	-
28609	50001	60000	57587		detected	detected	-	-	-	-	-	-	7.0434e-08	-	-
28609	90001	100000	97694		detected	detected	-	-	-	-	-	-	3.03226e-11	-	-
29005	120001	130000	129092		detected	detected	-	-	-	-	-	-	8.21695e-07	-	-
29579	90001	100000	91953	detected			-	-	-	-	-	-	8.08108e-07	-	-
29621	90001	100000	99892		detected		-	-	-	-	-	-	2.40537e-10	-	-
29670	1	10000	2698			detected	-	-	-	-	-	-	8.44899e-07	-	-
29670	1	10000	2668			detected	-	-	-	-	-	-	8.33823e-07	-	-
29670	1	10000	2725			detected	-	-	-	-	-	-	8.62162e-07	-	-
29670	1	10000	2776			detected	-	-	-	-	-	-	8.57031e-07	-	-
29847	20001	30000	22399		detected		-	-	-	-	-	-	3.07683e-07	-	-
29876	90001	100000	92521			detected	-	-	-	-	-	-	-	4.93347e-07	7.48494e-07
29906	50001	60000	52404		detected		-	5.87663e-09	-	-	-	-	-	-	-
29912	620001	630000	624898		detected	detected	-	2.09062e-07	-	-	-	-	-	-	-
29912	620001	630000	629771		detected	detected	-	2.11443e-07	-	-	-	-	-	-	-
29912	620001	630000	627301		detected	detected	-	2.11443e-07	-	-	-	-	-	-	-
29912	620001	630000	627055		detected	detected	-	2.16191e-07	-	-	-	-	-	-	-
29912	620001	630000	627423		detected	detected	-	2.04142e-07	-	-	-	-	-	-	-
29912	620001	630000	626256		detected	detected	-	2.36002e-07	-	-	-	-	-	-	-
29912	620001	630000	627927		detected	detected	-	2.11443e-07	-	-	-	-	-	-	-
29912	620001	630000	626189		detected	detected	-	2.1293e-07	-	-	-	-	-	-	-
29912	620001	630000	627965		detected	detected	-	6.83333e-07	-	-	-	-	-	-	-
29912	620001	630000	626174		detected	detected	-	2.09062e-07	-	-	-	-	-	-	-
29912	620001	630000	627026		detected	detected	-	2.11027e-07	-	-	-	-	-	-	-
29912	620001	630000	626286		detected	detected	-	2.33283e-07	-	-	-	-	-	-	-
29912	620001	630000	626172		detected	detected	-	2.09062e-07	-	-	-	-	-	-	-
29912	620001	630000	627059		detected	detected	-	2.32475e-07	-	-	-	-	-	-	-
29912	630001	640000	639689		detected	detected	-	2.11443e-07	-	-	-	-	-	-	-
29912	630001	640000	632802		detected	detected	-	2.27327e-07	-	-	-	-	-	-	-
29912	630001	640000	637126		detected	detected	-	2.11443e-07	-	-	-	-	-	-	-
29912	630001	640000	637357		detected	detected	-	1.45527e-07	-	-	-	-	-	-	-
29912	630001	640000	639541		detected	detected	-	2.11443e-07	-	-	-	-	-	-	-
29912	630001	640000	639875		detected	detected	-	4.80622e-07	-	-	-	-	-	-	-
29912	630001	640000	630681		detected	detected	-	2.11443e-07	-	-	-	-	-	-	-
29912	630001	640000	636253		detected	detected	-	2.11443e-07	-	-	-	-	-	-	-
29912	630001	640000	639569		detected	detected	-	2.11182e-07	-	-	-	-	-	-	-
29912	630001	640000	638907		detected	detected	-	1.39644e-07	-	-	-	-	-	-	-
29912	630001	640000	632018		detected	detected	-	2.11443e-07	-	-	-	-	-	-	-
29912	630001	640000	637991		detected	detected	-	9.46441e-08	-	-	-	-	-	-	-
29912	630001	640000	631448		detected	detected	-	1.45527e-07	-	-	-	-	-	-	-
29912	630001	640000	639572		detected	detected	-	2.11182e-07	-	-	-	-	-	-	-
29912	630001	640000	639545		detected	detected	-	2.11182e-07	-	-	-	-	-	-	-
29912	630001	640000	639825		detected	detected	-	2.20054e-07	-	-	-	-	-	-	-
29912	630001	640000	638185		detected	detected	-	2.47008e-07	-	-	-	-	-	-	-
29912	630001	640000	635363		detected	detected	-	2.11443e-07	-	-	-	-	-	-	-
29912	630001	640000	631486		detected	detected	-	1.45527e-07	-	-	-	-	-	-	-
29912	630001	640000	638034		detected	detected	-	4.28483e-07	-	-	-	-	-	-	-
29912	630001	640000	635194		detected	detected	-	2.11443e-07	-	-	-	-	-	-	-
29912	630001	640000	633716		detected	detected	-	2.11443e-07	-	-	-	-	-	-	-
29912	630001	640000	630710		detected	detected	-	2.11443e-07	-	-	-	-	-	-	-
29912	630001	640000	639727		detected	detected	-	2.11443e-07	-	-	-	-	-	-	-
29912	630001	640000	636289		detected	detected	-	2.11443e-07	-	-	-	-	-	-	-
29912	630001	640000	631068		detected	detected	-	2.06734e-07	-	-	-	-	-	-	-
29912	630001	640000	635082		detected	detected	-	2.11443e-07	-	-	-	-	-	-	-
29912	630001	640000	634450		detected	detected	-	2.11443e-07	-	-	-	-	-	-	-
29912	630001	640000	635155		detected	detected	-	1.23078e-07	-	-	-	-	-	-	-
29912	630001	640000	632545		detected	detected	-	1.37201e-07	-	-	-	-	-	-	-
29912	630001	640000	632748		detected	detected	-	2.11443e-07	-	-	-	-	-	-	-
29912	640001	650000	644165		detected	detected	-	2.04142e-07	-	-	-	-	-	-	-
29912	640001	650000	648948		detected	detected	-	2.11443e-07	-	-	-	-	-	-	-
29912	640001	650000	641908		detected	detected	-	4.28483e-07	-	-	-	-	-	-	-
29912	640001	650000	641800		detected	detected	-	2.11443e-07	-	-	-	-	-	-	-
29912	640001	650000	643688		detected	detected	-	1.27824e-07	-	-	-	-	-	-	-
29912	640001	650000	641227		detected	detected	-	2.11443e-07	-	-	-	-	-	-	-
29912	640001	650000	640023		detected	detected	-	1.45527e-07	-	-	-	-	-	-	-
29912	640001	650000	641311		detected	detected	-	5.21205e-07	-	-	-	-	-	-	-
29912	640001	650000	642185		detected	detected	-	2.11443e-07	-	-	-	-	-	-	-
29912	640001	650000	642601		detected	detected	-	1.10554e-07	-	-	-	-	-	-	-
29912	640001	650000	647609		detected	detected	-	2.09062e-07	-	-	-	-	-	-	-
29912	640001	650000	641154		detected	detected	-	2.06734e-07	-	-	-	-	-	-	-
29912	640001	650000	640146		detected	detected	-	2.11443e-07	-	-	-	-	-	-	-
29912	640001	650000	642756		detected	detected	-	1.36691e-07	-	-	-	-	-	-	-
29912	640001	650000	641575		detected	detected	-	2.11443e-07	-	-	-	-	-	-	-
29912	640001	650000	643369		detected	detected	-	3.86933e-07	-	-	-	-	-	-	-
29912	640001	650000	641563		detected	detected	-	2.11443e-07	-	-	-	-	-	-	-
29912	640001	650000	647146		detected	detected	-	2.11443e-07	-	-	-	-	-	-	-
29912	650001	660000	651864		detected	detected	-	1.99705e-07	-	-	-	-	-	-	-
29912	650001	660000	652748		detected	detected	-	2.11443e-07	-	-	-	-	-	-	-
29912	650001	660000	656557		detected	detected	-	2.11443e-07	-	-	-	-	-	-	-
29912	650001	660000	650301		detected	detected	-	2.11443e-07	-	-	-	-	-	-	-
29912	650001	660000	650691		detected	detected	-	1.58671e-07	-	-	-	-	-	-	-
29912	670001	680000	677648		detected	detected	-	4.129e-08	-	-	-	-	-	-	-
29912	670001	680000	674442		detected	detected	-	5.62651e-09	-	-	-	-	-	-	-
29912	670001	680000	678031		detected	detected	-	2.68934e-08	-	-	-	-	-	-	-
29912	670001	680000	670484		detected	detected	-	1.21916e-09	-	-	-	-	-	-	-
29912	690001	700000	693119	detected			-	2.68934e-08	-	-	-	-	-	-	-
29912	690001	700000	695932	detected			-	6.3578e-08	-	-	-	-	-	-	-
29912	690001	700000	696043	detected			-	3.09932e-08	-	-	-	-	-	-	-
29912	720001	730000	729478		detected	detected	-	4.129e-08	-	-	-	-	-	-	-
29912	720001	730000	729640		detected	detected	-	5.22434e-09	-	-	-	-	-	-	-
29912	720001	730000	729413		detected	detected	-	5.22434e-09	-	-	-	-	-	-	-
29912	720001	730000	727891		detected	detected	-	4.39409e-08	-	-	-	-	-	-	-
29912	720001	730000	729087		detected	detected	-	7.56102e-09	-	-	-	-	-	-	-
29912	720001	730000	727907		detected	detected	-	4.129e-08	-	-	-	-	-	-	-
29912	720001	730000	725518		detected	detected	-	4.129e-08	-	-	-	-	-	-	-
29912	720001	730000	727624		detected	detected	-	1.29231e-08	-	-	-	-	-	-	-
29912	720001	730000	723888		detected	detected	-	4.129e-08	-	-	-	-	-	-	-
29912	720001	730000	727990		detected	detected	-	5.22434e-09	-	-	-	-	-	-	-
29912	720001	730000	729624		detected	detected	-	2.68934e-08	-	-	-	-	-	-	-
29912	730001	740000	731347			detected	-	3.32376e-09	-	-	-	-	-	-	-
29912	730001	740000	730057			detected	-	7.56102e-09	-	-	-	-	-	-	-
29912	730001	740000	736341			detected	-	7.56102e-09	-	-	-	-	-	-	-
29912	730001	740000	730875			detected	-	7.56102e-09	-	-	-	-	-	-	-
29912	730001	740000	735641			detected	-	5.47393e-07	-	-	-	-	-	-	-
29912	730001	740000	732243			detected	-	4.129e-08	-	-	-	-	-	-	-
29912	730001	740000	733789			detected	-	7.35504e-07	-	-	-	-	-	-	-
29912	730001	740000	732293			detected	-	4.129e-08	-	-	-	-	-	-	-
29912	730001	740000	732505			detected	-	2.36302e-08	-	-	-	-	-	-	-
29912	730001	740000	732015			detected	-	4.37948e-08	-	-	-	-	-	-	-
29912	730001	740000	730030			detected	-	4.129e-08	-	-	-	-	-	-	-
29912	730001	740000	730635			detected	-	8.93614e-08	-	-	-	-	-	-	-
29912	730001	740000	734233			detected	-	7.56102e-09	-	-	-	-	-	-	-
29912	730001	740000	731899			detected	-	1.26916e-07	-	-	-	-	-	-	-
29912	730001	740000	737607			detected	-	4.129e-08	-	-	-	-	-	-	-
29912	750001	760000	753809		detected	detected	-	7.62237e-07	-	-	-	-	-	-	-
29912	750001	760000	751260		detected	detected	-	7.56102e-09	-	-	-	-	-	-	-
29912	750001	760000	757945		detected	detected	-	2.93897e-07	-	-	-	-	-	-	-
29912	750001	760000	759294		detected	detected	-	2.02676e-08	-	-	-	-	-	-	-
29912	750001	760000	752897		detected	detected	-	1.77722e-07	-	-	-	-	-	-	-
29912	750001	760000	756131		detected	detected	-	1.59348e-08	-	-	-	-	-	-	-
29912	750001	760000	755997		detected	detected	-	7.56102e-09	-	-	-	-	-	-	-
29912	750001	760000	750542		detected	detected	-	7.56102e-09	-	-	-	-	-	-	-
29912	750001	760000	753604		detected	detected	-	2.82994e-08	-	-	-	-	-	-	-
29912	750001	760000	755990		detected	detected	-	4.129e-08	-	-	-	-	-	-	-
29912	750001	760000	753108		detected	detected	-	4.44134e-09	-	-	-	-	-	-	-
29912	750001	760000	751989		detected	detected	-	4.37316e-08	-	-	-	-	-	-	-
29912	750001	760000	753575		detected	detected	-	7.56102e-09	-	-	-	-	-	-	-
29912	750001	760000	750712		detected	detected	-	7.56102e-09	-	-	-	-	-	-	-
29912	750001	760000	753606		detected	detected	-	5.55997e-09	-	-	-	-	-	-	-
29912	750001	760000	755505		detected	detected	-	7.56102e-09	-	-	-	-	-	-	-
29912	760001	770000	760567		detected	detected	-	1.42115e-07	-	-	-	-	-	-	-
29912	790001	800000	791078		detected	detected	-	1.40089e-07	-	-	-	-	-	-	-
29912	790001	800000	792580		detected	detected	-	5.34565e-08	-	-	-	-	-	-	-
29912	790001	800000	790888		detected	detected	-	5.78244e-08	-	-	-	-	-	-	-
29912	790001	800000	794910		detected	detected	-	1.94147e-08	-	-	-	-	-	-	-
29912	790001	800000	796303		detected	detected	-	9.54052e-08	-	-	-	-	-	-	-
29912	1000001	1010000	1004386		detected		-	4.0896e-07	-	-	-	-	-	-	-
29912	1390001	1400000	1399900		detected	detected	3.21734e-07	-	-	-	-	-	-	-	-
29912	1400001	1410000	1406741		detected	detected	3.1393e-07	-	-	-	-	-	-	-	-
29912	1400001	1410000	1407509		detected	detected	7.2279e-07	-	-	-	-	-	-	-	-
29912	1410001	1420000	1415940		detected	detected	9.44246e-07	-	-	-	-	-	-	-	-
29912	1410001	1420000	1413333		detected	detected	1.35806e-07	-	-	-	-	-	-	-	-
29912	1410001	1420000	1419717		detected	detected	5.15227e-07	-	-	-	-	-	-	-	-
29912	1410001	1420000	1415188		detected	detected	5.20194e-07	-	-	-	-	-	-	-	-
29912	1410001	1420000	1411604		detected	detected	3.26306e-07	-	-	-	-	-	-	-	-
29912	1410001	1420000	1418527		detected	detected	7.13942e-07	-	-	-	-	-	-	-	-
29912	1410001	1420000	1411078		detected	detected	3.86675e-08	-	-	-	-	-	-	-	-
29912	1410001	1420000	1419204		detected	detected	4.79367e-07	-	-	-	-	-	-	-	-
29912	1440001	1450000	1442206		detected	detected	9.75743e-07	-	-	-	-	-	-	-	-
29912	1450001	1460000	1450676		detected	detected	9.17918e-07	-	-	-	-	-	-	-	-
29912	1450001	1460000	1459145		detected	detected	6.05048e-07	-	-	-	-	-	-	-	-
29912	1450001	1460000	1450693		detected	detected	4.83179e-07	-	-	-	-	-	-	-	-
29912	1450001	1460000	1451543		detected	detected	4.68877e-07	-	-	-	-	-	-	-	-
29912	1450001	1460000	1453282		detected	detected	9.44465e-07	-	-	-	-	-	-	-	-
29912	1450001	1460000	1454282		detected	detected	2.88969e-07	-	-	-	-	-	-	-	-
29912	1480001	1490000	1485102		detected	detected	9.12607e-08	-	-	-	-	-	-	-	-
29912	1480001	1490000	1486610		detected	detected	1.16967e-07	-	-	-	-	-	-	-	-
29912	1490001	1500000	1497621		detected	detected	6.01992e-07	-	-	-	-	-	-	-	-
29912	1490001	1500000	1497187		detected	detected	-	7.20978e-07	-	-	-	-	-	-	-
29912	1490001	1500000	1497911		detected	detected	5.69128e-07	-	-	-	-	-	-	-	-
29912	1490001	1500000	1497912		detected	detected	5.69128e-07	-	-	-	-	-	-	-	-
29912	1490001	1500000	1495832		detected	detected	8.84532e-07	-	-	-	-	-	-	-	-
29912	1490001	1500000	1497055		detected	detected	9.73469e-08	-	-	-	-	-	-	-	-
29912	1490001	1500000	1497205		detected	detected	-	7.45933e-07	-	-	-	-	-	-	-
29912	1500001	1510000	1509003		detected	detected	6.86711e-07	-	-	-	-	-	-	-	-
29912	1500001	1510000	1505341		detected	detected	5.79286e-07	-	-	-	-	-	-	-	-
29912	1510001	1520000	1518834		detected	detected	5.26955e-07	-	-	-	-	-	-	-	-
29912	1510001	1520000	1519436		detected	detected	8.45578e-07	-	-	-	-	-	-	-	-
29912	1510001	1520000	1510666		detected	detected	6.26371e-07	-	-	-	-	-	-	-	-
29912	1520001	1530000	1527644		detected	detected	6.28617e-07	-	-	-	-	-	-	-	-
29912	1520001	1530000	1520141		detected	detected	3.56762e-07	-	-	-	-	-	-	-	-
29912	1520001	1530000	1522751		detected	detected	6.94254e-07	-	-	-	-	-	-	-	-
29912	1520001	1530000	1520746		detected	detected	3.93679e-07	-	-	-	-	-	-	-	-
29912	1540001	1550000	1540105		detected	detected	2.82517e-08	-	-	-	-	-	-	-	-
29912	1540001	1550000	1542692		detected	detected	8.88732e-07	-	-	-	-	-	-	-	-
29912	1540001	1550000	1542481		detected	detected	3.60939e-07	-	-	-	-	-	-	-	-
29912	1540001	1550000	1549413		detected	detected	9.58209e-07	-	-	-	-	-	-	-	-
29912	1540001	1550000	1540770		detected	detected	1.6924e-07	-	-	-	-	-	-	-	-
29912	1540001	1550000	1540803		detected	detected	7.71436e-07	-	-	-	-	-	-	-	-
29912	1540001	1550000	1540243		detected	detected	3.51275e-07	-	-	-	-	-	-	-	-
29912	1540001	1550000	1543403		detected	detected	7.51934e-07	-	-	-	-	-	-	-	-
29912	1540001	1550000	1549245		detected	detected	1.11256e-07	-	-	-	-	-	-	-	-
29912	1540001	1550000	1540264		detected	detected	5.56837e-08	-	-	-	-	-	-	-	-
29912	1540001	1550000	1540791		detected	detected	2.87318e-07	-	-	-	-	-	-	-	-
29912	1540001	1550000	1541434		detected	detected	5.20371e-07	-	-	-	-	-	-	-	-
29912	1540001	1550000	1541844		detected	detected	4.94351e-07	-	-	-	-	-	-	-	-
29912	1540001	1550000	1548985		detected	detected	3.66644e-07	-	-	-	-	-	-	-	-
29912	1550001	1560000	1554719		detected	detected	2.12398e-07	-	-	-	-	-	-	-	-
29912	1550001	1560000	1553723		detected	detected	9.60218e-07	-	-	-	-	-	-	-	-
29912	1550001	1560000	1554029		detected	detected	9.60218e-07	-	-	-	-	-	-	-	-
29912	1550001	1560000	1559464		detected	detected	3.17274e-07	-	-	-	-	-	-	-	-
29912	1550001	1560000	1552408		detected	detected	6.15848e-07	-	-	-	-	-	-	-	-
29912	1550001	1560000	1553495		detected	detected	4.9054e-07	-	-	-	-	-	-	-	-
29912	1560001	1570000	1563611		detected	detected	9.98438e-07	-	-	-	-	-	-	-	-
29912	1560001	1570000	1564136		detected	detected	5.82625e-07	-	-	-	-	-	-	-	-
29912	1560001	1570000	1560560		detected	detected	9.60218e-07	-	-	-	-	-	-	-	-
29912	1560001	1570000	1560383		detected	detected	9.60218e-07	-	-	-	-	-	-	-	-
29912	1560001	1570000	1560929		detected	detected	9.40218e-07	-	-	-	-	-	-	-	-
29912	1600001	1610000	1600869		detected	detected	-	7.59274e-07	-	-	-	-	-	-	-
29912	1600001	1610000	1600232		detected	detected	-	7.27022e-07	-	-	-	-	-	-	-
29912	1620001	1630000	1627716		detected	detected	6.5444e-07	-	-	-	-	-	-	-	-
29912	1620001	1630000	1627717		detected	detected	6.5444e-07	-	-	-	-	-	-	-	-
29912	1640001	1650000	1647227			detected	5.2769e-07	-	-	-	-	-	-	-	-
29912	1640001	1650000	1641360			detected	5.37979e-07	-	-	-	-	-	-	-	-
29912	1640001	1650000	1642567			detected	6.7615e-07	-	-	-	-	-	-	-	-
29912	1640001	1650000	1641388			detected	4.91414e-07	-	-	-	-	-	-	-	-
29912	1640001	1650000	1646532			detected	8.67044e-07	-	-	-	-	-	-	-	-
29912	1650001	1660000	1657898		detected	detected	9.15614e-07	-	-	-	-	-	-	-	-
29912	1650001	1660000	1657944		detected	detected	6.67433e-07	-	-	-	-	-	-	-	-
29912	1650001	1660000	1659252		detected	detected	5.35028e-07	-	-	-	-	-	-	-	-
29912	1650001	1660000	1656780		detected	detected	7.96696e-07	-	-	-	-	-	-	-	-
29912	1650001	1660000	1657867		detected	detected	7.80277e-07	-	-	-	-	-	-	-	-
29912	1660001	1670000	1660752		detected	detected	6.97909e-07	-	-	-	-	-	-	-	-
29912	1660001	1670000	1660212		detected	detected	3.20387e-08	-	-	-	-	-	-	-	-
29912	1660001	1670000	1661189		detected	detected	3.50204e-08	-	-	-	-	-	-	-	-
29912	1660001	1670000	1660700		detected	detected	3.84789e-08	-	-	-	-	-	-	-	-
29915	250001	260000	258239	detected		detected	-	-	-	-	-	-	4.3793e-09	-	-
30099	610001	620000	616754	detected			-	6.3076e-07	-	-	-	-	-	-	-
30170	3430001	3440000	3436753	detected			-	-	-	-	-	-	2.12209e-07	-	-
30174	440001	450000	443963	detected			-	-	-	-	-	-	8.4569e-07	-	-
30174	440001	450000	444596	detected			-	-	-	-	-	-	5.0268e-07	-	-
30174	440001	450000	443936	detected			-	-	-	-	-	-	1.14109e-07	-	-
30174	440001	450000	443979	detected			-	-	-	-	-	-	1.24258e-07	-	-
30192	510001	520000	511305		detected		-	5.87663e-09	-	-	-	-	-	-	-
30192	900001	910000	902198		detected	detected	-	5.61576e-07	-	-	-	-	-	-	-
30192	920001	930000	928961		detected		-	5.87663e-09	-	-	-	-	-	-	-
