# Supplementary material for: Sequencing of Chinese castor lines reveals genetic signatures of selection and yield-associated loci
Source: Nat Commun. 2019 Jul 31;10:3418. doi: 10.1038/s41467-019-11228-3 (PMC6668449; doi:10.1038/s41467-019-11228-3)
Supplement: Supplementary file 10 — Supplementary Data 6 [file 41467_2019_11228_MOESM10_ESM.xlsx]

## Sheet: Supplementary Data 6
Supplementary Data 6 The genomic regions associated with domestication
Scaffold	Start	End	WS vs. exWS
29851	340001	350000	detected
29851	350001	360000	detected
29997	260001	270000	detected
29997	330001	340000	detected
29997	380001	390000	detected
29997	390001	400000	detected
29997	410001	420000	detected
29997	450001	460000	detected
29997	600001	610000	detected
29997	630001	640000	detected
29813	1	10000	detected
29813	10001	20000	detected
29813	20001	30000	detected
29813	50001	60000	detected
29813	130001	140000	detected
29813	160001	170000	detected
29813	170001	180000	detected
29813	180001	190000	detected
29813	200001	210000	detected
29726	1220001	1230000	detected
29726	1230001	1240000	detected
29865	360001	370000	detected
29692	140001	150000	detected
30189	70001	80000	detected
30189	150001	160000	detected
30189	310001	320000	detected
30189	410001	420000	detected
30189	440001	450000	detected
30189	710001	720000	detected
30189	910001	920000	detected
30189	1220001	1230000	detected
30189	1250001	1260000	detected
30189	1280001	1290000	detected
30189	1580001	1590000	detected
30189	1590001	1600000	detected
29338	60001	70000	detected
30018	170001	180000	detected
30018	550001	560000	detected
30018	580001	590000	detected
30079	220001	230000	detected
30125	40001	50000	detected
30125	940001	950000	detected
29931	240001	250000	detected
29931	330001	340000	detected
29931	370001	380000	detected
29912	1130001	1140000	detected
30225	1110001	1120000	detected
29983	770001	780000	detected
29983	860001	870000	detected
29983	910001	920000	detected
29983	920001	930000	detected
29983	930001	940000	detected
30126	50001	60000	detected
29627	40001	50000	detected
30190	1660001	1670000	detected
30033	710001	720000	detected
29816	140001	150000	detected
29816	240001	250000	detected
29816	250001	260000	detected
29736	40001	50000	detected
29736	50001	60000	detected
29580	270001	280000	detected
30172	10001	20000	detected
30172	100001	110000	detected
30172	140001	150000	detected
30172	220001	230000	detected
30172	350001	360000	detected
30172	400001	410000	detected
30172	420001	430000	detected
30122	410001	420000	detected
30169	580001	590000	detected
30169	1200001	1210000	detected
30169	1260001	1270000	detected
30169	1300001	1310000	detected
30169	1330001	1340000	detected
30169	1360001	1370000	detected
30169	1380001	1390000	detected
28359	170001	180000	detected
28359	190001	200000	detected
29984	170001	180000	detected
30068	410001	420000	detected
29804	60001	70000	detected
29804	170001	180000	detected
29804	270001	280000	detected
29804	300001	310000	detected
29804	370001	380000	detected
29804	420001	430000	detected
29804	650001	660000	detected
29804	660001	670000	detected
29851	520001	530000	detected
29997	150001	160000	detected
29997	400001	410000	detected
29997	470001	480000	detected
29997	680001	690000	detected
29693	310001	320000	detected
30009	600001	610000	detected
30009	760001	770000	detected
29813	150001	160000	detected
29813	220001	230000	detected
29813	370001	380000	detected
29813	420001	430000	detected
29813	460001	470000	detected
29813	470001	480000	detected
29726	1160001	1170000	detected
29726	1210001	1220000	detected
29726	1270001	1280000	detected
29212	80001	90000	detected
29922	30001	40000	detected
29922	40001	50000	detected
29922	80001	90000	detected
29917	460001	470000	detected
30131	420001	430000	detected
30131	440001	450000	detected
30131	460001	470000	detected
30131	1180001	1190000	detected
30131	1190001	1200000	detected
29702	50001	60000	detected
29702	70001	80000	detected
29702	80001	90000	detected
29702	90001	100000	detected
29702	100001	110000	detected
30189	30001	40000	detected
30189	50001	60000	detected
30189	60001	70000	detected
30189	100001	110000	detected
30189	140001	150000	detected
30189	160001	170000	detected
30189	170001	180000	detected
30189	180001	190000	detected
30189	190001	200000	detected
30189	220001	230000	detected
30189	230001	240000	detected
30189	250001	260000	detected
30189	260001	270000	detected
30189	270001	280000	detected
30189	290001	300000	detected
30189	320001	330000	detected
30189	340001	350000	detected
30189	350001	360000	detected
30189	370001	380000	detected
30189	390001	400000	detected
30189	430001	440000	detected
30189	450001	460000	detected
30189	460001	470000	detected
30189	470001	480000	detected
30189	500001	510000	detected
30189	510001	520000	detected
30189	530001	540000	detected
30189	590001	600000	detected
30189	610001	620000	detected
30189	620001	630000	detected
30189	650001	660000	detected
30189	660001	670000	detected
30189	680001	690000	detected
30189	690001	700000	detected
30189	750001	760000	detected
30189	760001	770000	detected
30189	770001	780000	detected
30189	780001	790000	detected
30189	790001	800000	detected
30189	800001	810000	detected
30189	810001	820000	detected
30189	820001	830000	detected
30189	840001	850000	detected
30189	850001	860000	detected
30189	860001	870000	detected
30189	870001	880000	detected
30189	890001	900000	detected
30189	920001	930000	detected
30189	930001	940000	detected
30189	940001	950000	detected
30189	960001	970000	detected
30189	970001	980000	detected
30189	1020001	1030000	detected
30189	1030001	1040000	detected
30189	1040001	1050000	detected
30189	1050001	1060000	detected
30189	1070001	1080000	detected
30189	1100001	1110000	detected
30189	1110001	1120000	detected
30189	1130001	1140000	detected
30189	1140001	1150000	detected
30189	1150001	1160000	detected
30189	1160001	1170000	detected
30189	1210001	1220000	detected
30189	1290001	1300000	detected
30189	1380001	1390000	detected
30189	1460001	1470000	detected
30189	1500001	1510000	detected
30189	1510001	1520000	detected
30189	1540001	1550000	detected
30189	1560001	1570000	detected
30189	1570001	1580000	detected
30189	1600001	1610000	detected
30189	1610001	1620000	detected
30189	1640001	1650000	detected
30189	1660001	1670000	detected
30189	1680001	1690000	detected
30189	1700001	1710000	detected
30189	1710001	1720000	detected
30189	1720001	1730000	detected
29625	200001	210000	detected
29780	210001	220000	detected
29780	220001	230000	detected
29780	230001	240000	detected
29667	170001	180000	detected
29667	290001	300000	detected
29890	50001	60000	detected
29890	70001	80000	detected
29890	90001	100000	detected
29890	160001	170000	detected
29938	140001	150000	detected
29938	150001	160000	detected
29938	160001	170000	detected
30018	10001	20000	detected
30018	20001	30000	detected
30018	30001	40000	detected
30018	60001	70000	detected
30018	90001	100000	detected
30018	110001	120000	detected
30018	130001	140000	detected
30018	150001	160000	detected
30018	160001	170000	detected
30018	200001	210000	detected
30018	220001	230000	detected
30018	230001	240000	detected
30018	290001	300000	detected
30018	300001	310000	detected
30018	310001	320000	detected
30018	320001	330000	detected
30018	330001	340000	detected
30018	350001	360000	detected
30018	360001	370000	detected
30018	380001	390000	detected
30018	390001	400000	detected
30018	400001	410000	detected
30018	410001	420000	detected
30018	420001	430000	detected
30018	430001	440000	detected
30018	450001	460000	detected
30018	460001	470000	detected
30018	480001	490000	detected
30018	500001	510000	detected
30018	520001	530000	detected
30018	530001	540000	detected
30018	540001	550000	detected
30018	560001	570000	detected
30018	590001	600000	detected
30014	220001	230000	detected
30079	20001	30000	detected
30079	80001	90000	detected
30079	130001	140000	detected
30079	150001	160000	detected
30079	170001	180000	detected
30079	180001	190000	detected
30079	280001	290000	detected
30079	430001	440000	detected
30185	270001	280000	detected
30185	510001	520000	detected
29805	330001	340000	detected
27504	30001	40000	detected
30125	960001	970000	detected
29931	120001	130000	detected
29931	130001	140000	detected
29931	200001	210000	detected
29931	210001	220000	detected
29931	220001	230000	detected
29931	270001	280000	detected
29931	290001	300000	detected
29931	320001	330000	detected
29931	340001	350000	detected
29931	350001	360000	detected
29931	360001	370000	detected
29931	390001	400000	detected
29931	410001	420000	detected
29931	440001	450000	detected
29931	450001	460000	detected
29931	510001	520000	detected
29931	520001	530000	detected
29931	530001	540000	detected
29931	540001	550000	detected
29931	550001	560000	detected
29931	560001	570000	detected
29931	570001	580000	detected
29931	580001	590000	detected
29931	610001	620000	detected
29931	620001	630000	detected
29931	650001	660000	detected
29931	670001	680000	detected
29912	730001	740000	detected
29912	780001	790000	detected
29912	1060001	1070000	detected
29912	1220001	1230000	detected
30221	1	10000	detected
30221	10001	20000	detected
30221	70001	80000	detected
30221	170001	180000	detected
29889	1	10000	detected
30097	40001	50000	detected
30218	470001	480000	detected
29983	790001	800000	detected
29983	830001	840000	detected
29983	870001	880000	detected
29983	880001	890000	detected
29983	890001	900000	detected
29983	950001	960000	detected
29983	970001	980000	detected
29983	1010001	1020000	detected
29983	1020001	1030000	detected
29983	1060001	1070000	detected
30199	10001	20000	detected
30199	30001	40000	detected
30199	120001	130000	detected
30199	180001	190000	detected
30199	330001	340000	detected
30199	340001	350000	detected
30199	370001	380000	detected
30199	390001	400000	detected
30199	420001	430000	detected
30199	680001	690000	detected
30199	730001	740000	detected
30199	780001	790000	detected
30199	800001	810000	detected
29840	190001	200000	detected
29840	220001	230000	detected
30190	1450001	1460000	detected
30190	1460001	1470000	detected
30190	1510001	1520000	detected
30190	1520001	1530000	detected
30190	1540001	1550000	detected
30190	1550001	1560000	detected
30190	1600001	1610000	detected
30190	2380001	2390000	detected
30190	2730001	2740000	detected
29816	120001	130000	detected
29816	210001	220000	detected
29816	270001	280000	detected
29816	280001	290000	detected
29867	240001	250000	detected
29736	1	10000	detected
29736	10001	20000	detected
29736	450001	460000	detected
29222	130001	140000	detected
29633	210001	220000	detected
29580	1	10000	detected
29580	20001	30000	detected
29580	50001	60000	detected
29580	60001	70000	detected
29580	80001	90000	detected
29580	90001	100000	detected
29580	120001	130000	detected
29580	170001	180000	detected
29580	200001	210000	detected
29580	210001	220000	detected
29580	220001	230000	detected
29580	240001	250000	detected
29580	260001	270000	detected
29976	230001	240000	detected
29976	240001	250000	detected
29976	260001	270000	detected
29976	290001	300000	detected
30172	80001	90000	detected
30172	90001	100000	detected
30172	110001	120000	detected
30172	170001	180000	detected
30172	180001	190000	detected
30172	270001	280000	detected
30172	300001	310000	detected
30172	310001	320000	detected
30172	320001	330000	detected
30172	360001	370000	detected
30122	400001	410000	detected
30169	1210001	1220000	detected
30169	1220001	1230000	detected
30169	1250001	1260000	detected
30169	1370001	1380000	detected
30169	1390001	1400000	detected
30169	1410001	1420000	detected
30169	1420001	1430000	detected
30169	1440001	1450000	detected
30169	1460001	1470000	detected
28713	110001	120000	detected
29727	20001	30000	detected
30059	90001	100000	detected
30059	110001	120000	detected
30059	120001	130000	detected
29957	200001	210000	detected
29957	320001	330000	detected
29957	360001	370000	detected
29957	380001	390000	detected
29957	400001	410000	detected
29957	480001	490000	detected
29957	530001	540000	detected
29957	570001	580000	detected
29957	630001	640000	detected
29957	920001	930000	detected
29957	1000001	1010000	detected
29957	1150001	1160000	detected
29957	1170001	1180000	detected
29851	320001	330000	detected
29851	510001	520000	detected
29997	220001	230000	detected
29997	340001	350000	detected
29813	120001	130000	detected
30131	1500001	1510000	detected
29158	30001	40000	detected
29912	1000001	1010000	detected
29633	220001	230000	detected
29984	190001	200000	detected
30004	680001	690000	detected
30004	690001	700000	detected
29997	50001	60000	detected
29997	240001	250000	detected
29997	460001	470000	detected
29997	650001	660000	detected
30078	240001	250000	detected
29813	400001	410000	detected
29813	440001	450000	detected
29813	450001	460000	detected
29726	1190001	1200000	detected
29865	120001	130000	detected
29692	120001	130000	detected
30131	1510001	1520000	detected
30131	1560001	1570000	detected
30189	1300001	1310000	detected
29686	140001	150000	detected
30071	90001	100000	detected
30125	170001	180000	detected
29931	310001	320000	detected
29931	460001	470000	detected
29931	490001	500000	detected
30190	1150001	1160000	detected
30190	1440001	1450000	detected
30190	2410001	2420000	detected
29816	60001	70000	detected
29222	160001	170000	detected
29633	230001	240000	detected
29580	40001	50000	detected
30213	150001	160000	detected
30059	130001	140000	detected
29984	180001	190000	detected
30128	260001	270000	detected
28327	10001	20000	detected
28543	70001	80000	detected
29168	150001	160000	detected
29997	270001	280000	detected
29997	320001	330000	detected
29997	350001	360000	detected
29997	490001	500000	detected
29997	510001	520000	detected
29997	520001	530000	detected
29997	620001	630000	detected
29997	640001	650000	detected
29997	710001	720000	detected
29693	360001	370000	detected
29693	370001	380000	detected
29726	1130001	1140000	detected
29726	1200001	1210000	detected
29726	1240001	1250000	detected
29726	1260001	1270000	detected
29865	440001	450000	detected
30131	1090001	1100000	detected
30174	50001	60000	detected
29158	10001	20000	detected
29625	180001	190000	detected
29625	210001	220000	detected
29338	50001	60000	detected
29805	390001	400000	detected
29805	450001	460000	detected
27504	180001	190000	detected
29092	100001	110000	detected
29092	120001	130000	detected
29912	760001	770000	detected
29912	1120001	1130000	detected
29889	10001	20000	detected
29889	20001	30000	detected
30190	2370001	2380000	detected
29736	80001	90000	detected
29736	110001	120000	detected
29736	120001	130000	detected
29736	140001	150000	detected
29736	160001	170000	detected
29736	190001	200000	detected
29736	230001	240000	detected
29736	240001	250000	detected
29736	250001	260000	detected
29736	270001	280000	detected
29736	280001	290000	detected
29736	310001	320000	detected
29990	250001	260000	detected
29990	260001	270000	detected
29990	270001	280000	detected
30169	1590001	1600000	detected
30169	1600001	1610000	detected
30169	1630001	1640000	detected
29641	50001	60000	detected
30059	140001	150000	detected
30156	1250001	1260000	detected
30156	1270001	1280000	detected
30068	200001	210000	detected
30068	220001	230000	detected
30068	240001	250000	detected
30068	400001	410000	detected
29568	10001	20000	detected
29568	50001	60000	detected
29568	60001	70000	detected
29568	70001	80000	detected
29568	90001	100000	detected
29568	110001	120000	detected
29568	130001	140000	detected
30223	40001	50000	detected
30223	300001	310000	detected
29942	220001	230000	detected
29942	230001	240000	detected
29942	470001	480000	detected
29942	480001	490000	detected
29942	500001	510000	detected
29906	60001	70000	detected
30128	410001	420000	detected
29767	140001	150000	detected
29804	150001	160000	detected
29804	200001	210000	detected
29804	290001	300000	detected
29804	480001	490000	detected
29804	500001	510000	detected
29804	510001	520000	detected
29997	250001	260000	detected
29997	360001	370000	detected
29997	560001	570000	detected
29997	570001	580000	detected
29997	660001	670000	detected
29594	120001	130000	detected
29594	310001	320000	detected
30078	70001	80000	detected
29693	750001	760000	detected
30009	420001	430000	detected
30009	520001	530000	detected
30192	800001	810000	detected
30192	810001	820000	detected
29854	540001	550000	detected
29854	610001	620000	detected
29854	620001	630000	detected
29854	660001	670000	detected
29854	680001	690000	detected
29854	690001	700000	detected
29854	700001	710000	detected
29854	720001	730000	detected
29854	730001	740000	detected
29854	780001	790000	detected
29854	790001	800000	detected
29854	800001	810000	detected
29854	820001	830000	detected
29854	830001	840000	detected
29854	880001	890000	detected
29854	890001	900000	detected
29854	900001	910000	detected
29854	910001	920000	detected
29854	920001	930000	detected
29854	990001	1000000	detected
29854	1000001	1010000	detected
29854	1020001	1030000	detected
29854	1040001	1050000	detected
29854	1050001	1060000	detected
29854	1060001	1070000	detected
29854	1080001	1090000	detected
29854	1090001	1100000	detected
29854	1100001	1110000	detected
29854	1110001	1120000	detected
29854	1160001	1170000	detected
29854	1170001	1180000	detected
29854	1180001	1190000	detected
29854	1210001	1220000	detected
29854	1220001	1230000	detected
29854	1230001	1240000	detected
29854	1260001	1270000	detected
29854	1270001	1280000	detected
29854	1290001	1300000	detected
29854	1340001	1350000	detected
29854	1350001	1360000	detected
29854	1370001	1380000	detected
29854	1380001	1390000	detected
29461	100001	110000	detected
29726	1110001	1120000	detected
29726	1150001	1160000	detected
29726	1170001	1180000	detected
29922	1	10000	detected
29922	140001	150000	detected
29922	150001	160000	detected
29865	80001	90000	detected
29865	710001	720000	detected
29917	60001	70000	detected
30131	410001	420000	detected
30131	430001	440000	detected
30131	820001	830000	detected
30131	870001	880000	detected
30131	1100001	1110000	detected
30131	1110001	1120000	detected
30131	1120001	1130000	detected
30131	1170001	1180000	detected
29843	140001	150000	detected
29843	370001	380000	detected
29929	1040001	1050000	detected
29929	1240001	1250000	detected
30189	10001	20000	detected
30189	1170001	1180000	detected
30189	1310001	1320000	detected
30189	1410001	1420000	detected
30189	1450001	1460000	detected
30189	1750001	1760000	detected
29595	130001	140000	detected
29625	70001	80000	detected
29625	90001	100000	detected
29625	110001	120000	detected
29625	170001	180000	detected
29625	220001	230000	detected
29625	230001	240000	detected
29625	240001	250000	detected
29677	210001	220000	detected
29677	240001	250000	detected
29667	140001	150000	detected
29667	150001	160000	detected
29667	280001	290000	detected
30135	270001	280000	detected
29890	60001	70000	detected
29579	40001	50000	detected
29777	130001	140000	detected
29755	250001	260000	detected
29755	260001	270000	detected
29338	90001	100000	detected
30153	1	10000	detected
30153	20001	30000	detected
30153	60001	70000	detected
30153	100001	110000	detected
30153	130001	140000	detected
30153	140001	150000	detected
30153	310001	320000	detected
30153	320001	330000	detected
30153	330001	340000	detected
30153	340001	350000	detected
30153	630001	640000	detected
30153	640001	650000	detected
30153	680001	690000	detected
30153	730001	740000	detected
30153	750001	760000	detected
30022	170001	180000	detected
30022	350001	360000	detected
29846	70001	80000	detected
30018	120001	130000	detected
30018	240001	250000	detected
30018	270001	280000	detected
30079	70001	80000	detected
30079	90001	100000	detected
30079	400001	410000	detected
30079	420001	430000	detected
30079	480001	490000	detected
29739	540001	550000	detected
30170	2410001	2420000	detected
29805	280001	290000	detected
29805	290001	300000	detected
29805	340001	350000	detected
29805	360001	370000	detected
29805	380001	390000	detected
29805	410001	420000	detected
29805	420001	430000	detected
29732	10001	20000	detected
30140	310001	320000	detected
30140	1100001	1110000	detected
29812	10001	20000	detected
29812	90001	100000	detected
30093	30001	40000	detected
30093	40001	50000	detected
30093	50001	60000	detected
29652	200001	210000	detected
29092	80001	90000	detected
29092	90001	100000	detected
29931	170001	180000	detected
29912	720001	730000	detected
29912	1100001	1110000	detected
30113	360001	370000	detected
30113	540001	550000	detected
30113	830001	840000	detected
30113	880001	890000	detected
30113	1110001	1120000	detected
30221	60001	70000	detected
30221	80001	90000	detected
30221	140001	150000	detected
30221	200001	210000	detected
30221	270001	280000	detected
30221	280001	290000	detected
30221	300001	310000	detected
30221	350001	360000	detected
30221	400001	410000	detected
30221	460001	470000	detected
30221	480001	490000	detected
30221	490001	500000	detected
30221	520001	530000	detected
30221	590001	600000	detected
30221	770001	780000	detected
30221	780001	790000	detected
30221	790001	800000	detected
30221	800001	810000	detected
30221	810001	820000	detected
30221	840001	850000	detected
30221	850001	860000	detected
30221	860001	870000	detected
30221	870001	880000	detected
30221	880001	890000	detected
30221	940001	950000	detected
30221	990001	1000000	detected
30221	1020001	1030000	detected
30221	1080001	1090000	detected
30221	1100001	1110000	detected
30221	1110001	1120000	detected
30221	1130001	1140000	detected
30221	1180001	1190000	detected
30221	1280001	1290000	detected
30221	1330001	1340000	detected
30221	1370001	1380000	detected
30221	1390001	1400000	detected
30221	1410001	1420000	detected
30221	1420001	1430000	detected
30221	1480001	1490000	detected
30221	1510001	1520000	detected
30221	1520001	1530000	detected
30221	1600001	1610000	detected
30221	1640001	1650000	detected
30221	1650001	1660000	detected
30221	1700001	1710000	detected
30221	1710001	1720000	detected
30221	1730001	1740000	detected
30221	1760001	1770000	detected
30221	1810001	1820000	detected
30221	1850001	1860000	detected
30221	1930001	1940000	detected
30221	1970001	1980000	detected
30221	2000001	2010000	detected
30221	2030001	2040000	detected
30221	2110001	2120000	detected
30221	2140001	2150000	detected
30151	90001	100000	detected
28152	310001	320000	detected
29889	30001	40000	detected
29623	40001	50000	detected
30105	260001	270000	detected
30218	110001	120000	detected
30218	260001	270000	detected
29983	140001	150000	detected
29983	150001	160000	detected
29983	160001	170000	detected
29983	210001	220000	detected
29983	220001	230000	detected
29983	350001	360000	detected
29983	420001	430000	detected
29983	430001	440000	detected
29983	720001	730000	detected
29983	750001	760000	detected
29983	760001	770000	detected
29983	800001	810000	detected
29983	840001	850000	detected
29983	940001	950000	detected
29983	980001	990000	detected
29983	990001	1000000	detected
29983	1000001	1010000	detected
29983	1040001	1050000	detected
29983	1100001	1110000	detected
29799	30001	40000	detected
29799	50001	60000	detected
29799	60001	70000	detected
29799	470001	480000	detected
29799	480001	490000	detected
29799	500001	510000	detected
29799	530001	540000	detected
29799	610001	620000	detected
29799	690001	700000	detected
29806	310001	320000	detected
30199	1	10000	detected
30199	100001	110000	detected
30199	170001	180000	detected
30199	220001	230000	detected
30199	290001	300000	detected
30199	350001	360000	detected
30199	510001	520000	detected
30199	660001	670000	detected
30199	720001	730000	detected
30199	820001	830000	detected
29646	150001	160000	detected
29840	440001	450000	detected
29747	220001	230000	detected
29602	1	10000	detected
29738	290001	300000	detected
29738	340001	350000	detected
29738	350001	360000	detected
29738	410001	420000	detected
29738	440001	450000	detected
30020	50001	60000	detected
30020	90001	100000	detected
30020	100001	110000	detected
30190	1470001	1480000	detected
30190	1580001	1590000	detected
30190	2240001	2250000	detected
30190	2280001	2290000	detected
30190	2290001	2300000	detected
30190	2310001	2320000	detected
30190	2390001	2400000	detected
30094	30001	40000	detected
30094	120001	130000	detected
30094	130001	140000	detected
30094	140001	150000	detected
30094	170001	180000	detected
30094	180001	190000	detected
30094	190001	200000	detected
30094	200001	210000	detected
30094	290001	300000	detected
30094	530001	540000	detected
30110	80001	90000	detected
30110	120001	130000	detected
30110	340001	350000	detected
30110	630001	640000	detected
30110	710001	720000	detected
29577	1	10000	detected
29736	20001	30000	detected
29736	60001	70000	detected
29736	210001	220000	detected
29736	260001	270000	detected
29736	460001	470000	detected
29736	520001	530000	detected
29736	710001	720000	detected
29990	180001	190000	detected
29990	210001	220000	detected
29990	220001	230000	detected
29990	230001	240000	detected
29580	140001	150000	detected
29580	160001	170000	detected
29722	230001	240000	detected
29976	180001	190000	detected
30172	70001	80000	detected
30172	200001	210000	detected
30172	330001	340000	detected
30172	380001	390000	detected
30146	240001	250000	detected
30146	290001	300000	detected
30122	80001	90000	detected
30122	100001	110000	detected
30122	180001	190000	detected
30122	190001	200000	detected
30122	200001	210000	detected
30122	240001	250000	detected
30122	250001	260000	detected
30122	330001	340000	detected
30122	340001	350000	detected
30122	380001	390000	detected
30122	390001	400000	detected
30169	550001	560000	detected
30169	560001	570000	detected
30169	570001	580000	detected
30169	1230001	1240000	detected
30169	1240001	1250000	detected
30169	1280001	1290000	detected
30169	1290001	1300000	detected
30169	1310001	1320000	detected
30169	1400001	1410000	detected
30169	1450001	1460000	detected
30169	1490001	1500000	detected
29641	20001	30000	detected
29641	60001	70000	detected
29641	90001	100000	detected
28713	20001	30000	detected
29786	20001	30000	detected
30203	290001	300000	detected
27810	160001	170000	detected
29957	1	10000	detected
29957	130001	140000	detected
29957	140001	150000	detected
29957	220001	230000	detected
29957	390001	400000	detected
29957	410001	420000	detected
29957	430001	440000	detected
29957	590001	600000	detected
29957	610001	620000	detected
29957	620001	630000	detected
29957	690001	700000	detected
29957	710001	720000	detected
29957	760001	770000	detected
29957	840001	850000	detected
29957	1010001	1020000	detected
29957	1090001	1100000	detected
29864	1	10000	detected
29864	270001	280000	detected
29864	290001	300000	detected
29864	1000001	1010000	detected
29864	1010001	1020000	detected
28644	310001	320000	detected
28644	330001	340000	detected
29851	310001	320000	detected
29851	600001	610000	detected
29851	610001	620000	detected
29851	620001	630000	detected
29997	170001	180000	detected
29158	50001	60000	detected
29805	180001	190000	detected
29805	190001	200000	detected
29005	100001	110000	detected
30190	2190001	2200000	detected
29736	720001	730000	detected
29842	1020001	1030000	detected
28359	200001	210000	detected
30156	400001	410000	detected
30156	550001	560000	detected
30104	50001	60000	detected
30068	210001	220000	detected
27538	90001	100000	detected
29942	90001	100000	detected
29942	150001	160000	detected
29942	160001	170000	detected
29942	200001	210000	detected
29942	210001	220000	detected
29942	240001	250000	detected
30128	530001	540000	detected
30128	2050001	2060000	detected
30128	2070001	2080000	detected
29804	50001	60000	detected
29804	130001	140000	detected
29804	140001	150000	detected
29804	210001	220000	detected
29804	390001	400000	detected
29804	560001	570000	detected
29804	570001	580000	detected
29804	600001	610000	detected
29804	610001	620000	detected
29804	630001	640000	detected
30209	1080001	1090000	detected
29851	410001	420000	detected
29851	450001	460000	detected
29851	500001	510000	detected
29851	630001	640000	detected
29851	640001	650000	detected
30138	1270001	1280000	detected
29997	430001	440000	detected
27985	120001	130000	detected
29594	260001	270000	detected
30009	20001	30000	detected
30009	550001	560000	detected
30009	690001	700000	detected
29854	10001	20000	detected
29854	70001	80000	detected
29854	550001	560000	detected
29854	580001	590000	detected
29854	590001	600000	detected
29854	600001	610000	detected
29854	640001	650000	detected
29854	760001	770000	detected
29854	850001	860000	detected
29854	870001	880000	detected
29854	930001	940000	detected
29854	960001	970000	detected
29854	970001	980000	detected
29854	1010001	1020000	detected
29854	1030001	1040000	detected
29854	1070001	1080000	detected
29854	1120001	1130000	detected
29854	1130001	1140000	detected
29854	1140001	1150000	detected
29854	1150001	1160000	detected
29854	1190001	1200000	detected
29854	1200001	1210000	detected
29854	1240001	1250000	detected
29854	1250001	1260000	detected
29854	1310001	1320000	detected
30141	40001	50000	detected
29922	10001	20000	detected
29922	50001	60000	detected
29865	830001	840000	detected
28838	120001	130000	detected
29917	70001	80000	detected
30131	720001	730000	detected
30131	850001	860000	detected
30131	1200001	1210000	detected
30131	1280001	1290000	detected
30131	1460001	1470000	detected
29843	200001	210000	detected
29655	90001	100000	detected
30189	380001	390000	detected
30189	1320001	1330000	detected
30189	1350001	1360000	detected
30189	1400001	1410000	detected
30189	1480001	1490000	detected
30189	1630001	1640000	detected
30189	1760001	1770000	detected
29625	50001	60000	detected
29677	140001	150000	detected
29677	300001	310000	detected
29667	1	10000	detected
29667	130001	140000	detected
29667	270001	280000	detected
29890	20001	30000	detected
29755	1	10000	detected
29755	90001	100000	detected
29755	100001	110000	detected
29755	140001	150000	detected
29755	160001	170000	detected
29755	170001	180000	detected
29755	190001	200000	detected
29755	210001	220000	detected
29755	230001	240000	detected
29755	240001	250000	detected
29755	270001	280000	detected
29755	290001	300000	detected
29755	300001	310000	detected
30153	110001	120000	detected
30153	250001	260000	detected
30153	260001	270000	detected
30153	270001	280000	detected
30153	410001	420000	detected
30153	430001	440000	detected
30153	440001	450000	detected
30153	460001	470000	detected
30153	530001	540000	detected
30153	540001	550000	detected
30153	560001	570000	detected
30153	570001	580000	detected
30153	620001	630000	detected
30022	260001	270000	detected
29846	60001	70000	detected
30071	160001	170000	detected
30079	210001	220000	detected
30079	320001	330000	detected
30079	710001	720000	detected
30185	880001	890000	detected
30170	1500001	1510000	detected
30170	2320001	2330000	detected
29805	300001	310000	detected
29648	90001	100000	detected
30140	800001	810000	detected
30140	1000001	1010000	detected
30140	1060001	1070000	detected
30140	1130001	1140000	detected
30140	1160001	1170000	detected
30093	60001	70000	detected
29675	80001	90000	detected
29675	110001	120000	detected
29931	70001	80000	detected
29912	670001	680000	detected
29912	690001	700000	detected
29912	700001	710000	detected
29912	750001	760000	detected
29912	770001	780000	detected
29912	890001	900000	detected
29912	940001	950000	detected
29912	1010001	1020000	detected
29912	1200001	1210000	detected
30113	40001	50000	detected
30113	690001	700000	detected
30113	720001	730000	detected
30113	870001	880000	detected
30113	1030001	1040000	detected
30113	1140001	1150000	detected
30200	70001	80000	detected
30200	250001	260000	detected
30200	270001	280000	detected
30200	360001	370000	detected
30221	150001	160000	detected
30221	220001	230000	detected
30221	240001	250000	detected
30221	250001	260000	detected
30221	310001	320000	detected
30221	330001	340000	detected
30221	340001	350000	detected
30221	380001	390000	detected
30221	430001	440000	detected
30221	500001	510000	detected
30221	510001	520000	detected
30221	530001	540000	detected
30221	570001	580000	detected
30221	600001	610000	detected
30221	610001	620000	detected
30221	620001	630000	detected
30221	630001	640000	detected
30221	640001	650000	detected
30221	650001	660000	detected
30221	660001	670000	detected
30221	680001	690000	detected
30221	730001	740000	detected
30221	750001	760000	detected
30221	820001	830000	detected
30221	830001	840000	detected
30221	890001	900000	detected
30221	900001	910000	detected
30221	930001	940000	detected
30221	950001	960000	detected
30221	960001	970000	detected
30221	970001	980000	detected
30221	980001	990000	detected
30221	1000001	1010000	detected
30221	1040001	1050000	detected
30221	1070001	1080000	detected
30221	1150001	1160000	detected
30221	1170001	1180000	detected
30221	1230001	1240000	detected
30221	1250001	1260000	detected
30221	1270001	1280000	detected
30221	1290001	1300000	detected
30221	1310001	1320000	detected
30221	1400001	1410000	detected
30221	1430001	1440000	detected
30221	1440001	1450000	detected
30221	1460001	1470000	detected
30221	1470001	1480000	detected
30221	1500001	1510000	detected
30221	1530001	1540000	detected
30221	1540001	1550000	detected
30221	1560001	1570000	detected
30221	1580001	1590000	detected
30221	1630001	1640000	detected
30221	1680001	1690000	detected
30221	1690001	1700000	detected
30221	1720001	1730000	detected
30221	1740001	1750000	detected
30221	1750001	1760000	detected
30221	1770001	1780000	detected
30221	1780001	1790000	detected
30221	1790001	1800000	detected
30221	1800001	1810000	detected
30221	1840001	1850000	detected
30221	1860001	1870000	detected
30221	1940001	1950000	detected
30221	2060001	2070000	detected
30221	2090001	2100000	detected
30221	2120001	2130000	detected
30221	2130001	2140000	detected
30097	190001	200000	detected
29623	60001	70000	detected
29623	180001	190000	detected
29711	60001	70000	detected
29615	20001	30000	detected
30105	240001	250000	detected
30218	50001	60000	detected
30218	290001	300000	detected
30218	380001	390000	detected
30218	750001	760000	detected
29983	610001	620000	detected
29983	700001	710000	detected
29983	960001	970000	detected
29983	1030001	1040000	detected
29983	1050001	1060000	detected
29983	1070001	1080000	detected
29983	1090001	1100000	detected
29799	120001	130000	detected
29799	360001	370000	detected
29799	370001	380000	detected
29799	460001	470000	detected
29799	540001	550000	detected
29799	560001	570000	detected
29799	630001	640000	detected
29799	670001	680000	detected
29806	320001	330000	detected
30199	280001	290000	detected
30199	430001	440000	detected
30199	470001	480000	detected
30199	490001	500000	detected
30199	530001	540000	detected
30199	670001	680000	detected
30199	740001	750000	detected
30037	40001	50000	detected
27451	140001	150000	detected
30115	260001	270000	detected
29738	400001	410000	detected
30020	110001	120000	detected
30190	1420001	1430000	detected
30190	1480001	1490000	detected
30190	1560001	1570000	detected
30190	1570001	1580000	detected
30190	1640001	1650000	detected
30190	1680001	1690000	detected
30190	2260001	2270000	detected
30190	2400001	2410000	detected
30190	2490001	2500000	detected
27543	140001	150000	detected
30094	60001	70000	detected
30094	210001	220000	detected
30094	220001	230000	detected
30094	240001	250000	detected
30094	500001	510000	detected
28024	180001	190000	detected
29838	200001	210000	detected
30110	70001	80000	detected
30110	170001	180000	detected
30110	320001	330000	detected
30110	330001	340000	detected
30110	690001	700000	detected
30110	720001	730000	detected
30110	750001	760000	detected
30116	60001	70000	detected
30116	100001	110000	detected
30116	110001	120000	detected
30116	170001	180000	detected
29577	70001	80000	detected
29577	140001	150000	detected
29577	180001	190000	detected
29577	190001	200000	detected
29577	210001	220000	detected
29736	600001	610000	detected
29222	120001	130000	detected
30005	380001	390000	detected
29990	20001	30000	detected
29580	130001	140000	detected
29722	10001	20000	detected
30187	120001	130000	detected
29976	10001	20000	detected
29976	60001	70000	detected
29976	70001	80000	detected
29976	140001	150000	detected
29976	150001	160000	detected
29976	190001	200000	detected
29976	450001	460000	detected
29976	460001	470000	detected
29976	490001	500000	detected
30172	150001	160000	detected
30146	280001	290000	detected
30122	10001	20000	detected
30122	20001	30000	detected
30122	40001	50000	detected
30122	60001	70000	detected
30122	70001	80000	detected
30122	90001	100000	detected
30122	110001	120000	detected
30122	160001	170000	detected
30122	170001	180000	detected
30122	210001	220000	detected
30122	230001	240000	detected
30122	300001	310000	detected
30122	310001	320000	detected
30122	320001	330000	detected
30122	360001	370000	detected
29657	150001	160000	detected
30016	40001	50000	detected
30169	1270001	1280000	detected
30169	1430001	1440000	detected
30169	1470001	1480000	detected
30169	1500001	1510000	detected
28713	40001	50000	detected
28713	70001	80000	detected
28713	90001	100000	detected
28713	130001	140000	detected
29786	10001	20000	detected
27632	30001	40000	detected
29727	10001	20000	detected
29957	580001	590000	detected
29957	940001	950000	detected
29957	1040001	1050000	detected
29957	1100001	1110000	detected
29864	250001	260000	detected
29864	310001	320000	detected
29864	570001	580000	detected
29864	720001	730000	detected
29864	980001	990000	detected
29864	990001	1000000	detected
28644	290001	300000	detected
28644	300001	310000	detected
