# Supplementary material for: Sequencing of Chinese castor lines reveals genetic signatures of selection and yield-associated loci
Source: Nat Commun. 2019 Jul 31;10:3418. doi: 10.1038/s41467-019-11228-3 (PMC6668449; doi:10.1038/s41467-019-11228-3)
Supplement: Supplementary file 11 — Supplementary Data 7 [file 41467_2019_11228_MOESM11_ESM.xlsx]

## Sheet: Supplementary Data 7
Supplementary Data 7 The genomic regions associated with both domestication and GWAS
Scaffold	Start	End	SNP Position	Capsule dehiscence	Panicle height	Panicle length	Endocarp thick	Hundred grain weight	Plant height	Ratio of male and female flowers	Seed length	Seed volume
28543	70001	80000	72846	-	-	-	-	-	-	-	-	2.01377e-07
29813	370001	380000	370567	-	9.86016e-07	-	-	-	-	-	-	-
29813	370001	380000	376546	-	1.98938e-08	-	-	-	-	-	-	-
29813	370001	380000	372010	-	3.12098e-07	-	-	-	-	-	-	-
29912	670001	680000	677648	-	4.129e-08	-	-	-	-	-	-	-
29912	670001	680000	674442	-	5.62651e-09	-	-	-	-	-	-	-
29912	670001	680000	678031	-	2.68934e-08	-	-	-	-	-	-	-
29912	670001	680000	670484	-	1.21916e-09	-	-	-	-	-	-	-
29912	690001	700000	693119	-	2.68934e-08	-	-	-	-	-	-	-
29912	690001	700000	695932	-	6.3578e-08	-	-	-	-	-	-	-
29912	690001	700000	696043	-	3.09932e-08	-	-	-	-	-	-	-
29912	700001	710000	704287	-	6.58909e-09	-	-	-	-	-	-	-
29912	700001	710000	705763	-	9.64266e-09	-	-	-	-	-	-	-
29912	700001	710000	707379	-	7.78937e-09	-	-	-	-	-	-	-
29912	700001	710000	704971	-	3.88537e-08	-	-	-	-	-	-	-
29912	700001	710000	704299	-	6.58909e-09	-	-	-	-	-	-	-
29912	700001	710000	705420	-	7.2337e-08	-	-	-	-	-	-	-
29912	720001	730000	729478	-	4.129e-08	-	-	-	-	-	-	-
29912	720001	730000	729640	-	5.22434e-09	-	-	-	-	-	-	-
29912	720001	730000	729413	-	5.22434e-09	-	-	-	-	-	-	-
29912	720001	730000	727891	-	4.39409e-08	-	-	-	-	-	-	-
29912	720001	730000	729087	-	7.56102e-09	-	-	-	-	-	-	-
29912	720001	730000	727907	-	4.129e-08	-	-	-	-	-	-	-
29912	720001	730000	725518	-	4.129e-08	-	-	-	-	-	-	-
29912	720001	730000	727624	-	1.29231e-08	-	-	-	-	-	-	-
29912	720001	730000	723888	-	4.129e-08	-	-	-	-	-	-	-
29912	720001	730000	727990	-	5.22434e-09	-	-	-	-	-	-	-
29912	720001	730000	729624	-	2.68934e-08	-	-	-	-	-	-	-
29912	730001	740000	731347	-	3.32376e-09	-	-	-	-	-	-	-
29912	730001	740000	730057	-	7.56102e-09	-	-	-	-	-	-	-
29912	730001	740000	736341	-	7.56102e-09	-	-	-	-	-	-	-
29912	730001	740000	730875	-	7.56102e-09	-	-	-	-	-	-	-
29912	730001	740000	735641	-	5.47393e-07	-	-	-	-	-	-	-
29912	730001	740000	732243	-	4.129e-08	-	-	-	-	-	-	-
29912	730001	740000	733789	-	7.35504e-07	-	-	-	-	-	-	-
29912	730001	740000	732293	-	4.129e-08	-	-	-	-	-	-	-
29912	730001	740000	732505	-	2.36302e-08	-	-	-	-	-	-	-
29912	730001	740000	732015	-	4.37948e-08	-	-	-	-	-	-	-
29912	730001	740000	730030	-	4.129e-08	-	-	-	-	-	-	-
29912	730001	740000	730635	-	8.93614e-08	-	-	-	-	-	-	-
29912	730001	740000	734233	-	7.56102e-09	-	-	-	-	-	-	-
29912	730001	740000	731899	-	1.26916e-07	-	-	-	-	-	-	-
29912	730001	740000	737607	-	4.129e-08	-	-	-	-	-	-	-
29912	750001	760000	753809	-	7.62237e-07	-	-	-	-	-	-	-
29912	750001	760000	751260	-	7.56102e-09	-	-	-	-	-	-	-
29912	750001	760000	757945	-	2.93897e-07	-	-	-	-	-	-	-
29912	750001	760000	759294	-	2.02676e-08	-	-	-	-	-	-	-
29912	750001	760000	752897	-	1.77722e-07	-	-	-	-	-	-	-
29912	750001	760000	756131	-	1.59348e-08	-	-	-	-	-	-	-
29912	750001	760000	755997	-	7.56102e-09	-	-	-	-	-	-	-
29912	750001	760000	750542	-	7.56102e-09	-	-	-	-	-	-	-
29912	750001	760000	753604	-	2.82994e-08	-	-	-	-	-	-	-
29912	750001	760000	755990	-	4.129e-08	-	-	-	-	-	-	-
29912	750001	760000	753108	-	4.44134e-09	-	-	-	-	-	-	-
29912	750001	760000	751989	-	4.37316e-08	-	-	-	-	-	-	-
29912	750001	760000	753575	-	7.56102e-09	-	-	-	-	-	-	-
29912	750001	760000	750712	-	7.56102e-09	-	-	-	-	-	-	-
29912	750001	760000	753606	-	5.55997e-09	-	-	-	-	-	-	-
29912	750001	760000	755505	-	7.56102e-09	-	-	-	-	-	-	-
29912	760001	770000	760567	-	1.42115e-07	-	-	-	-	-	-	-
29912	1000001	1010000	1004386	-	4.0896e-07	-	-	-	-	-	-	-
29997	330001	340000	334337	-	6.15867e-09	-	-	-	-	-	-	-
29997	460001	470000	464195	-	6.3121e-09	-	-	-	-	-	-	-
29997	710001	720000	717760	-	6.08906e-09	-	-	-	-	-	-	-
29997	710001	720000	714698	-	5.99134e-09	-	-	-	-	-	-	-
29997	710001	720000	714940	-	6.00677e-09	-	-	-	-	-	-	-
30033	710001	720000	717858	-	6.1897e-09	-	-	-	-	-	-	-
30033	710001	720000	717918	-	6.45146e-09	-	-	-	-	-	-	-
30192	810001	820000	811875	-	6.26435e-09	-	-	-	-	-	-	-
