# Supplementary material for: Sequencing of Chinese castor lines reveals genetic signatures of selection and yield-associated loci
Source: Nat Commun. 2019 Jul 31;10:3418. doi: 10.1038/s41467-019-11228-3 (PMC6668449; doi:10.1038/s41467-019-11228-3)
Supplement: Supplementary file 12 — Supplementary Data 8 [file 41467_2019_11228_MOESM12_ESM.xlsx]

## Sheet: Supplementary Data 8
Supplementary Data 8 GO analysis for genes associated with domestication
Group for detection	Castor gene	Thale cress gene	e-Value	Annotation
Group WS vs Other groups	27504.t000005	AT1G70500.1	6.66e-11	Pectin lyase-like superfamily protein
Group WS vs Other groups	27504.t000025	AT1G23310.1	2.81e-12	glutamate:glyoxylate aminotransferase
Group WS vs Other groups	27504.t000027	AT3G27630.1	1.31e-18	unknown protein
Group WS vs Other groups	27538.t000009	AT2G13600.1	9.62e-11	Pentatricopeptide repeat (PPR) superfamily protein
Group WS vs Other groups	27538.t000010	AT4G39390.2	1.48e-12	nucleotide sugar transporter-KT 1
Group WS vs Other groups	27543.t000006	AT1G50200.2	3.62e-11	Alanyl-tRNA synthetase
Group WS vs Other groups	27632.t000002	AT4G33495.1	6.02e-29	Ubiquitin carboxyl-terminal hydrolase family protein
Group WS vs Other groups	28327.t000003	AT3G55950.1	5.04e-12	CRINKLY4 related 3
Group WS vs Other groups	28359.t000008	AT3G21160.1	1.54e-11	alpha-mannosidase 2
Group WS vs Other groups	28359.t000012	AT1G60560.1	1.16e-11	SWIM zinc finger family protein
Group WS vs Other groups	28543.t000010	AT2G25330.1	6.64e-35	TRAF-like family protein
Group WS vs Other groups	28543.t000011	AT5G42905.1	1.02e-35	Polynucleotidyl transferase, ribonuclease H-like superfamily protein
Group WS vs Other groups	28543.t000012	AT1G04750.1	2.8e-12	vesicle-associated membrane protein 721
Group WS vs Other groups	28644.t000047	AT4G39830.1	3.01e-11	Cupredoxin superfamily protein
Group WS vs Other groups	28644.t000048	AT1G71820.2	1.01e-11	SEC6
Group WS vs Other groups	28644.t000049	AT4G36900.1	9.33e-11	related to AP2 10
Group WS vs Other groups	28644.t000050	AT2G47250.1	2.26e-12	RNA helicase family protein
Group WS vs Other groups	27810.t000017	AT3G57650.1	5.94e-15	lysophosphatidyl acyltransferase 2
Group WS vs Other groups	27810.t000018	AT3G57650.1	1.82e-14	lysophosphatidyl acyltransferase 2
Group WS vs Other groups	27985.t000017	AT3G25560.3	9.7e-11	NSP-interacting kinase 2
Group WS vs Other groups	29158.t000003	AT2G05840.1	2.12e-12	20S proteasome subunit PAA2
Group WS vs Other groups	29158.t000005	AT1G17410.1	2.07e-12	Nucleoside diphosphate kinase family protein
Group WS vs Other groups	29158.t000006	AT1G72490.1	2.69e-53	unknown protein
Group WS vs Other groups	29168.t000025	AT1G24090.1	1.41e-11	RNase H family protein
Group WS vs Other groups	29222.t000012	AT4G28480.1	8.67e-11	DNAJ heat shock family protein
Group WS vs Other groups	28713.t000002	AT3G23470.1	5.82e-11	Cyclopropane-fatty-acyl-phospholipid synthase
Group WS vs Other groups	28838.t000016	AT5G15240.2	1.61e-38	Transmembrane amino acid transporter family protein
Group WS vs Other groups	29005.t000013	AT5G16610.2	4.26e-25	unknown protein
Group WS vs Other groups	29092.t000011	AT4G34060.2	1.23e-13	demeter-like protein 3
Group WS vs Other groups	29092.t000012	AT3G06630.1	3.17e-11	protein kinase family protein
Group WS vs Other groups	29092.t000014	AT3G23620.1	3.28e-31	Ribosomal RNA processing Brix domain protein
Group WS vs Other groups	29092.t000016	AT4G04885.1	1.13e-11	PCF11P-similar protein 4
Group WS vs Other groups	30009.t000008	AT1G71270.1	4.12e-12	Vps52 / Sac2 family
Group WS vs Other groups	30009.t000013	AT4G11900.1	4.14e-11	S-locus lectin protein kinase family protein
Group WS vs Other groups	30014.t000020	AT3G02130.1	8.81e-11	receptor-like protein kinase 2
Group WS vs Other groups	30018.t000002	AT3G24255.1	1.7e-12	RNA-directed DNA polymerase (reverse transcriptase)-related family protein
Group WS vs Other groups	30018.t000006	AT2G07360.2	1.02e-12	SH3 domain-containing protein
Group WS vs Other groups	30018.t000008	AT3G19270.1	3.66e-11	cytochrome P450, family 707, subfamily A, polypeptide 4
Group WS vs Other groups	30018.t000010	AT3G08760.1	9.48e-11	Protein kinase superfamily protein
Group WS vs Other groups	30018.t000012	AT2G26590.3	1.52e-12	regulatory particle non-ATPase 13
Group WS vs Other groups	30020.t000006	AT3G59680.2	2.2e-53	unknown protein
Group WS vs Other groups	30020.t000012	ATCG00340.1	2.64e-11	Photosystem I, PsaA/PsaB protein
Group WS vs Other groups	30020.t000013	AT5G07840.1	1.74e-46	Ankyrin repeat family protein
Group WS vs Other groups	30020.t000014	AT1G31350.1	3.87e-100	KAR-UP F-box 1
Group WS vs Other groups	30059.t000012	AT5G38050.1	8.29e-34	RNA polymerase II transcription elongation factor
Group WS vs Other groups	30059.t000013	AT2G37585.1	1.07e-11	Core-2/I-branching beta-1,6-N-acetylglucosaminyltransferase family protein
Group WS vs Other groups	30059.t000016	AT3G48970.1	9.92e-11	Heavy metal transport/detoxification superfamily protein
Group WS vs Other groups	30059.t000017	AT1G23000.1	5.61e-14	Heavy metal transport/detoxification superfamily protein
Group WS vs Other groups	30059.t000019	AT2G01330.2	2.57e-42	nucleotide binding
Group WS vs Other groups	30059.t000020	AT1G71040.1	0	Cupredoxin superfamily protein
Group WS vs Other groups	30068.t000032	AT5G50130.1	4.81e-13	NAD(P)-binding Rossmann-fold superfamily protein
Group WS vs Other groups	30068.t000033	AT1G64600.1	9.7e-40	methyltransferases
Group WS vs Other groups	30068.t000034	AT4G01060.2	9.7e-11	CAPRICE-like MYB3
Group WS vs Other groups	30068.t000035	AT3G15470.1	1.01e-11	Transducin/WD40 repeat-like superfamily protein
Group WS vs Other groups	30068.t000036	AT4G21030.1	6.77e-13	Dof-type zinc finger domain-containing protein
Group WS vs Other groups	30068.t000070	AT3G53950.1	3.46e-126	glyoxal oxidase-related protein
Group WS vs Other groups	30071.t000014	AT1G61000.1	3.04e-13	FUNCTIONS IN: molecular_function unknown
Group WS vs Other groups	30078.t000014	AT3G53680.1	2.52e-12	Acyl-CoA N-acyltransferase with RING/FYVE/PHD-type zinc finger domain
Group WS vs Other groups	30078.t000039	AT1G69530.5	3.04e-13	expansin A1
Group WS vs Other groups	30078.t000040	AT5G25150.1	4.13e-11	TBP-associated factor 5
Group WS vs Other groups	30079.t000002	AT5G58470.2	3.08e-21	TBP-associated factor 15B
Group WS vs Other groups	30079.t000008	AT2G13450.1	3.85e-11	unknown protein
Group WS vs Other groups	30079.t000009	AT5G58550.2	4.57e-15	ETO1-like 2
Group WS vs Other groups	30093.t000003	AT1G21700.1	9.51e-12	SWITCH/sucrose nonfermenting 3C
Group WS vs Other groups	30093.t000004	AT1G58050.1	1.99e-11	RNA helicase family protein
Group WS vs Other groups	30093.t000005	AT1G58070.1	1.97e-13	unknown protein
Group WS vs Other groups	30094.t000001	AT3G58160.1	6.25e-11	P-loop containing nucleoside triphosphate hydrolases superfamily protein
Group WS vs Other groups	30094.t000006	AT4G00900.1	5.22e-11	ER-type Ca2+-ATPase 2
Group WS vs Other groups	30094.t000007	AT2G32250.4	9.02e-11	FAR1-related sequence 2
Group WS vs Other groups	30094.t000012	AT1G02560.1	4e-13	nuclear encoded CLP protease 5
Group WS vs Other groups	30094.t000014	AT5G23160.1	6.94e-20	unknown protein
Group WS vs Other groups	30094.t000020	AT5G42230.1	7.05e-11	serine carboxypeptidase-like 41
Group WS vs Other groups	30110.t000001	AT3G07610.3	2.34e-11	Transcription factor jumonji (jmjC) domain-containing protein
Group WS vs Other groups	30110.t000006	AT3G02530.1	2.22e-48	TCP-1/cpn60 chaperonin family protein
Group WS vs Other groups	30110.t000007	AT3G53210.1	4.55e-11	nodulin MtN21 /EamA-like transporter family protein
Group WS vs Other groups	30110.t000022	AT4G16680.1	8.6e-11	P-loop containing nucleoside triphosphate hydrolases superfamily protein
Group WS vs Other groups	30113.t000018	AT2G33820.1	7.88e-11	Mitochondrial substrate carrier family protein
Group WS vs Other groups	30113.t000024	AT2G30200.1	1.74e-13	catalytics
Group WS vs Other groups	30115.t000039	AT1G45207.2	1.47e-25	Remorin family protein
Group WS vs Other groups	30115.t000040	AT4G36960.2	2.18e-11	RNA-binding (RRM/RBD/RNP motifs) family protein
Group WS vs Other groups	30116.t000002	AT2G24810.1	2.09e-19	Pathogenesis-related thaumatin superfamily protein
Group WS vs Other groups	30116.t000003	AT1G71240.2	8.09e-11	Plant protein of unknown function (DUF639)
Group WS vs Other groups	30116.t000008	AT1G33270.1	7.75e-17	Acyl transferase/acyl hydrolase/lysophospholipase superfamily protein
Group WS vs Other groups	30116.t000014	AT5G23570.1	6.26e-17	XS domain-containing protein / XS zinc finger domain-containing protein-related
Group WS vs Other groups	30122.t000001	AT4G24020.1	2.41e-11	NIN like protein 7
Group WS vs Other groups	30122.t000002	AT5G19330.2	6.76e-11	ARM repeat protein interacting with ABF2
Group WS vs Other groups	30122.t000006	AT4G38360.2	2.01e-11	Protein of unknown function (DUF300)
Group WS vs Other groups	30122.t000014	AT5G45180.1	2.38e-14	Flavin-binding monooxygenase family protein
Group WS vs Other groups	30122.t000015	AT4G38380.1	1e-11	MATE efflux family protein
Group WS vs Other groups	30122.t000016	AT1G77630.1	1.75e-12	Peptidoglycan-binding LysM domain-containing protein
Group WS vs Other groups	30122.t000017	AT5G60620.1	1.17e-11	glycerol-3-phosphate acyltransferase 9
Group WS vs Other groups	30125.t000001	AT4G10360.2	6.18e-11	TRAM, LAG1 and CLN8 (TLC) lipid-sensing domain containing protein
Group WS vs Other groups	30128.t000102	AT5G28030.1	3.18e-11	L-cysteine desulfhydrase 1
Group WS vs Other groups	30128.t000103	AT3G61440.3	1.77e-36	cysteine synthase C1
Group WS vs Other groups	30128.t000125	AT3G05040.1	2.62e-12	ARM repeat superfamily protein
Group WS vs Other groups	30128.t000126	AT2G34970.1	1.7e-11	Trimeric LpxA-like enzyme
Group WS vs Other groups	30128.t000151	AT3G46710.1	5.87e-11	NB-ARC domain-containing disease resistance protein
Group WS vs Other groups	30128.t000453	AT3G45690.1	7.04e-11	Major facilitator superfamily protein
Group WS vs Other groups	30128.t000454	AT5G26680.2	2.52e-12	5'-3' exonuclease family protein
Group WS vs Other groups	30128.t000456	AT5G38950.1	4.08e-12	RmlC-like cupins superfamily protein
Group WS vs Other groups	30128.t000457	AT5G26710.1	1.03e-22	Glutamyl/glutaminyl-tRNA synthetase, class Ic
Group WS vs Other groups	30128.t000458	AT1G09570.1	3.75e-24	phytochrome A
Group WS vs Other groups	30131.t000072	AT1G21540.1	1e-10	AMP-dependent synthetase and ligase family protein
Group WS vs Other groups	30131.t000073	AT4G04950.1	1.08e-21	thioredoxin family protein
Group WS vs Other groups	30131.t000074	AT1G12930.1	9.48e-11	ARM repeat superfamily protein
Group WS vs Other groups	30131.t000076	AT5G47880.2	1.15e-59	eukaryotic release factor 1-1
Group WS vs Other groups	30131.t000079	AT1G13630.2	9.74e-11	Tetratricopeptide repeat (TPR)-like superfamily protein
Group WS vs Other groups	30131.t000080	AT1G29260.1	3.02e-11	peroxin 7
Group WS vs Other groups	30131.t000081	AT1G56210.1	7.6e-11	Heavy metal transport/detoxification superfamily protein
Group WS vs Other groups	30131.t000121	AT5G13440.1	1.17e-119	Ubiquinol-cytochrome C reductase iron-sulfur subunit
Group WS vs Other groups	30131.t000122	AT5G11190.1	8.34e-11	Integrase-type DNA-binding superfamily protein
Group WS vs Other groups	30131.t000143	AT1G45145.1	2.54e-13	thioredoxin H-type 5
Group WS vs Other groups	30131.t000144	AT1G12860.1	1.12e-20	basic helix-loop-helix (bHLH) DNA-binding superfamily protein
Group WS vs Other groups	30131.t000150	AT3G61520.1	9.96e-11	Pentatricopeptide repeat (PPR) superfamily protein
Group WS vs Other groups	30131.t000007	AT3G48850.1	5.49e-16	phosphate transporter 3
Group WS vs Other groups	30131.t000008	AT2G46230.1	2.22e-11	PIN domain-like family protein
Group WS vs Other groups	30131.t000010	AT1G12840.1	1.56e-15	vacuolar ATP synthase subunit C (VATC) / V-ATPase C subunit / vacuolar proton pump C subunit (DET3)
Group WS vs Other groups	30131.t000011	AT3G26790.1	1.78e-34	AP2/B3-like transcriptional factor family protein
Group WS vs Other groups	30131.t000179	AT1G77870.1	9.84e-11	membrane-anchored ubiquitin-fold protein 5 precursor
Group WS vs Other groups	30131.t000180	AT5G67411.1	6.7e-11	GRAS family transcription factor
Group WS vs Other groups	30131.t000181	AT5G13140.1	1.39e-29	Pollen Ole e 1 allergen and extensin family protein
Group WS vs Other groups	30131.t000182	AT3G50290.1	5.65e-11	HXXXD-type acyl-transferase family protein
Group WS vs Other groups	30131.t000183	AT2G42100.1	1.19e-14	Actin-like ATPase superfamily protein
Group WS vs Other groups	30131.t000184	AT2G31910.1	9.41e-15	cation/H+ exchanger 21
Group WS vs Other groups	30131.t000185	AT1G74850.1	9.74e-11	plastid transcriptionally active 2
Group WS vs Other groups	30131.t000186	AT1G12420.1	5.2e-11	ACT domain repeat 8
Group WS vs Other groups	30131.t000195	AT2G46230.1	3.16e-11	PIN domain-like family protein
Group WS vs Other groups	30131.t000196	AT3G57800.1	6.6e-13	basic helix-loop-helix (bHLH) DNA-binding superfamily protein
Group WS vs Other groups	30131.t000197	AT2G21620.2	1.1e-25	Adenine nucleotide alpha hydrolases-like superfamily protein
Group WS vs Other groups	30131.t000198	AT3G05620.1	6.28e-11	Plant invertase/pectin methylesterase inhibitor superfamily
Group WS vs Other groups	30131.t000199	AT5G09360.1	9.76e-11	laccase 14
Group WS vs Other groups	30131.t000200	AT5G08080.2	2.75e-21	syntaxin of plants 132
Group WS vs Other groups	30131.t000216	AT1G75830.1	5.98e-12	low-molecular-weight cysteine-rich 67
Group WS vs Other groups	30131.t000217	AT4G39190.1	2.65e-17	unknown protein
Group WS vs Other groups	30131.t000242	AT4G02340.1	1.03e-12	alpha/beta-Hydrolases superfamily protein
Group WS vs Other groups	30131.t000243	AT4G15960.1	5.98e-11	alpha/beta-Hydrolases superfamily protein
Group WS vs Other groups	30131.t000244	AT2G21440.1	2.52e-11	RNA-binding (RRM/RBD/RNP motifs) family protein
Group WS vs Other groups	30131.t000247	AT2G16405.1	2.81e-15	Transducin/WD40 repeat-like superfamily protein
Group WS vs Other groups	30131.t000248	AT1G52940.1	5.27e-12	purple acid phosphatase 5
Group WS vs Other groups	30131.t000249	AT3G43960.1	3.01e-12	Cysteine proteinases superfamily protein
Group WS vs Other groups	30131.t000251	AT2G21410.1	6.95e-12	vacuolar proton ATPase A2
Group WS vs Other groups	30131.t000256	AT2G21385.4	8.6e-12	unknown protein.
Group WS vs Other groups	30138.t000183	AT5G61200.3	1.65e-12	FUNCTIONS IN: molecular_function unknown
Group WS vs Other groups	30138.t000184	AT5G60280.1	9.81e-11	Concanavalin A-like lectin protein kinase family protein
Group WS vs Other groups	30146.t000029	AT4G23130.2	9.81e-11	cysteine-rich RLK (RECEPTOR-like protein kinase) 5
Group WS vs Other groups	30146.t000030	AT3G46370.1	7.71e-11	Leucine-rich repeat protein kinase family protein
Group WS vs Other groups	30146.t000031	AT2G05940.1	9.99e-11	Protein kinase superfamily protein
Group WS vs Other groups	30146.t000034	AT5G43935.1	4.78e-11	flavonol synthase 6
Group WS vs Other groups	30146.t000036	AT3G24780.1	5.73e-69	Uncharacterised conserved protein UCP015417, vWA
Group WS vs Other groups	30146.t000037	AT5G43390.1	2.49e-103	Uncharacterised conserved protein UCP015417, vWA
Group WS vs Other groups	30146.t000039	AT4G03050.2	6.43e-12	2-oxoglutarate (2OG) and Fe(II)-dependent oxygenase superfamily protein
Group WS vs Other groups	30153.t000002	AT5G23200.1	4.96e-20	unknown protein
Group WS vs Other groups	30153.t000010	AT4G35030.2	9.07e-11	Protein kinase superfamily protein
Group WS vs Other groups	30156.t000010	AT3G22104.1	2.18e-11	Phototropic-responsive NPH3 family protein
Group WS vs Other groups	30156.t000013	AT3G50650.1	3.89e-16	GRAS family transcription factor
Group WS vs Other groups	30156.t000046	AT3G21865.1	4.91e-15	peroxin 22
Group WS vs Other groups	30169.t000106	AT1G16670.1	4.25e-12	Protein kinase superfamily protein
Group WS vs Other groups	30169.t000107	AT3G12870.1	3.18e-43	unknown protein
Group WS vs Other groups	30169.t000108	AT4G23640.1	2.36e-12	Potassium transporter family protein
Group WS vs Other groups	30169.t000109	AT5G63570.1	1.26e-14	glutamate-1-semialdehyde-2,1-aminomutase
Group WS vs Other groups	30169.t000110	AT1G56090.1	8.04e-14	Tetratricopeptide repeat (TPR)-like superfamily protein
Group WS vs Other groups	30169.t000112	AT1G27630.1	2.67e-16	cyclin T 1
Group WS vs Other groups	30169.t000113	AT1G53720.1	1.73e-11	cyclophilin 59
Group WS vs Other groups	30169.t000114	AT4G10320.1	9.73e-34	tRNA synthetase class I (I, L, M and V) family protein
Group WS vs Other groups	30169.t000115	AT1G16520.1	5.66e-14	unknown protein
Group WS vs Other groups	30169.t000216	AT2G41840.1	1.66e-11	Ribosomal protein S5 family protein
Group WS vs Other groups	30169.t000217	AT3G21055.1	9.03e-12	photosystem II subunit T
Group WS vs Other groups	30169.t000218	AT5G04590.1	3.86e-19	sulfite reductase
Group WS vs Other groups	30169.t000219	AT5G01810.3	8.07e-11	CBL-interacting protein kinase 15
Group WS vs Other groups	30169.t000221	AT3G20920.1	1.7e-28	translocation protein-related
Group WS vs Other groups	30169.t000222	AT3G20910.1	4.09e-11	nuclear factor Y, subunit A9
Group WS vs Other groups	30169.t000223	AT1G51355.1	6.51e-20	unknown protein
Group WS vs Other groups	30169.t000224	AT5G66010.2	3.53e-36	RNA-binding (RRM/RBD/RNP motifs) family protein
Group WS vs Other groups	30169.t000225	AT5G19855.1	2.6e-17	Chaperonin-like RbcX protein
Group WS vs Other groups	30169.t000226	AT1G51350.1	4.51e-28	ARM repeat superfamily protein
Group WS vs Other groups	30169.t000227	AT5G44260.1	1.96e-42	Zinc finger C-x8-C-x5-C-x3-H type family protein
Group WS vs Other groups	30169.t000228	AT4G31850.1	8.85e-11	proton gradient regulation 3
Group WS vs Other groups	30169.t000229	AT3G08040.2	8.89e-13	MATE efflux family protein
Group WS vs Other groups	30169.t000230	AT5G64280.1	4.32e-13	dicarboxylate transporter 2.2
Group WS vs Other groups	30169.t000231	AT3G53200.1	2.06e-11	myb domain protein 27
Group WS vs Other groups	30169.t000232	AT3G23860.1	4.6e-20	GTP-binding protein-related
Group WS vs Other groups	30169.t000233	AT1G51310.1	3.51e-15	transferases
Group WS vs Other groups	30169.t000234	AT4G32120.1	3.33e-13	Galactosyltransferase family protein
Group WS vs Other groups	30169.t000235	AT3G04420.2	9.81e-11	NAC domain containing protein 48
Group WS vs Other groups	30169.t000236	AT1G68540.1	9.35e-11	NAD(P)-binding Rossmann-fold superfamily protein
Group WS vs Other groups	30169.t000237	AT1G06250.1	3.23e-13	alpha/beta-Hydrolases superfamily protein
Group WS vs Other groups	30169.t000238	AT5G12470.1	1.83e-17	Protein of unknown function (DUF3411)
Group WS vs Other groups	30169.t000240	AT1G51450.1	6.16e-25	TRAUCO
Group WS vs Other groups	30169.t000242	AT1G17840.1	3.12e-11	white-brown complex homolog protein 11
Group WS vs Other groups	30169.t000246	AT1G51510.1	4.29e-15	RNA-binding (RRM/RBD/RNP motifs) family protein
Group WS vs Other groups	30169.t000248	AT3G21100.2	1.23e-11	RNA-binding (RRM/RBD/RNP motifs) family protein
Group WS vs Other groups	30169.t000249	AT3G63450.3	3.45e-13	RNA-binding (RRM/RBD/RNP motifs) family protein
Group WS vs Other groups	30169.t000251	AT3G55780.1	2.39e-28	Glycosyl hydrolase superfamily protein
Group WS vs Other groups	30169.t000252	AT5G12430.1	2.89e-11	Heat shock protein DnaJ with tetratricopeptide repeat
Group WS vs Other groups	30169.t000367	AT3G51940.1	7.21e-16	unknown protein
Group WS vs Other groups	30169.t000254	AT1G50450.1	4.18e-14	Saccharopine dehydrogenase
Group WS vs Other groups	30169.t000255	AT4G37860.1	7.77e-16	SPT2 chromatin protein
Group WS vs Other groups	30169.t000256	AT1G08520.1	7.56e-11	ALBINA 1
Group WS vs Other groups	30169.t000257	AT5G22760.1	2.95e-11	PHD finger family protein
Group WS vs Other groups	30169.t000258	AT3G55380.2	3.73e-11	ubiquitin-conjugating enzyme 14
Group WS vs Other groups	30169.t000259	AT5G12410.1	5.2e-13	THUMP domain-containing protein
Group WS vs Other groups	30169.t000260	AT2G19860.2	4.16e-11	hexokinase 2
Group WS vs Other groups	30169.t000261	AT3G15410.1	9.36e-11	Leucine-rich repeat (LRR) family protein
Group WS vs Other groups	30169.t000262	AT2G13540.1	1.11e-14	ARM repeat superfamily protein
Group WS vs Other groups	30169.t000263	AT1G32280.1	6.46e-12	Bifunctional inhibitor/lipid-transfer protein/seed storage 2S albumin superfamily protein
Group WS vs Other groups	30169.t000264	AT5G56480.1	8.92e-12	Bifunctional inhibitor/lipid-transfer protein/seed storage 2S albumin superfamily protein
Group WS vs Other groups	30169.t000265	AT4G33550.1	2.59e-12	Bifunctional inhibitor/lipid-transfer protein/seed storage 2S albumin superfamily protein
Group WS vs Other groups	30169.t000266	AT1G70370.2	7.13e-12	polygalacturonase 2
Group WS vs Other groups	30169.t000267	AT1G32280.1	1.99e-13	Bifunctional inhibitor/lipid-transfer protein/seed storage 2S albumin superfamily protein
Group WS vs Other groups	30169.t000268	AT4G27890.1	1.24e-20	HSP20-like chaperones superfamily protein
Group WS vs Other groups	30169.t000279	AT5G67490.1	2.01e-14	unknown protein
Group WS vs Other groups	30169.t000280	AT5G10380.1	8.77e-11	RING/U-box superfamily protein
Group WS vs Other groups	30169.t000281	AT2G32800.1	3.25e-31	protein kinase family protein
Group WS vs Other groups	30169.t000283	AT2G32800.1	2.16e-28	protein kinase family protein
Group WS vs Other groups	30169.t000284	AT2G32800.1	6.33e-31	protein kinase family protein
Group WS vs Other groups	30169.t000285	AT1G72300.1	4.14e-37	Leucine-rich receptor-like protein kinase family protein
Group WS vs Other groups	30169.t000292	AT2G30020.1	8.53e-11	Protein phosphatase 2C family protein
Group WS vs Other groups	30169.t000293	AT1G23820.2	2.99e-11	spermidine synthase 1
Group WS vs Other groups	30170.t000285	AT4G36380.1	9.8e-11	Cytochrome P450 superfamily protein
Group WS vs Other groups	30170.t000286	AT1G07700.3	1.71e-11	Thioredoxin superfamily protein
Group WS vs Other groups	30170.t000425	AT3G27580.2	9.5e-11	Protein kinase superfamily protein
Group WS vs Other groups	30170.t000426	AT1G19370.1	0	unknown protein
Group WS vs Other groups	30170.t000427	AT1G75150.1	1.22e-18	unknown protein
Group WS vs Other groups	30170.t000442	AT5G42710.1	1.62e-38	unknown protein
Group WS vs Other groups	30172.t000002	AT1G55805.1	7.47e-31	BolA-like family protein
Group WS vs Other groups	30172.t000005	AT3G18400.1	4.7e-11	NAC domain containing protein 58
Group WS vs Other groups	30172.t000007	AT1G73340.1	1.14e-40	Cytochrome P450 superfamily protein
Group WS vs Other groups	30185.t000041	AT2G46530.3	9.8e-11	auxin response factor 11
Group WS vs Other groups	30189.t000010	AT1G75340.2	4.05e-21	Zinc finger C-x8-C-x5-C-x3-H type family protein
Group WS vs Other groups	30189.t000019	AT5G08680.1	3.9e-13	ATP synthase alpha/beta family protein
Group WS vs Other groups	30189.t000024	ATCG00160.1	3.12e-66	ribosomal protein S2
Group WS vs Other groups	30189.t000025	AT2G24130.1	9.77e-11	Leucine-rich receptor-like protein kinase family protein
Group WS vs Other groups	30189.t000031	AT4G15475.1	2.29e-11	F-box/RNI-like superfamily protein
Group WS vs Other groups	30189.t000036	AT1G07110.1	1.69e-12	fructose-2,6-bisphosphatase
Group WS vs Other groups	30189.t000039	AT1G17850.1	6.58e-13	Rhodanese/Cell cycle control phosphatase superfamily protein
Group WS vs Other groups	30189.t000041	AT5G08200.1	3.55e-50	peptidoglycan-binding LysM domain-containing protein
Group WS vs Other groups	30189.t000042	AT5G19690.1	6.15e-31	staurosporin and temperature sensitive 3-like A
Group WS vs Other groups	30189.t000043	AT5G08300.1	5.25e-12	Succinyl-CoA ligase, alpha subunit
Group WS vs Other groups	30189.t000044	AT5G08300.1	3.96e-12	Succinyl-CoA ligase, alpha subunit
Group WS vs Other groups	30189.t000045	AT3G19180.1	8.67e-43	paralog of ARC6
Group WS vs Other groups	30190.t000225	AT5G24820.1	5.66e-12	Eukaryotic aspartyl protease family protein
Group WS vs Other groups	30190.t000227	AT1G75580.1	5.91e-11	SAUR-like auxin-responsive protein family
Group WS vs Other groups	30190.t000228	AT1G62710.1	3.98e-12	beta vacuolar processing enzyme
Group WS vs Other groups	30190.t000276	AT2G45350.1	9.61e-11	Pentatricopeptide repeat (PPR) superfamily protein
Group WS vs Other groups	30190.t000278	AT2G27830.1	5.36e-18	unknown protein
Group WS vs Other groups	30190.t000279	AT1G62880.1	5.53e-13	Cornichon family protein
Group WS vs Other groups	30190.t000280	AT1G12410.1	6.74e-11	CLP protease proteolytic subunit 2
Group WS vs Other groups	30190.t000282	AT2G33620.4	4.22e-11	AT hook motif DNA-binding family protein
Group WS vs Other groups	30190.t000284	AT4G22780.1	1.74e-11	ACT domain repeat 7
Group WS vs Other groups	30190.t000287	AT1G64070.1	8.43e-11	Disease resistance protein (TIR-NBS-LRR class) family
Group WS vs Other groups	30190.t000288	AT4G27220.1	9.67e-11	NB-ARC domain-containing disease resistance protein
Group WS vs Other groups	30190.t000289	AT5G46640.1	2.99e-11	AT hook motif DNA-binding family protein
Group WS vs Other groups	30190.t000290	AT3G63480.2	1.29e-11	ATP binding microtubule motor family protein
Group WS vs Other groups	30190.t000291	AT3G60890.1	4.88e-11	protein binding
Group WS vs Other groups	30190.t000293	AT4G22830.1	2.4e-11	unknown protein
Group WS vs Other groups	30190.t000294	AT4G22840.1	4.17e-11	Sodium Bile acid symporter family
Group WS vs Other groups	30190.t000295	AT2G02370.2	9.09e-38	SNARE associated Golgi protein family
Group WS vs Other groups	30190.t000298	AT4G11990.1	9.93e-12	Cell cycle regulated microtubule associated protein
Group WS vs Other groups	30190.t000299	AT1G12480.1	1.97e-38	C4-dicarboxylate transporter/malic acid transport protein
Group WS vs Other groups	30190.t000300	AT2G02850.1	9.32e-12	plantacyanin
Group WS vs Other groups	30190.t000301	AT1G48230.1	5.39e-16	nodulin MtN21 /EamA-like transporter family protein
Group WS vs Other groups	30190.t000303	AT4G37310.1	3.56e-11	cytochrome P450, family 81, subfamily H, polypeptide 1
Group WS vs Other groups	30190.t000306	AT4G11980.1	6.33e-11	nudix hydrolase homolog 14
Group WS vs Other groups	30190.t000307	AT1G12520.1	4.91e-15	copper chaperone for SOD1
Group WS vs Other groups	30190.t000386	AT5G22410.1	7.07e-11	root hair specific 18
Group WS vs Other groups	30190.t000387	AT4G17690.1	9.61e-11	Peroxidase superfamily protein
Group WS vs Other groups	30190.t000388	AT1G21690.2	5.44e-30	ATPase family associated with various cellular activities (AAA)
Group WS vs Other groups	30190.t000395	AT4G23920.1	4.88e-11	UDP-D-glucose/UDP-D-galactose 4-epimerase 2
Group WS vs Other groups	30190.t000396	AT5G40430.1	2.41e-11	myb domain protein 22
Group WS vs Other groups	30190.t000398	AT5G24620.2	2.19e-17	Pathogenesis-related thaumatin superfamily protein
Group WS vs Other groups	30190.t000399	AT5G24620.2	2.54e-13	Pathogenesis-related thaumatin superfamily protein
Group WS vs Other groups	30190.t000400	AT5G35810.1	8.72e-13	Ankyrin repeat family protein
Group WS vs Other groups	30190.t000402	AT1G63220.1	1.12e-26	Calcium-dependent lipid-binding (CaLB domain) family protein
Group WS vs Other groups	30190.t000404	AT4G21010.1	2.28e-11	Transcription initiation factor TFIIE, beta subunit
Group WS vs Other groups	30190.t000416	AT1G12800.1	4.54e-11	Nucleic acid-binding, OB-fold-like protein
Group WS vs Other groups	30190.t000417	AT3G55770.7	7.48e-11	GATA type zinc finger transcription factor family protein
Group WS vs Other groups	30190.t000418	AT4G34412.1	8.39e-41	CONTAINS InterPro DOMAIN/s: Kinase binding protein CGI-121 (InterPro:IPR013926)
Group WS vs Other groups	30190.t000419	AT2G45820.1	1.08e-11	Remorin family protein
Group WS vs Other groups	30190.t000422	AT5G50470.1	4.89e-18	nuclear factor Y, subunit C7
Group WS vs Other groups	30190.t000423	AT5G52280.1	3.6e-15	Myosin heavy chain-related protein
Group WS vs Other groups	30190.t000424	AT1G53890.3	1.36e-17	Protein of unknown function (DUF567)
Group WS vs Other groups	30190.t000425	AT1G53890.3	1.15e-20	Protein of unknown function (DUF567)
Group WS vs Other groups	30190.t000438	AT3G57880.1	6.65e-13	Calcium-dependent lipid-binding (CaLB domain) plant phosphoribosyltransferase family protein
Group WS vs Other groups	30190.t000439	AT1G34270.1	9.19e-14	Exostosin family protein
Group WS vs Other groups	30190.t000474	AT1G63770.1	3.24e-11	Peptidase M1 family protein
Group WS vs Other groups	30199.t000005	AT1G65730.1	4.97e-11	YELLOW STRIPE like 7
Group WS vs Other groups	30199.t000006	AT1G07060.1	8.75e-28	unknown protein
Group WS vs Other groups	30199.t000012	AT2G30280.1	2.8e-20	RNA-directed DNA methylation 4
Group WS vs Other groups	30200.t000009	AT1G21670.1	1.17e-17	LOCATED IN: cell wall, plant-type cell wall
Group WS vs Other groups	30203.t000005	AT1G69340.1	1.17e-12	appr-1-p processing enzyme family protein
Group WS vs Other groups	30221.t000002	AT1G06970.1	2.41e-12	cation/hydrogen exchanger 14
Group WS vs Other groups	30221.t000004	AT1G13880.1	1.49e-11	ELM2 domain-containing protein
Group WS vs Other groups	30221.t000005	AT4G11400.1	9.22e-14	ARID/BRIGHT DNA-binding domain
Group WS vs Other groups	30221.t000007	AT5G09550.1	6.67e-34	GDP dissociation inhibitor family protein / Rab GTPase activator family protein
Group WS vs Other groups	30221.t000008	AT1G77080.5	7.55e-11	K-box region and MADS-box transcription factor family protein
Group WS vs Other groups	30221.t000011	AT5G13800.1	5.87e-11	pheophytinase
Group WS vs Other groups	30221.t000012	AT1G78060.1	4.03e-26	Glycosyl hydrolase family protein
Group WS vs Other groups	30221.t000015	AT4G12020.1	2.83e-49	protein kinase family protein
Group WS vs Other groups	30221.t000017	AT3G11680.1	4.89e-11	Aluminium activated malate transporter family protein
Group WS vs Other groups	30221.t000019	AT1G25480.1	2.58e-11	Aluminium activated malate transporter family protein
Group WS vs Other groups	30221.t000022	AT2G27230.2	3.42e-11	transcription factor-related
Group WS vs Other groups	30221.t000024	AT5G25150.1	7.19e-11	TBP-associated factor 5
Group WS vs Other groups	30221.t000025	AT5G22120.1	2.56e-14	unknown protein
Group WS vs Other groups	30221.t000027	AT1G27910.1	1.39e-11	plant U-box 45
Group WS vs Other groups	30221.t000028	AT5G18340.1	4.35e-11	ARM repeat superfamily protein
Group WS vs Other groups	30221.t000030	AT1G11940.1	6.39e-24	Core-2/I-branching beta-1,6-N-acetylglucosaminyltransferase family protein
Group WS vs Other groups	30221.t000033	AT1G08410.1	5.8e-11	P-loop containing nucleoside triphosphate hydrolases superfamily protein
Group WS vs Other groups	30221.t000035	AT4G03080.1	2.41e-11	BRI1 suppressor 1 (BSU1)-like 1
Group WS vs Other groups	30221.t000036	AT1G03445.1	5.74e-12	Serine/threonine protein phosphatase family protein
Group WS vs Other groups	30221.t000040	AT5G22080.2	3.09e-16	Chaperone DnaJ-domain superfamily protein
Group WS vs Other groups	30221.t000045	AT5G22010.1	2.47e-16	replication factor C1
Group WS vs Other groups	30221.t000047	AT3G59530.2	8.79e-11	Calcium-dependent phosphotriesterase superfamily protein
Group WS vs Other groups	29568.t000004	AT5G02130.1	4.5e-12	Tetratricopeptide repeat (TPR)-like superfamily protein
Group WS vs Other groups	29568.t000005	AT2G24810.1	9.51e-20	Pathogenesis-related thaumatin superfamily protein
Group WS vs Other groups	29568.t000006	AT3G09350.1	1.76e-11	Fes1A
Group WS vs Other groups	29568.t000007	AT3G30460.1	2.31e-12	RING/U-box superfamily protein
Group WS vs Other groups	29568.t000009	AT5G02160.1	8.11e-19	unknown protein
Group WS vs Other groups	29568.t000010	AT3G54830.1	8.49e-11	Transmembrane amino acid transporter family protein
Group WS vs Other groups	29568.t000012	AT4G12420.2	9.99e-11	Cupredoxin superfamily protein
Group WS vs Other groups	29568.t000014	AT5G04270.1	6.86e-15	DHHC-type zinc finger family protein
Group WS vs Other groups	29568.t000016	AT2G46570.1	9.28e-11	laccase 6
Group WS vs Other groups	29568.t000017	AT5G02220.1	1.84e-13	unknown protein
Group WS vs Other groups	29577.t000001	AT2G31350.1	7.76e-12	glyoxalase 2-5
Group WS vs Other groups	29577.t000007	AT2G43400.1	2.7e-11	electron-transfer flavoprotein:ubiquinone oxidoreductase
Group WS vs Other groups	29577.t000013	AT1G51480.1	6.66e-11	Disease resistance protein (CC-NBS-LRR class) family
Group WS vs Other groups	29577.t000015	AT1G21280.1	1.39e-13	CONTAINS InterPro DOMAIN/s: Retrotransposon gag protein (InterPro:IPR005162)
Group WS vs Other groups	29577.t000021	AT1G51480.1	9.79e-12	Disease resistance protein (CC-NBS-LRR class) family
Group WS vs Other groups	29577.t000022	AT3G54800.2	1.95e-42	Pleckstrin homology (PH) and lipid-binding START domains-containing protein
Group WS vs Other groups	29577.t000025	AT1G61310.1	5.93e-11	LRR and NB-ARC domains-containing disease resistance protein
Group WS vs Other groups	29579.t000005	AT5G37510.1	1.43e-45	NADH-ubiquinone dehydrogenase, mitochondrial, putative
Group WS vs Other groups	29579.t000006	AT3G52640.2	3.91e-16	Zn-dependent exopeptidases superfamily protein
Group WS vs Other groups	29580.t000004	AT1G61260.1	8.2e-11	Protein of unknown function (DUF761)
Group WS vs Other groups	29595.t000016	AT3G20250.1	3.79e-11	pumilio 5
Group WS vs Other groups	29602.t000001	AT5G62880.1	8.86e-11	RAC-like 10
Group WS vs Other groups	29615.t000001	AT1G10550.1	2.94e-11	xyloglucan:xyloglucosyl transferase 33
Group WS vs Other groups	29623.t000001	AT5G67450.1	3.67e-11	zinc-finger protein 1
Group WS vs Other groups	29623.t000002	ATMG00580.1	3.87e-21	NADH dehydrogenase subunit 4
Group WS vs Other groups	29625.t000011	AT1G47350.1	7.14e-14	F-box associated ubiquitination effector family protein
Group WS vs Other groups	29625.t000012	AT3G52780.1	3.31e-12	Purple acid phosphatases superfamily protein
Group WS vs Other groups	29625.t000013	AT3G20500.1	1.19e-13	purple acid phosphatase 18
Group WS vs Other groups	29625.t000016	AT3G52770.1	2.58e-11	protein binding
Group WS vs Other groups	29625.t000018	AT3G52760.1	2.04e-116	Integral membrane Yip1 family protein
Group WS vs Other groups	29625.t000021	AT1G18100.1	1.2e-11	PEBP (phosphatidylethanolamine-binding protein) family protein
Group WS vs Other groups	29625.t000032	AT3G52750.1	7.17e-11	Tubulin/FtsZ family protein
Group WS vs Other groups	29625.t000033	AT3G44450.1	1.33e-18	unknown protein
Group WS vs Other groups	29625.t000034	AT2G26060.2	1.43e-11	Transducin/WD40 repeat-like superfamily protein
Group WS vs Other groups	29625.t000035	AT3G52730.1	4.39e-14	ubiquinol-cytochrome C reductase UQCRX/QCR9-like family protein
Group WS vs Other groups	29625.t000041	AT5G03900.2	2.61e-12	Iron-sulphur cluster biosynthesis family protein
Group WS vs Other groups	29625.t000043	AT5G14080.1	9.85e-11	Tetratricopeptide repeat (TPR)-like superfamily protein
Group WS vs Other groups	29625.t000044	AT2G36230.1	1.61e-11	Aldolase-type TIM barrel family protein
Group WS vs Other groups	29625.t000046	AT3G10130.1	1.79e-34	SOUL heme-binding family protein
Group WS vs Other groups	29625.t000047	AT5G03890.1	5.32e-35	unknown protein
Group WS vs Other groups	29625.t000048	AT5G03880.1	3.07e-12	Thioredoxin family protein
Group WS vs Other groups	29625.t000049	AT2G28210.1	9.1e-11	alpha carbonic anhydrase 2
Group WS vs Other groups	29633.t000037	AT1G13610.1	1.01e-13	alpha/beta-Hydrolases superfamily protein
Group WS vs Other groups	29633.t000039	AT1G67790.1	4.41e-15	unknown protein
Group WS vs Other groups	29633.t000040	AT3G01670.1	9e-11	unknown protein
Group WS vs Other groups	29633.t000041	AT3G01670.1	2.62e-16	unknown protein
Group WS vs Other groups	29641.t000004	AT5G42905.1	4.58e-14	Polynucleotidyl transferase, ribonuclease H-like superfamily protein
Group WS vs Other groups	29641.t000010	AT3G52050.3	3.33e-25	5'-3' exonuclease family protein
Group WS vs Other groups	29641.t000012	AT2G43650.1	6.15e-11	Sas10/U3 ribonucleoprotein (Utp) family protein
Group WS vs Other groups	29641.t000014	AT3G59650.1	2.8e-35	mitochondrial ribosomal protein L51/S25/CI-B8 family protein
Group WS vs Other groups	29641.t000015	AT1G73180.1	6.52e-15	Eukaryotic translation initiation factor eIF2A family protein
Group WS vs Other groups	29646.t000022	AT5G49530.1	1.11e-12	SIN-like family protein
Group WS vs Other groups	29648.t000013	AT5G10740.1	9.64e-11	Protein phosphatase 2C family protein
Group WS vs Other groups	29657.t000021	AT5G63710.1	2.66e-11	Leucine-rich repeat protein kinase family protein
Group WS vs Other groups	29657.t000022	AT2G43250.1	0	unknown protein
Group WS vs Other groups	29667.t000001	AT1G66960.1	2.85e-11	Terpenoid cyclases family protein
Group WS vs Other groups	29667.t000006	AT2G07170.1	1.44e-12	ARM repeat superfamily protein
Group WS vs Other groups	29667.t000013	AT3G13050.1	2.81e-17	Major facilitator superfamily protein
Group WS vs Other groups	29675.t000007	AT5G23110.1	3.11e-14	Zinc finger, C3HC4 type (RING finger) family protein
Group WS vs Other groups	29677.t000005	ATCG00780.1	3.62e-26	ribosomal protein L14
Group WS vs Other groups	29677.t000007	AT1G48410.3	6.98e-11	Stabilizer of iron transporter SufD / Polynucleotidyl transferase
Group WS vs Other groups	29686.t000010	AT4G28040.5	7.68e-11	nodulin MtN21 /EamA-like transporter family protein
Group WS vs Other groups	29692.t000010	AT1G11880.1	1.11e-14	transferases, transferring hexosyl groups
Group WS vs Other groups	29692.t000012	AT1G23190.1	4.72e-12	Phosphoglucomutase/phosphomannomutase family protein
Group WS vs Other groups	29693.t000034	AT1G78500.1	9.8e-12	Terpenoid cyclases family protein
Group WS vs Other groups	29693.t000035	AT3G29255.1	2.32e-12	catalytics
Group WS vs Other groups	29693.t000044	AT2G34580.2	1.45e-17	FUNCTIONS IN: molecular_function unknown
Group WS vs Other groups	29693.t000047	AT1G30070.1	9.85e-54	SGS domain-containing protein
Group WS vs Other groups	29693.t000048	AT2G34560.2	5.54e-13	P-loop containing nucleoside triphosphate hydrolases superfamily protein
Group WS vs Other groups	29693.t000109	AT2G04910.2	5.05e-11	Carbohydrate-binding X8 domain superfamily protein
Group WS vs Other groups	29693.t000110	AT1G29395.1	1.25e-11	COLD REGULATED 314 INNER MEMBRANE 1
Group WS vs Other groups	29693.t000111	AT2G21740.1	3.84e-24	Protein of unknown function (DUF1278)
Group WS vs Other groups	29693.t000112	AT1G04080.3	9.76e-11	Tetratricopeptide repeat (TPR)-like superfamily protein
Group WS vs Other groups	29702.t000012	AT2G06990.1	1.74e-13	RNA helicase, ATP-dependent, SK12/DOB1 protein
Group WS vs Other groups	29711.t000001	AT2G21140.1	1.36e-26	proline-rich protein 2
Group WS vs Other groups	29726.t000196	AT3G06810.1	4.84e-13	acyl-CoA dehydrogenase-related
Group WS vs Other groups	29726.t000198	AT3G43190.1	1.42e-11	sucrose synthase 4
Group WS vs Other groups	29726.t000202	AT3G59850.1	8.64e-11	Pectin lyase-like superfamily protein
Group WS vs Other groups	29726.t000203	AT1G80140.1	4.43e-30	Pectin lyase-like superfamily protein
Group WS vs Other groups	29726.t000204	AT5G44780.1	2.35e-11	unknown protein
Group WS vs Other groups	29726.t000205	AT3G16760.2	6.15e-15	Tetratricopeptide repeat (TPR)-like superfamily protein
Group WS vs Other groups	29726.t000206	AT3G11020.1	9.73e-11	DRE/CRT-binding protein 2B
Group WS vs Other groups	29726.t000207	AT3G06780.1	1.02e-11	glycine-rich protein
Group WS vs Other groups	29726.t000208	AT3G16780.1	8.39e-14	Ribosomal protein L19e family protein
Group WS vs Other groups	29726.t000209	AT3G05630.1	9.43e-11	phospholipase D P2
Group WS vs Other groups	29726.t000210	AT1G79630.1	4.28e-11	Protein phosphatase 2C family protein
Group WS vs Other groups	29726.t000211	AT2G28020.1	1.34e-19	BEST Arabidopsis thaliana protein match is: TATA-binding related factor (TRF) of subunit 20 of Mediator complex (TAIR:AT2G28230.1)
Group WS vs Other groups	29726.t000212	AT4G16060.1	7.56e-24	unknown protein
Group WS vs Other groups	29726.t000213	AT4G16070.1	6.85e-11	Mono-/di-acylglycerol lipase, N-terminal
Group WS vs Other groups	29726.t000214	AT3G06778.1	6.48e-24	Chaperone DnaJ-domain superfamily protein
Group WS vs Other groups	29726.t000215	AT3G16810.1	2.64e-14	pumilio 24
Group WS vs Other groups	29726.t000217	AT1G19170.1	1.7e-12	Pectin lyase-like superfamily protein
Group WS vs Other groups	29726.t000219	AT5G11240.1	5.4e-12	transducin family protein / WD-40 repeat family protein
Group WS vs Other groups	29726.t000226	AT1G11330.2	7.79e-12	S-locus lectin protein kinase family protein
Group WS vs Other groups	29727.t000001	AT3G43220.1	4.06e-16	Phosphoinositide phosphatase family protein
Group WS vs Other groups	29727.t000002	AT1G54050.1	2.59e-12	HSP20-like chaperones superfamily protein
Group WS vs Other groups	29727.t000003	AT3G12955.1	7.57e-14	SAUR-like auxin-responsive protein family
Group WS vs Other groups	29727.t000004	AT3G12955.1	7.55e-13	SAUR-like auxin-responsive protein family
Group WS vs Other groups	29732.t000003	AT3G50950.1	1.6e-12	HOPZ-ACTIVATED RESISTANCE 1
Group WS vs Other groups	29732.t000004	AT1G12220.2	3.7e-11	Disease resistance protein (CC-NBS-LRR class) family
Group WS vs Other groups	29736.t000001	AT1G26940.1	5.5e-20	Cyclophilin-like peptidyl-prolyl cis-trans isomerase family protein
Group WS vs Other groups	29736.t000003	AT3G47710.1	6.53e-17	BANQUO 3
Group WS vs Other groups	29736.t000005	AT2G02860.2	9.22e-11	sucrose transporter 2
Group WS vs Other groups	29736.t000006	AT3G01220.1	1.15e-12	homeobox protein 20
Group WS vs Other groups	29736.t000007	AT1G14345.1	5.65e-68	NAD(P)-linked oxidoreductase superfamily protein
Group WS vs Other groups	29736.t000009	AT2G02820.2	6.08e-13	myb domain protein 88
Group WS vs Other groups	29736.t000012	AT1G51890.2	9.68e-11	Leucine-rich repeat protein kinase family protein
Group WS vs Other groups	29736.t000013	AT1G75820.1	9.62e-11	Leucine-rich receptor-like protein kinase family protein
Group WS vs Other groups	29736.t000014	AT3G47810.3	2.44e-20	Calcineurin-like metallo-phosphoesterase superfamily protein
Group WS vs Other groups	29736.t000016	AT1G74580.1	8.83e-11	Pentatricopeptide repeat (PPR) superfamily protein
Group WS vs Other groups	29736.t000018	AT3G24240.1	9.98e-11	Leucine-rich repeat receptor-like protein kinase family protein
Group WS vs Other groups	29736.t000020	AT3G48530.1	2.57e-28	SNF1-related protein kinase regulatory subunit gamma 1
Group WS vs Other groups	29736.t000021	AT4G33170.1	9.89e-11	Tetratricopeptide repeat (TPR)-like superfamily protein
Group WS vs Other groups	29736.t000022	AT5G62540.1	1.18e-11	ubiquitin-conjugating enzyme 3
Group WS vs Other groups	29736.t000024	AT5G20220.2	7.53e-14	zinc knuckle (CCHC-type) family protein
Group WS vs Other groups	29736.t000029	AT1G69830.1	1.09e-11	alpha-amylase-like 3
Group WS vs Other groups	29736.t000030	AT5G15090.2	1.66e-18	voltage dependent anion channel 3
Group WS vs Other groups	29736.t000031	AT3G01290.1	4.62e-13	SPFH/Band 7/PHB domain-containing membrane-associated protein family
Group WS vs Other groups	29736.t000032	AT1G27030.1	4.36e-12	unknown protein
Group WS vs Other groups	29736.t000033	AT3G46420.1	9.96e-11	Leucine-rich repeat protein kinase family protein
Group WS vs Other groups	29736.t000034	AT3G17900.1	1.16e-54	unknown protein
Group WS vs Other groups	29736.t000035	AT5G50410.1	1.19e-21	unknown protein
Group WS vs Other groups	29736.t000036	AT2G02710.3	1.29e-13	PAS/LOV protein B
Group WS vs Other groups	29736.t000037	AT1G67290.1	2.4e-136	glyoxal oxidase-related protein
Group WS vs Other groups	29736.t000040	AT3G06920.1	8.98e-11	Tetratricopeptide repeat (TPR)-like superfamily protein
Group WS vs Other groups	29736.t000059	AT2G32800.1	2.13e-34	protein kinase family protein
Group WS vs Other groups	29736.t000060	AT1G27110.2	2.52e-11	Tetratricopeptide repeat (TPR)-like superfamily protein
Group WS vs Other groups	29736.t000061	AT3G09270.1	1.94e-11	glutathione S-transferase TAU 8
Group WS vs Other groups	29736.t000062	AT4G19220.1	9.15e-11	Tetratricopeptide repeat (TPR)-like superfamily protein
Group WS vs Other groups	29736.t000072	AT1G59640.2	2.05e-14	BIG PETAL P
Group WS vs Other groups	29736.t000074	AT5G44240.1	2.32e-11	aminophospholipid ATPase 2
Group WS vs Other groups	29736.t000083	AT4G29990.1	9.87e-11	Leucine-rich repeat transmembrane protein kinase protein
Group WS vs Other groups	29736.t000085	AT3G10590.1	1.62e-14	Duplicated homeodomain-like superfamily protein
Group WS vs Other groups	29736.t000101	AT1G31910.1	2.2e-14	GHMP kinase family protein
Group WS vs Other groups	29736.t000102	AT4G19003.1	7.44e-15	E2F/DP family winged-helix DNA-binding domain
Group WS vs Other groups	29736.t000103	AT4G27020.1	2.08e-19	unknown protein
Group WS vs Other groups	29736.t000104	AT2G37770.2	5.41e-11	NAD(P)-linked oxidoreductase superfamily protein
Group WS vs Other groups	29736.t000105	AT5G01670.2	9.19e-11	NAD(P)-linked oxidoreductase superfamily protein
Group WS vs Other groups	29738.t000036	AT3G25690.2	8.17e-14	Hydroxyproline-rich glycoprotein family protein
Group WS vs Other groups	29738.t000037	AT1G26090.1	1.15e-14	P-loop containing nucleoside triphosphate hydrolases superfamily protein
Group WS vs Other groups	29738.t000044	AT3G42550.1	1.38e-11	Eukaryotic aspartyl protease family protein
Group WS vs Other groups	29738.t000048	AT1G25580.1	1.13e-12	NAC (No Apical Meristem) domain transcriptional regulator superfamily protein
Group WS vs Other groups	29738.t000049	AT5G01920.1	6.48e-11	Protein kinase superfamily protein
Group WS vs Other groups	29738.t000051	AT1G49100.1	5.63e-11	Leucine-rich repeat protein kinase family protein
Group WS vs Other groups	29739.t000087	AT1G19250.1	1.8e-17	flavin-dependent monooxygenase 1
Group WS vs Other groups	29755.t000001	AT1G21240.1	3.93e-21	wall associated kinase 3
Group WS vs Other groups	29755.t000005	AT3G43490.1	9.67e-15	Zinc knuckle (CCHC-type) family protein
Group WS vs Other groups	29755.t000006	AT3G58410.1	8.77e-11	TRAF-like family protein
Group WS vs Other groups	29755.t000008	AT5G20930.1	1.73e-15	Protein kinase superfamily protein
Group WS vs Other groups	29755.t000009	AT5G20935.1	3.9e-32	unknown protein
Group WS vs Other groups	29755.t000015	AT3G05120.1	2.63e-11	alpha/beta-Hydrolases superfamily protein
Group WS vs Other groups	29755.t000016	AT5G17770.1	3.67e-17	NADH:cytochrome B5 reductase 1
Group WS vs Other groups	29767.t000009	AT1G45000.2	1.85e-19	AAA-type ATPase family protein
Group WS vs Other groups	29780.t000023	AT2G17890.1	4.3e-11	calcium-dependent protein kinase 16
Group WS vs Other groups	29780.t000025	AT4G38230.3	4.76e-11	calcium-dependent protein kinase 26
Group WS vs Other groups	29780.t000027	AT1G05750.1	8.69e-11	Tetratricopeptide repeat (TPR)-like superfamily protein
Group WS vs Other groups	29780.t000028	AT3G63270.1	4.43e-17	CONTAINS InterPro DOMAIN/s: Putative harbinger transposase-derived nuclease (InterPro:IPR006912)
Group WS vs Other groups	29780.t000029	AT1G49590.1	1.3e-17	C2H2 and C2HC zinc fingers superfamily protein
Group WS vs Other groups	29786.t000001	AT3G27020.1	9.21e-11	YELLOW STRIPE like 6
Group WS vs Other groups	29799.t000003	AT3G07980.1	1.57e-11	mitogen-activated protein kinase kinase kinase 6
Group WS vs Other groups	29799.t000004	AT3G19780.2	3.62e-42	LOCATED IN: endomembrane system
Group WS vs Other groups	29799.t000016	AT5G23130.1	2e-12	Peptidoglycan-binding LysM domain-containing protein
Group WS vs Other groups	29799.t000015	AT5G23150.1	3.83e-11	Tudor/PWWP/MBT domain-containing protein
Group WS vs Other groups	29799.t000021	AT5G23120.1	3.73e-13	photosystem II stability/assembly factor, chloroplast (HCF136)
Group WS vs Other groups	29799.t000025	AT1G76380.1	4.69e-12	DNA-binding bromodomain-containing protein
Group WS vs Other groups	29804.t000004	AT5G58960.1	6.34e-40	Plant protein of unknown function (DUF641)
Group WS vs Other groups	29804.t000005	AT1G06923.1	2.2e-34	BEST Arabidopsis thaliana protein match is: ovate family protein 17 (TAIR:AT2G30395.1)
Group WS vs Other groups	29804.t000011	AT2G36026.1	3.13e-13	Ovate family protein
Group WS vs Other groups	29804.t000014	AT3G51620.2	1.13e-14	PAP/OAS1 substrate-binding domain superfamily
Group WS vs Other groups	29804.t000016	AT5G42420.1	3.64e-13	Nucleotide-sugar transporter family protein
Group WS vs Other groups	29805.t000034	AT5G60100.2	1.94e-11	pseudo-response regulator 3
Group WS vs Other groups	29805.t000035	AT5G64810.1	9.84e-11	WRKY DNA-binding protein 51
Group WS vs Other groups	29805.t000036	AT5G16500.1	2.3e-11	Protein kinase superfamily protein
Group WS vs Other groups	29805.t000037	AT2G39280.2	7.56e-11	Ypt/Rab-GAP domain of gyp1p superfamily protein
Group WS vs Other groups	29805.t000060	AT2G39850.1	1.38e-11	Subtilisin-like serine endopeptidase family protein
Group WS vs Other groups	29805.t000061	AT5G40390.1	2.53e-13	Raffinose synthase family protein
Group WS vs Other groups	29805.t000062	AT3G53610.3	9.56e-11	RAB GTPase homolog 8
Group WS vs Other groups	29805.t000063	AT3G13300.2	6.99e-11	Transducin/WD40 repeat-like superfamily protein
Group WS vs Other groups	29805.t000069	AT5G47260.1	8.11e-11	ATP binding
Group WS vs Other groups	29805.t000070	AT5G64620.1	1.23e-14	cell wall / vacuolar inhibitor of fructosidase 2
Group WS vs Other groups	29805.t000071	AT5G65683.1	3.11e-16	Zinc finger (C3HC4-type RING finger) family protein
Group WS vs Other groups	29805.t000072	AT1G28560.1	1e-53	snRNA activating complex family protein
Group WS vs Other groups	29805.t000074	AT3G24120.1	7.79e-12	Homeodomain-like superfamily protein
Group WS vs Other groups	29805.t000076	AT4G14290.1	3.48e-12	alpha/beta-Hydrolases superfamily protein
Group WS vs Other groups	29805.t000077	AT3G52155.1	2.88e-13	Phosphoglycerate mutase family protein
Group WS vs Other groups	29805.t000078	AT1G55680.1	1.44e-12	Transducin/WD40 repeat-like superfamily protein
Group WS vs Other groups	29805.t000081	AT1G44130.1	9.65e-12	Eukaryotic aspartyl protease family protein
Group WS vs Other groups	29805.t000083	AT2G44195.1	5.07e-13	CBF1-interacting co-repressor CIR, N-terminal
Group WS vs Other groups	29805.t000084	AT2G44190.1	3.8e-13	Family of unknown function (DUF566)
Group WS vs Other groups	29805.t000085	AT1G05205.1	2.4e-12	unknown protein
Group WS vs Other groups	29805.t000087	AT1G05205.1	1.66e-11	unknown protein
Group WS vs Other groups	29806.t000045	AT3G19920.1	3.48e-27	unknown protein
Group WS vs Other groups	29806.t000046	AT5G09430.1	1.31e-11	alpha/beta-Hydrolases superfamily protein
Group WS vs Other groups	29806.t000047	AT3G17970.1	6.59e-11	translocon at the outer membrane of chloroplasts 64-III
Group WS vs Other groups	29812.t000002	AT4G33810.1	6.3e-11	Glycosyl hydrolase superfamily protein
Group WS vs Other groups	29812.t000003	AT2G14690.1	4.86e-11	Glycosyl hydrolase superfamily protein
Group WS vs Other groups	29812.t000004	AT4G33820.1	9.86e-11	Glycosyl hydrolase superfamily protein
Group WS vs Other groups	29812.t000011	AT2G45800.1	7.26e-11	GATA type zinc finger transcription factor family protein
Group WS vs Other groups	29812.t000012	AT2G14680.3	2.98e-18	myosin heavy chain-related
Group WS vs Other groups	29813.t000001	AT1G26920.1	9e-19	unknown protein
Group WS vs Other groups	29813.t000002	AT5G15200.1	8.61e-22	Ribosomal protein S4
Group WS vs Other groups	29813.t000003	AT2G02880.1	5.04e-23	mucin-related
Group WS vs Other groups	29813.t000004	AT5G50990.1	8.94e-11	Tetratricopeptide repeat (TPR)-like superfamily protein
Group WS vs Other groups	29813.t000005	AT5G60870.1	3.21e-11	Regulator of chromosome condensation (RCC1) family protein
Group WS vs Other groups	29813.t000008	AT5G62490.1	4.91e-13	HVA22 homologue B
Group WS vs Other groups	29813.t000009	AT1G58100.2	4.44e-15	TCP family transcription factor
Group WS vs Other groups	29813.t000020	AT4G12100.1	5.76e-12	Cullin family protein
Group WS vs Other groups	29813.t000021	AT1G14310.1	5.85e-13	Haloacid dehalogenase-like hydrolase (HAD) superfamily protein
Group WS vs Other groups	29813.t000022	AT4G38500.1	4.1e-12	Protein of unknown function (DUF616)
Group WS vs Other groups	29813.t000024	AT4G21230.1	1.11e-12	cysteine-rich RLK (RECEPTOR-like protein kinase) 27
Group WS vs Other groups	29813.t000025	AT1G14300.1	1.26e-11	ARM repeat superfamily protein
Group WS vs Other groups	29813.t000027	AT4G22753.1	8.32e-11	sterol 4-alpha methyl oxidase 1-3
Group WS vs Other groups	29813.t000028	AT1G18810.1	9.62e-14	phytochrome kinase substrate-related
Group WS vs Other groups	29813.t000029	AT4G00740.1	4.14e-11	S-adenosyl-L-methionine-dependent methyltransferases superfamily protein
Group WS vs Other groups	29813.t000030	AT1G14270.2	5.68e-11	CAAX amino terminal protease family protein
Group WS vs Other groups	29813.t000031	AT3G44290.1	8.59e-11	NAC domain containing protein 60
Group WS vs Other groups	29813.t000034	AT1G18900.3	9.4e-11	Pentatricopeptide repeat (PPR) superfamily protein
Group WS vs Other groups	29813.t000035	AT1G69610.1	4.92e-11	Protein of unknown function (DUF1666)
Group WS vs Other groups	29813.t000036	AT2G02955.1	9.9e-34	maternal effect embryo arrest 12
Group WS vs Other groups	29813.t000037	AT1G14687.1	6.23e-11	homeobox protein 32
Group WS vs Other groups	29813.t000064	AT1G69520.1	7.6e-12	S-adenosyl-L-methionine-dependent methyltransferases superfamily protein
Group WS vs Other groups	29813.t000065	AT5G64390.1	4.55e-12	RNA-binding KH domain-containing protein
Group WS vs Other groups	29813.t000067	AT1G14160.1	3.34e-11	Uncharacterised protein family (UPF0497)
Group WS vs Other groups	29813.t000068	AT1G14150.1	1.44e-40	PsbQ-like 2
Group WS vs Other groups	29813.t000069	AT1G74440.1	6e-18	Protein of unknown function (DUF962)
Group WS vs Other groups	29813.t000070	AT4G39480.1	6.5e-11	cytochrome P450, family 96, subfamily A, polypeptide 9
Group WS vs Other groups	29813.t000071	AT1G32770.1	8.32e-11	NAC domain containing protein 12
Group WS vs Other groups	29813.t000072	AT2G03150.1	1.64e-18	ATP/GTP-binding protein family
Group WS vs Other groups	29813.t000073	AT1G26760.1	0	SET domain protein 35
Group WS vs Other groups	29813.t000074	AT2G04660.1	2.97e-21	anaphase-promoting complex/cyclosome 2
Group WS vs Other groups	29813.t000075	AT3G53940.1	3.98e-11	Mitochondrial substrate carrier family protein
Group WS vs Other groups	29813.t000076	AT1G26761.1	2.91e-138	Arabinanase/levansucrase/invertase
Group WS vs Other groups	29816.t000006	AT2G01350.4	9.82e-11	quinolinate phoshoribosyltransferase
Group WS vs Other groups	29816.t000012	AT3G27350.3	2.4e-11	unknown protein
Group WS vs Other groups	29816.t000013	AT2G34390.1	3.43e-11	NOD26-like intrinsic protein 2
Group WS vs Other groups	29816.t000014	AT5G16530.1	1.87e-16	Auxin efflux carrier family protein
Group WS vs Other groups	29816.t000019	AT1G06390.2	8.25e-11	GSK3/SHAGGY-like protein kinase 1
Group WS vs Other groups	29816.t000022	AT2G01460.2	1.82e-11	P-loop containing nucleoside triphosphate hydrolases superfamily protein
Group WS vs Other groups	29816.t000023	AT2G01470.1	1.68e-17	SEC12P-like 2 protein
Group WS vs Other groups	29816.t000024	AT5G10180.1	4.68e-12	slufate transporter 2
Group WS vs Other groups	29838.t000028	AT4G03115.1	1.46e-19	Mitochondrial substrate carrier family protein
Group WS vs Other groups	29838.t000030	AT5G13470.1	1.17e-12	unknown protein
Group WS vs Other groups	29840.t000015	ATMG00810.1	8.87e-12	DNA/RNA polymerases superfamily protein
Group WS vs Other groups	29840.t000024	AT1G50410.1	6.82e-11	SNF2 domain-containing protein / helicase domain-containing protein / zinc finger protein-related
Group WS vs Other groups	29842.t000201	AT1G61660.3	1.58e-11	basic helix-loop-helix (bHLH) DNA-binding superfamily protein
Group WS vs Other groups	29842.t000202	AT5G54500.1	7.85e-11	flavodoxin-like quinone reductase 1
Group WS vs Other groups	29843.t000005	AT4G09190.1	1.8e-12	F-box and associated interaction domains-containing protein
Group WS vs Other groups	29846.t000004	AT5G58850.1	2.94e-11	myb domain protein 119
Group WS vs Other groups	29846.t000005	AT2G22610.2	6.06e-11	Di-glucose binding protein with Kinesin motor domain
Group WS vs Other groups	29851.t000054	ATCG00190.1	4.03e-11	RNA polymerase subunit beta
Group WS vs Other groups	29851.t000055	AT4G03540.1	1.21e-14	Uncharacterised protein family (UPF0497)
Group WS vs Other groups	29851.t000056	AT5G22620.3	1.83e-12	phosphoglycerate/bisphosphoglycerate mutase family protein
Group WS vs Other groups	29851.t000057	AT3G16010.1	9.81e-11	Pentatricopeptide repeat (PPR-like) superfamily protein
Group WS vs Other groups	29851.t000059	AT1G52780.1	6.03e-33	Protein of unknown function (DUF2921)
Group WS vs Other groups	29851.t000060	AT2G16920.1	8.07e-13	ubiquitin-conjugating enzyme 23
Group WS vs Other groups	29851.t000071	AT1G11750.2	1.44e-12	CLP protease proteolytic subunit 6
Group WS vs Other groups	29851.t000072	AT1G11755.1	4.03e-22	Undecaprenyl pyrophosphate synthetase family protein
Group WS vs Other groups	29851.t000079	AT5G46680.1	9.65e-11	Pentatricopeptide repeat (PPR-like) superfamily protein
Group WS vs Other groups	29851.t000080	AT2G35610.1	1.53e-11	xyloglucanase 113
Group WS vs Other groups	29851.t000097	AT4G34350.1	2.05e-17	4-hydroxy-3-methylbut-2-enyl diphosphate reductase
Group WS vs Other groups	29851.t000098	AT3G18890.1	4.92e-11	NAD(P)-binding Rossmann-fold superfamily protein
Group WS vs Other groups	29851.t000099	AT4G34360.1	1.15e-18	S-adenosyl-L-methionine-dependent methyltransferases superfamily protein
Group WS vs Other groups	29851.t000100	AT5G08730.1	1.37e-15	IBR domain-containing protein
Group WS vs Other groups	29851.t000101	AT5G66600.4	2.18e-11	Protein of unknown function, DUF547
Group WS vs Other groups	29851.t000102	AT2G16060.1	3.58e-13	hemoglobin 1
Group WS vs Other groups	29851.t000103	AT2G16060.1	8.19e-16	hemoglobin 1
Group WS vs Other groups	29851.t000104	AT3G50800.1	3.7e-15	unknown protein
Group WS vs Other groups	29854.t000020	AT2G16960.1	2.48e-12	ARM repeat superfamily protein
Group WS vs Other groups	29854.t000021	AT5G20990.1	1.02e-18	molybdopterin biosynthesis CNX1 protein / molybdenum cofactor biosynthesis enzyme CNX1 (CNX1)
Group WS vs Other groups	29854.t000022	AT5G21990.1	4.86e-14	Tetratricopeptide repeat (TPR)-like superfamily protein
Group WS vs Other groups	29854.t000024	AT4G29090.1	9.09e-17	Ribonuclease H-like superfamily protein
Group WS vs Other groups	29854.t000025	AT1G43760.1	6.4e-11	DNAse I-like superfamily protein
Group WS vs Other groups	29854.t000028	ATMG00660.1	1.74e-12	hypothetical protein
Group WS vs Other groups	29854.t000029	AT5G05650.1	1.58e-27	BEST Arabidopsis thaliana protein match is: FASCICLIN-like arabinogalactan protein 17 precursor (TAIR:AT5G06390.1)
Group WS vs Other groups	29854.t000031	AT1G08480.1	3.01e-18	unknown protein
Group WS vs Other groups	29854.t000032	AT5G25530.1	6.54e-11	DNAJ heat shock family protein
Group WS vs Other groups	29854.t000036	AT5G48460.1	2.52e-14	Actin binding Calponin homology (CH) domain-containing protein
Group WS vs Other groups	29854.t000037	AT5G24500.1	5.61e-21	unknown protein
Group WS vs Other groups	29854.t000038	AT1G61960.1	4.98e-11	Mitochondrial transcription termination factor family protein
Group WS vs Other groups	29854.t000039	AT5G22050.2	4.9e-12	Protein kinase superfamily protein
Group WS vs Other groups	29854.t000040	AT3G11780.2	2.78e-19	MD-2-related lipid recognition domain-containing protein / ML domain-containing protein
Group WS vs Other groups	29854.t000041	AT5G22040.3	7.69e-15	unknown protein
Group WS vs Other groups	29854.t000043	AT5G22030.1	9.78e-11	ubiquitin-specific protease 8
Group WS vs Other groups	29864.t000001	AT2G23010.2	9.85e-11	serine carboxypeptidase-like 9
Group WS vs Other groups	29864.t000021	AT5G15920.1	2.99e-15	structural maintenance of chromosomes 5
Group WS vs Other groups	29864.t000022	AT3G63490.1	7.06e-16	Ribosomal protein L1p/L10e family
Group WS vs Other groups	29864.t000039	AT5G52820.1	2.63e-12	WD-40 repeat family protein / notchless protein, putative
Group WS vs Other groups	29864.t000064	AT3G08020.1	7.35e-11	PHD finger family protein
Group WS vs Other groups	29864.t000065	AT3G52090.1	1.78e-40	DNA-directed RNA polymerase, RBP11-like
Group WS vs Other groups	29864.t000066	AT1G64170.1	2.1e-11	cation/H+ exchanger 16
Group WS vs Other groups	29864.t000067	AT1G55450.1	6.9e-12	S-adenosyl-L-methionine-dependent methyltransferases superfamily protein
Group WS vs Other groups	29864.t000068	AT3G08010.1	8.86e-15	RNA binding
Group WS vs Other groups	29864.t000069	AT5G47970.2	3.48e-11	Aldolase-type TIM barrel family protein
Group WS vs Other groups	29864.t000070	AT1G51400.1	4.45e-12	Photosystem II 5 kD protein
Group WS vs Other groups	29889.t000009	AT2G01260.1	4.77e-11	Protein of unknown function (DUF789)
Group WS vs Other groups	29889.t000010	AT1G56280.1	2.52e-11	drought-induced 19
Group WS vs Other groups	29889.t000011	AT3G16857.2	1.94e-12	response regulator 1
Group WS vs Other groups	29912.t000130	AT4G26210.2	2.01e-26	Mitochondrial ATP synthase subunit G protein
Group WS vs Other groups	29912.t000132	AT2G06925.1	1.73e-11	Phospholipase A2 family protein
Group WS vs Other groups	29912.t000135	AT1G24735.1	3.05e-11	S-adenosyl-L-methionine-dependent methyltransferases superfamily protein
Group WS vs Other groups	29912.t000136	AT2G19720.1	2.49e-16	ribosomal protein S15A B
Group WS vs Other groups	29912.t000137	AT4G29410.2	4.63e-14	Ribosomal L28e protein family
Group WS vs Other groups	29912.t000138	AT5G56740.1	1.07e-20	histone acetyltransferase of the GNAT family 2
Group WS vs Other groups	29912.t000139	AT4G29400.1	2.65e-12	Protein of unknown function (DUF3531)
Group WS vs Other groups	29912.t000140	AT5G56730.1	1.16e-12	Insulinase (Peptidase family M16) protein
Group WS vs Other groups	29912.t000143	AT1G68420.1	1.15e-18	Class II aaRS and biotin synthetases superfamily protein
Group WS vs Other groups	29912.t000144	AT3G07420.1	7.85e-20	asparaginyl-tRNA synthetase 2
Group WS vs Other groups	29912.t000145	AT5G56670.1	6.31e-15	Ribosomal protein S30 family protein
Group WS vs Other groups	29912.t000146	AT5G54140.1	7.76e-16	IAA-leucine-resistant (ILR1)-like 3
Group WS vs Other groups	29912.t000070	AT5G62470.2	9.91e-11	myb domain protein 96
Group WS vs Other groups	29912.t000072	AT3G55980.1	4.42e-47	salt-inducible zinc finger 1
Group WS vs Other groups	29912.t000073	AT2G19800.1	2.78e-15	myo-inositol oxygenase 2
Group WS vs Other groups	29912.t000150	AT4G29380.1	3.24e-11	protein kinase family protein / WD-40 repeat family protein
Group WS vs Other groups	29912.t000159	AT5G11690.1	7.16e-36	translocase inner membrane subunit 17-3
Group WS vs Other groups	29912.t000161	AT4G20930.1	3.59e-12	6-phosphogluconate dehydrogenase family protein
Group WS vs Other groups	29912.t000162	AT3G25560.1	9.95e-11	NSP-interacting kinase 2
Group WS vs Other groups	29912.t000163	AT1G47840.1	1.29e-11	hexokinase 3
Group WS vs Other groups	29912.t000166	AT4G14750.1	1.13e-12	IQ-domain 19
Group WS vs Other groups	29912.t000168	AT4G26080.1	5.29e-11	Protein phosphatase 2C family protein
Group WS vs Other groups	29912.t000173	AT2G19900.1	1.34e-14	NADP-malic enzyme 1
Group WS vs Other groups	29912.t000174	AT2G19920.1	2.59e-32	RNA-dependent RNA polymerase family protein
Group WS vs Other groups	29912.t000177	AT2G19950.1	1.13e-14	golgin candidate 1
Group WS vs Other groups	29912.t000178	AT2G35130.2	9.31e-11	Tetratricopeptide repeat (TPR)-like superfamily protein
Group WS vs Other groups	29912.t000188	AT4G11670.1	3.2e-12	Protein of unknown function (DUF810)
Group WS vs Other groups	29917.t000011	AT1G11120.2	2e-13	unknown protein
Group WS vs Other groups	29917.t000012	AT1G61170.1	2.43e-14	unknown protein
Group WS vs Other groups	29917.t000068	AT3G27630.1	2.49e-18	unknown protein
Group WS vs Other groups	29922.t000001	AT1G48380.2	3.62e-30	root hair initiation protein root hairless 1 (RHL1)
Group WS vs Other groups	29929.t000172	AT1G24320.1	5.85e-11	Six-hairpin glycosidases superfamily protein
Group WS vs Other groups	29929.t000173	AT1G05770.1	2.19e-12	Mannose-binding lectin superfamily protein
Group WS vs Other groups	29929.t000212	AT1G67690.1	5.79e-16	Zincin-like metalloproteases family protein
Group WS vs Other groups	29931.t000002	AT1G07120.1	1.94e-17	FUNCTIONS IN: molecular_function unknown
Group WS vs Other groups	29938.t000024	AT3G54550.1	1.82e-11	Protein of unknown function (DUF506)
Group WS vs Other groups	29938.t000026	AT3G13050.1	1.51e-18	Major facilitator superfamily protein
Group WS vs Other groups	29938.t000027	AT1G71500.1	1.09e-34	Rieske (2Fe-2S) domain-containing protein
Group WS vs Other groups	29938.t000028	AT4G11140.1	8.7e-11	cytokinin response factor 1
Group WS vs Other groups	29942.t000005	AT3G59710.1	7.21e-14	NAD(P)-binding Rossmann-fold superfamily protein
Group WS vs Other groups	29942.t000007	AT4G17910.1	2.8e-14	transferases, transferring acyl groups
Group WS vs Other groups	29942.t000008	AT5G64080.1	3.01e-11	Bifunctional inhibitor/lipid-transfer protein/seed storage 2S albumin superfamily protein
Group WS vs Other groups	29942.t000010	AT4G10950.1	4.26e-14	SGNH hydrolase-type esterase superfamily protein
Group WS vs Other groups	29942.t000014	AT2G03430.1	5.19e-11	Ankyrin repeat family protein
Group WS vs Other groups	29957.t000001	AT3G22820.1	2.4e-17	allergen-related
Group WS vs Other groups	29957.t000011	AT5G58370.1	3.04e-13	P-loop containing nucleoside triphosphate hydrolases superfamily protein
Group WS vs Other groups	29957.t000020	AT2G45410.1	5.51e-11	LOB domain-containing protein 19
Group WS vs Other groups	29957.t000021	AT1G41920.1	2.51e-36	General transcription factor 2-related zinc finger protein
Group WS vs Other groups	29957.t000026	AT2G30330.1	4.21e-29	GCN5L1 family protein
Group WS vs Other groups	29957.t000027	AT5G64100.1	2.1e-11	Peroxidase superfamily protein
Group WS vs Other groups	29957.t000028	AT1G06950.1	6.09e-15	translocon at the inner envelope membrane of chloroplasts 110
Group WS vs Other groups	29957.t000040	AT5G39080.1	5.99e-11	HXXXD-type acyl-transferase family protein
Group WS vs Other groups	29957.t000044	AT2G47580.1	3.84e-17	spliceosomal protein U1A
Group WS vs Other groups	29957.t000045	AT5G58410.1	1.91e-14	HEAT/U-box domain-containing protein
Group WS vs Other groups	29976.t000002	AT3G62710.1	4.34e-12	Glycosyl hydrolase family protein
Group WS vs Other groups	29976.t000009	AT1G16260.2	8.86e-11	Wall-associated kinase family protein
Group WS vs Other groups	29976.t000013	AT5G05240.1	5.84e-13	Uncharacterised conserved protein (UCP030365)
Group WS vs Other groups	29976.t000014	AT5G05240.1	3.43e-11	Uncharacterised conserved protein (UCP030365)
Group WS vs Other groups	29976.t000022	AT3G06480.1	1.5e-11	DEAD box RNA helicase family protein
Group WS vs Other groups	29976.t000023	AT3G10880.1	3.18e-14	unknown protein
Group WS vs Other groups	29983.t000026	AT5G27370.1	1.07e-17	Protein of unknown function (DUF679)
Group WS vs Other groups	29983.t000027	AT5G44180.1	9.54e-11	Homeodomain-like transcriptional regulator
Group WS vs Other groups	29983.t000028	AT5G01390.2	5.49e-11	DNAJ heat shock family protein
Group WS vs Other groups	29983.t000035	AT4G13770.1	8.91e-11	cytochrome P450, family 83, subfamily A, polypeptide 1
Group WS vs Other groups	29983.t000037	AT3G20935.1	9.65e-11	cytochrome P450, family 705, subfamily A, polypeptide 28
Group WS vs Other groups	29983.t000038	AT4G28450.1	1.35e-28	nucleotide binding
Group WS vs Other groups	29983.t000061	AT5G56450.1	1.33e-12	Mitochondrial substrate carrier family protein
Group WS vs Other groups	29983.t000062	AT4G28650.1	9.57e-11	Leucine-rich repeat transmembrane protein kinase family protein
Group WS vs Other groups	29983.t000063	AT4G28370.1	1.93e-12	RING/U-box superfamily protein
Group WS vs Other groups	29983.t000074	AT1G62750.1	1.81e-11	Translation elongation factor EFG/EF2 protein
Group WS vs Other groups	29983.t000077	AT5G23880.1	3.88e-20	cleavage and polyadenylation specificity factor 100
Group WS vs Other groups	29983.t000107	AT5G15240.2	6.98e-11	Transmembrane amino acid transporter family protein
Group WS vs Other groups	29983.t000108	AT4G28260.2	2.72e-13	unknown protein
Group WS vs Other groups	29983.t000110	ATMG00310.1	4e-16	RNA-directed DNA polymerase (reverse transcriptase)-related family protein
Group WS vs Other groups	29983.t000129	AT1G61080.1	9.57e-11	Hydroxyproline-rich glycoprotein family protein
Group WS vs Other groups	29983.t000131	AT5G21130.1	2.36e-14	Late embryogenesis abundant (LEA) hydroxyproline-rich glycoprotein family
Group WS vs Other groups	29983.t000134	AT5G37170.1	8.52e-13	O-methyltransferase family protein
Group WS vs Other groups	29983.t000137	AT2G20050.1	6.66e-11	protein serine/threonine phosphatases
Group WS vs Other groups	29983.t000138	AT2G20870.1	3.98e-13	cell wall protein precursor, putative
Group WS vs Other groups	29983.t000139	AT1G52870.2	4.41e-16	Peroxisomal membrane 22 kDa (Mpv17/PMP22) family protein
Group WS vs Other groups	29983.t000143	AT1G11120.1	2.26e-14	unknown protein
Group WS vs Other groups	29983.t000145	AT5G08415.1	1.79e-78	Radical SAM superfamily protein
Group WS vs Other groups	29983.t000150	AT1G06710.1	8.75e-11	Tetratricopeptide repeat (TPR)-like superfamily protein
Group WS vs Other groups	29983.t000151	AT2G20835.1	1.9e-30	unknown protein
Group WS vs Other groups	29983.t000152	AT1G03530.1	9e-64	nuclear assembly factor 1
Group WS vs Other groups	29983.t000153	AT2G20825.1	1.38e-24	Developmental regulator, ULTRAPETALA
Group WS vs Other groups	29983.t000154	AT2G20825.1	5.43e-19	Developmental regulator, ULTRAPETALA
Group WS vs Other groups	29983.t000157	AT2G20830.2	3.57e-42	transferases
Group WS vs Other groups	29983.t000158	AT2G20830.2	1.67e-34	transferases
Group WS vs Other groups	29983.t000161	AT2G20815.1	1.66e-28	Family of unknown function (DUF566)
Group WS vs Other groups	29983.t000162	AT3G50760.1	5.65e-11	galacturonosyltransferase-like 2
Group WS vs Other groups	29983.t000163	AT1G04945.3	1.3e-43	HIT-type Zinc finger family protein
Group WS vs Other groups	29983.t000164	AT5G45200.1	9.02e-11	Disease resistance protein (TIR-NBS-LRR class) family
Group WS vs Other groups	29983.t000169	AT4G21490.1	1.99e-22	NAD(P)H dehydrogenase B3
Group WS vs Other groups	29983.t000170	AT4G28230.1	1.79e-64	unknown protein
Group WS vs Other groups	29983.t000171	AT1G12470.1	3.46e-11	zinc ion binding
Group WS vs Other groups	29983.t000173	AT4G28240.1	1.76e-14	Wound-responsive family protein
Group WS vs Other groups	29983.t000174	AT4G05060.1	1.86e-19	PapD-like superfamily protein
Group WS vs Other groups	29983.t000176	AT1G55530.1	7.28e-11	RING/U-box superfamily protein
Group WS vs Other groups	29983.t000177	AT2G20890.1	3.55e-15	photosystem II reaction center PSB29 protein
Group WS vs Other groups	29983.t000178	AT2G18730.1	1.06e-11	diacylglycerol kinase 3
Group WS vs Other groups	29983.t000179	AT5G57840.1	4.72e-12	HXXXD-type acyl-transferase family protein
Group WS vs Other groups	29983.t000180	AT1G74080.1	6.69e-11	myb domain protein 122
Group WS vs Other groups	29983.t000181	AT3G18050.1	7.98e-16	unknown protein
Group WS vs Other groups	29983.t000182	AT1G61630.1	1.22e-22	equilibrative nucleoside transporter 7
Group WS vs Other groups	29983.t000183	AT5G51330.1	2.93e-42	SWITCH1
Group WS vs Other groups	29983.t000184	AT5G23580.1	8.42e-11	calmodulin-like domain protein kinase 9
Group WS vs Other groups	29983.t000185	AT2G41860.1	5.24e-17	calcium-dependent protein kinase 14
Group WS vs Other groups	29983.t000186	AT1G04290.1	4.29e-16	Thioesterase superfamily protein
Group WS vs Other groups	29983.t000188	AT1G13040.1	8.42e-11	Pentatricopeptide repeat (PPR-like) superfamily protein
Group WS vs Other groups	29983.t000189	AT5G08500.1	3.42e-11	Transmembrane CLPTM1 family protein
Group WS vs Other groups	29983.t000190	AT5G23570.1	1.19e-13	XS domain-containing protein / XS zinc finger domain-containing protein-related
Group WS vs Other groups	29983.t000191	AT1G65420.1	2.98e-25	Protein of unknown function (DUF565)
Group WS vs Other groups	29983.t000192	AT4G39260.2	6.78e-11	cold, circadian rhythm, and RNA binding 1
Group WS vs Other groups	29983.t000193	AT3G53100.1	7.92e-11	GDSL-like Lipase/Acylhydrolase superfamily protein
Group WS vs Other groups	29983.t000194	AT3G17070.1	9.39e-11	Peroxidase family protein
Group WS vs Other groups	29983.t000195	AT5G23550.1	2.36e-20	Got1/Sft2-like vescicle transport protein family
Group WS vs Other groups	29983.t000196	AT5G39760.1	9.24e-15	homeobox protein 23
Group WS vs Other groups	29983.t000197	AT4G15093.1	5.53e-27	catalytic LigB subunit of aromatic ring-opening dioxygenase family
Group WS vs Other groups	29983.t000198	AT3G56570.1	4.6e-63	SET domain-containing protein
Group WS vs Other groups	29983.t000199	AT5G08450.3	3.13e-15	FUNCTIONS IN: molecular_function unknown
Group WS vs Other groups	29983.t000200	AT1G43722.1	3.52e-11	unknown protein
Group WS vs Other groups	29983.t000202	AT5G18420.2	4.78e-26	unknown protein
Group WS vs Other groups	29983.t000203	AT1G49650.1	1.54e-19	alpha/beta-Hydrolases superfamily protein
Group WS vs Other groups	29983.t000204	AT4G36480.2	2.07e-16	long-chain base1
Group WS vs Other groups	29983.t000205	AT5G23520.1	1.05e-24	smr (Small MutS Related) domain-containing protein
Group WS vs Other groups	29983.t000207	AT4G14140.1	2.16e-12	DNA methyltransferase 2
Group WS vs Other groups	29983.t000210	AT4G09150.1	5.76e-15	T-complex protein 11
Group WS vs Other groups	29983.t000211	AT2G07820.1	1.8e-12	unknown protein
Group WS vs Other groups	29990.t000002	AT1G15200.3	9.15e-26	protein-protein interaction regulator family protein
Group WS vs Other groups	29990.t000015	AT5G55380.1	1.31e-12	MBOAT (membrane bound O-acyl transferase) family protein
Group WS vs Other groups	29990.t000019	AT2G32800.1	5.26e-24	protein kinase family protein
Group WS vs Other groups	29990.t000020	AT3G63460.3	2.39e-11	transducin family protein / WD-40 repeat family protein
Group WS vs Other groups	29990.t000021	AT1G15380.2	1.99e-17	Lactoylglutathione lyase / glyoxalase I family protein
Group WS vs Other groups	29990.t000023	AT3G09510.1	3.91e-15	Ribonuclease H-like superfamily protein
Group WS vs Other groups	29990.t000024	AT3G60910.1	1.41e-16	S-adenosyl-L-methionine-dependent methyltransferases superfamily protein
Group WS vs Other groups	30005.t000054	AT4G28520.3	6e-14	cruciferin 3
Group WS vs Other groups	30005.t000055	AT4G28520.1	6.86e-12	cruciferin 3
Between landrace groups	27401.t000009	AT2G35130.2	9.2e-11	Tetratricopeptide repeat (TPR)-like superfamily protein
Between landrace groups	27401.t000010	AT5G56610.1	1.82e-12	Phosphotyrosine protein phosphatases superfamily protein
Between landrace groups	27401.t000011	AT5G47350.1	5.64e-12	alpha/beta-Hydrolases superfamily protein
Between landrace groups	27401.t000012	AT5G36001.1	2.64e-14	RING/U-box superfamily protein
Between landrace groups	27401.t000013	AT5G47310.1	5.14e-11	PPPDE putative thiol peptidase family protein
Between landrace groups	27401.t000014	AT5G47240.1	5.61e-11	nudix hydrolase homolog 8
Between landrace groups	27451.t000001	AT3G17940.1	4.96e-15	Galactose mutarotase-like superfamily protein
Between landrace groups	27451.t000003	AT4G13630.2	9.77e-11	Protein of unknown function, DUF593
Between landrace groups	27451.t000011	AT1G80260.1	2.79e-11	Spc97 / Spc98 family of spindle pole body (SBP) component
Between landrace groups	27451.t000012	AT4G39620.1	9.07e-11	Tetratricopeptide repeat (TPR)-like superfamily protein
Between landrace groups	27516.t000002	ATMG00240.1	7.46e-12	Gag-Pol-related retrotransposon family protein
Between landrace groups	27516.t000003	AT2G39000.1	1.18e-44	Acyl-CoA N-acyltransferases (NAT) superfamily protein
Between landrace groups	27516.t000004	AT5G20660.1	1.46e-14	Zn-dependent exopeptidases superfamily protein
Between landrace groups	27516.t000006	AT5G13570.1	9.2e-13	decapping 2
Between landrace groups	27516.t000007	AT3G26520.1	2.66e-11	tonoplast intrinsic protein 2
Between landrace groups	27543.t000005	AT3G10530.1	5.81e-11	Transducin/WD40 repeat-like superfamily protein
Between landrace groups	27568.t000013	AT1G77480.1	1.48e-11	Eukaryotic aspartyl protease family protein
Between landrace groups	27632.t000001	AT2G18800.1	6.04e-11	xyloglucan endotransglucosylase/hydrolase 21
Between landrace groups	27632.t000006	AT2G43180.4	7.43e-11	Phosphoenolpyruvate carboxylase family protein
Between landrace groups	27732.t000007	AT1G10790.1	1.81e-12	BEST Arabidopsis thaliana protein match is: hydroxyproline-rich glycoprotein family protein (TAIR:AT3G56590.2); Has 78 Blast hits to 78 proteins in 11 species: Archae - 0; Bacteria - 0; Metazoa - 0; Fungi - 0; Plants - 78; Viruses - 0; Other Eukaryotes - 0 (source: NCBI BLink).
Between landrace groups	27732.t000008	AT3G56590.2	8.72e-13	hydroxyproline-rich glycoprotein family protein
Between landrace groups	27798.t000028	ATMG00520.1	1.22e-14	Intron maturase, type II family protein
Between landrace groups	27810.t000022	AT1G55110.1	7.88e-11	indeterminate(ID)-domain 7
Between landrace groups	27810.t000023	AT5G46390.2	1.29e-13	Peptidase S41 family protein
Between landrace groups	27810.t000035	AT3G12200.1	7.97e-11	NIMA-related kinase 7
Between landrace groups	27810.t000036	AT5G06910.1	7.35e-12	J-domain protein 6
Between landrace groups	27810.t000037	AT2G33080.1	9.76e-11	receptor like protein 28
Between landrace groups	27810.t000038	AT5G06930.1	1.33e-11	LOCATED IN: chloroplast; EXPRESSED IN: 15 plant structures; EXPRESSED DURING: 7 growth stages; BEST Arabidopsis thaliana protein match is: nucleolar protein gar2-related (TAIR:AT2G42320.2); Has 3369 Blast hits to 1526 proteins in 313 species: Archae - 2; Bacteria - 910; Metazoa - 754; Fungi - 336; Plants - 137; Viruses - 11; Other Eukaryotes - 1219 (source: NCBI BLink).
Between landrace groups	27810.t000041	AT2G36980.1	9.71e-11	Tetratricopeptide repeat (TPR)-like superfamily protein
Between landrace groups	27810.t000043	AT2G42300.1	3.33e-17	basic helix-loop-helix (bHLH) DNA-binding superfamily protein
Between landrace groups	27914.t000022	AT1G65950.1	1.62e-11	Protein kinase superfamily protein
Between landrace groups	27955.t000001	AT5G24780.1	5.47e-11	vegetative storage protein 1
Between landrace groups	27955.t000002	AT5G17580.1	1.61e-24	Phototropic-responsive NPH3 family protein
Between landrace groups	27955.t000003	AT1G32070.2	1.8e-19	nuclear shuttle interacting
Between landrace groups	27955.t000004	AT1G61400.1	9.82e-11	S-locus lectin protein kinase family protein
Between landrace groups	27955.t000005	AT3G08650.2	6.36e-18	ZIP metal ion transporter family
Between landrace groups	27955.t000006	AT1G09660.2	9.59e-11	RNA-binding KH domain-containing protein
Between landrace groups	27955.t000007	AT3G08610.1	6.13e-26	unknown protein; Has 40 Blast hits to 40 proteins in 15 species: Archae - 0; Bacteria - 0; Metazoa - 0; Fungi - 0; Plants - 40; Viruses - 0; Other Eukaryotes - 0 (source: NCBI BLink).
Between landrace groups	27955.t000008	AT4G23720.1	8.64e-11	Protein of unknown function (DUF1191)
Between landrace groups	27955.t000009	AT5G01960.1	1.07e-22	RING/U-box superfamily protein
Between landrace groups	27955.t000010	AT5G01970.1	1.14e-11	unknown protein; BEST Arabidopsis thaliana protein match is: unknown protein (TAIR:AT1G30050.1); Has 240 Blast hits to 236 proteins in 72 species: Archae - 0; Bacteria - 15; Metazoa - 51; Fungi - 19; Plants - 119; Viruses - 0; Other Eukaryotes - 36 (source: NCBI BLink).
Between landrace groups	27955.t000014	AT5G24900.1	9.41e-11	cytochrome P450, family 714, subfamily A, polypeptide 2
Between landrace groups	27955.t000018	AT5G12180.1	8.55e-11	calcium-dependent protein kinase 17
Between landrace groups	27955.t000020	AT3G54200.1	4.34e-11	Late embryogenesis abundant (LEA) hydroxyproline-rich glycoprotein family
Between landrace groups	27955.t000021	AT3G05975.1	2.57e-16	Late embryogenesis abundant (LEA) hydroxyproline-rich glycoprotein family
Between landrace groups	27961.t000001	AT2G43000.1	8.09e-11	NAC domain containing protein 42
Between landrace groups	27961.t000002	AT3G15518.1	1.09e-26	unknown protein; FUNCTIONS IN: molecular_function unknown; INVOLVED IN: biological_process unknown; LOCATED IN: cellular_component unknown; Has 30201 Blast hits to 17322 proteins in 780 species: Archae - 12; Bacteria - 1396; Metazoa - 17338; Fungi - 3422; Plants - 5037; Viruses - 0; Other Eukaryotes - 2996 (source: NCBI BLink).
Between landrace groups	27964.t000015	AT3G09320.1	4.17e-12	DHHC-type zinc finger family protein
Between landrace groups	27964.t000017	AT5G25110.1	3.6e-11	CBL-interacting protein kinase 25
Between landrace groups	27964.t000020	AT4G00830.3	5.93e-23	RNA-binding (RRM/RBD/RNP motifs) family protein
Between landrace groups	27964.t000021	AT5G11540.1	1.73e-12	D-arabinono-1,4-lactone oxidase family protein
Between landrace groups	27964.t000023	AT4G10640.1	1.54e-11	IQ-domain 16
Between landrace groups	27964.t000024	AT4G01520.1	9.68e-11	NAC domain containing protein 67
Between landrace groups	27985.t000015	AT4G39110.1	9.52e-11	Malectin/receptor-like protein kinase family protein
Between landrace groups	27985.t000021	AT1G53440.1	9.17e-11	Leucine-rich repeat transmembrane protein kinase
Between landrace groups	28152.t000019	AT2G15580.1	2.71e-12	RING/U-box superfamily protein
Between landrace groups	28152.t000020	AT3G19550.1	6.78e-20	unknown protein; FUNCTIONS IN: molecular_function unknown; INVOLVED IN: biological_process unknown; LOCATED IN: mitochondrion; EXPRESSED IN: 15 plant structures; EXPRESSED DURING: 9 growth stages; Has 36 Blast hits to 36 proteins in 8 species: Archae - 0; Bacteria - 0; Metazoa - 0; Fungi - 0; Plants - 36; Viruses - 0; Other Eukaryotes - 0 (source: NCBI BLink).
Between landrace groups	28152.t000022	AT1G49870.1	5.62e-35	unknown protein; LOCATED IN: chloroplast; EXPRESSED IN: 10 plant structures; EXPRESSED DURING: F mature embryo stage, petal differentiation and expansion stage, E expanded cotyledon stage, D bilateral stage; Has 6518 Blast hits to 5022 proteins in 522 species: Archae - 49; Bacteria - 635; Metazoa - 3264; Fungi - 379; Plants - 242; Viruses - 9; Other Eukaryotes - 1940 (source: NCBI BLink).
Between landrace groups	28152.t000024	AT2G13790.1	2.87e-13	somatic embryogenesis receptor-like kinase 4
Between landrace groups	28152.t000044	AT2G14740.2	5.79e-11	vaculolar sorting receptor 3
Between landrace groups	28152.t000053	AT3G19650.1	1.07e-21	cyclin-related
Between landrace groups	28192.t000001	AT2G42690.1	7.28e-43	alpha/beta-Hydrolases superfamily protein
Between landrace groups	28192.t000003	AT3G19010.3	9.24e-11	2-oxoglutarate (2OG) and Fe(II)-dependent oxygenase superfamily protein
Between landrace groups	28192.t000006	AT4G16807.1	5.18e-14	unknown protein; FUNCTIONS IN: molecular_function unknown; INVOLVED IN: biological_process unknown; LOCATED IN: cellular_component unknown; BEST Arabidopsis thaliana protein match is: unknown protein (TAIR:AT3G33528.1); Has 30201 Blast hits to 17322 proteins in 780 species: Archae - 12; Bacteria - 1396; Metazoa - 17338; Fungi - 3422; Plants - 5037; Viruses - 0; Other Eukaryotes - 2996 (source: NC…
Between landrace groups	28192.t000007	AT4G16800.1	6.44e-12	ATP-dependent caseinolytic (Clp) protease/crotonase family protein
Between landrace groups	28192.t000010	AT4G03230.1	2.51e-14	S-locus lectin protein kinase family protein
Between landrace groups	28192.t000011	AT3G09510.1	2.17e-15	Ribonuclease H-like superfamily protein
Between landrace groups	28192.t000012	AT1G02090.2	5.4e-16	Proteasome component (PCI) domain protein
Between landrace groups	28192.t000013	AT5G11590.1	9.67e-11	Integrase-type DNA-binding superfamily protein
Between landrace groups	28193.t000011	AT2G13100.3	1.08e-11	Major facilitator superfamily protein
Between landrace groups	28193.t000012	AT5G47190.1	4.48e-14	Ribosomal protein L19 family protein
Between landrace groups	28193.t000014	AT4G16970.1	1.01e-25	Protein kinase superfamily protein
Between landrace groups	28193.t000015	AT5G47120.1	3.02e-11	BAX inhibitor 1
Between landrace groups	28226.t000034	AT3G42850.1	9.06e-11	Mevalonate/galactokinase family protein
Between landrace groups	28226.t000035	AT3G28950.1	1.7e-15	AIG2-like (avirulence induced gene) family protein
Between landrace groups	28226.t000036	AT4G31300.3	8.23e-11	N-terminal nucleophile aminohydrolases (Ntn hydrolases) superfamily protein
Between landrace groups	28226.t000037	AT5G26220.1	2.46e-19	ChaC-like family protein
Between landrace groups	28226.t000038	AT4G31270.1	5.89e-36	sequence-specific DNA binding transcription factors
Between landrace groups	28226.t000039	AT1G67570.1	6.91e-18	Protein of unknown function (DUF3537)
Between landrace groups	28226.t000040	AT5G62230.2	9.26e-11	ERECTA-like 1
Between landrace groups	28226.t000041	AT1G14370.1	9.75e-11	protein kinase 2A
Between landrace groups	28226.t000044	AT5G56460.1	9.89e-11	Protein kinase superfamily protein
Between landrace groups	28226.t000045	AT4G15396.1	6.5e-13	cytochrome P450, family 702, subfamily A, polypeptide 6
Between landrace groups	28226.t000046	AT4G31200.1	1.27e-31	SWAP (Suppressor-of-White-APricot)/surp RNA-binding domain-containing protein
Between landrace groups	28226.t000047	AT4G31210.1	3.24e-12	DNA topoisomerase, type IA, core
Between landrace groups	28226.t000048	AT3G14100.1	5.25e-12	RNA-binding (RRM/RBD/RNP motifs) family protein
Between landrace groups	28226.t000049	AT4G31160.1	8.42e-34	DDB1-CUL4 associated factor 1
Between landrace groups	28226.t000050	AT2G05790.1	3.49e-11	O-Glycosyl hydrolases family 17 protein
Between landrace groups	28226.t000052	AT4G31130.1	2.36e-17	Protein of unknown function (DUF1218)
Between landrace groups	28226.t000053	AT4G31120.1	1.4e-11	SHK1 binding protein 1
Between landrace groups	28226.t000054	AT4G31080.1	3.13e-12	Protein of unknown function (DUF2296)
Between landrace groups	28281.t000003	AT5G10210.1	5.92e-43	CONTAINS InterPro DOMAIN/s: C2 calcium-dependent membrane targeting (InterPro:IPR000008); BEST Arabidopsis thaliana protein match is: unknown protein (TAIR:AT5G65030.1); Has 1807 Blast hits to 1807 proteins in 277 species: Archae - 0; Bacteria - 0; Metazoa - 736; Fungi - 347; Plants - 385; Viruses - 0; Other Eukaryotes - 339 (source: NCBI BLink).
Between landrace groups	28320.t000013	AT3G24715.1	1.34e-11	Protein kinase superfamily protein with octicosapeptide/Phox/Bem1p domain
Between landrace groups	28327.t000009	AT1G48850.1	2.71e-14	chorismate synthase, putative / 5-enolpyruvylshikimate-3-phosphate phospholyase, putative
Between landrace groups	28327.t000014	AT5G43590.1	5.08e-13	Acyl transferase/acyl hydrolase/lysophospholipase superfamily protein
Between landrace groups	28333.t000010	AT3G46350.1	8.62e-11	Leucine-rich repeat protein kinase family protein
Between landrace groups	28333.t000011	AT2G22640.1	7.87e-29	BRICK1, putative
Between landrace groups	28333.t000012	AT5G65620.1	1.13e-12	Zincin-like metalloproteases family protein
Between landrace groups	28333.t000017	AT4G37940.1	3.31e-15	AGAMOUS-like 21
Between landrace groups	28333.t000018	AT1G09910.1	3.78e-12	Rhamnogalacturonate lyase family protein
Between landrace groups	28333.t000026	AT1G74420.2	3.06e-11	fucosyltransferase 3
Between landrace groups	28333.t000027	AT1G74420.1	1.74e-118	fucosyltransferase 3
Between landrace groups	28333.t000028	AT5G17820.1	9.05e-11	Peroxidase superfamily protein
Between landrace groups	28333.t000029	AT2G32360.1	1.64e-11	Ubiquitin-like superfamily protein
Between landrace groups	28333.t000030	AT5G57930.2	1.97e-11	Arabidopsis thaliana protein of unknown function (DUF794)
Between landrace groups	28333.t000031	AT3G53380.1	1.69e-15	Concanavalin A-like lectin protein kinase family protein
Between landrace groups	28333.t000032	AT5G06610.1	1.75e-13	Protein of unknown function (DUF620)
Between landrace groups	28333.t000033	AT5G06610.1	1.34e-13	Protein of unknown function (DUF620)
Between landrace groups	28507.t000001	AT5G04230.2	1.59e-39	phenyl alanine ammonia-lyase 3
Between landrace groups	28507.t000010	AT5G04240.1	3.18e-16	Zinc finger (C2H2 type) family protein / transcription factor jumonji (jmj) family protein
Between landrace groups	28507.t000011	AT2G39030.1	3.03e-95	Acyl-CoA N-acyltransferases (NAT) superfamily protein
Between landrace groups	28543.t000005	AT2G11000.1	2.63e-14	MAK10 homologue
Between landrace groups	28543.t000006	AT4G25940.1	6.03e-11	ENTH/ANTH/VHS superfamily protein
Between landrace groups	28609.t000012	AT5G64320.1	9.88e-11	Pentatricopeptide repeat (PPR) superfamily protein
Between landrace groups	28609.t000013	AT1G09700.1	4.39e-11	dsRNA-binding domain-like superfamily protein
Between landrace groups	28644.t000018	AT5G04680.1	2.41e-16	Ankyrin repeat family protein
Between landrace groups	28644.t000020	AT4G09720.4	3.18e-11	RAB GTPase homolog G3A
Between landrace groups	28644.t000021	AT2G33620.4	2.35e-11	AT hook motif DNA-binding family protein
Between landrace groups	28644.t000022	AT2G46130.2	9.35e-11	WRKY DNA-binding protein 43
Between landrace groups	28644.t000023	AT1G71780.1	6.28e-26	unknown protein; FUNCTIONS IN: molecular_function unknown; INVOLVED IN: biological_process unknown; LOCATED IN: endoplasmic reticulum; EXPRESSED IN: 25 plant structures; EXPRESSED DURING: 15 growth stages; Has 34 Blast hits to 34 proteins in 11 species: Archae - 0; Bacteria - 0; Metazoa - 0; Fungi - 0; Plants - 34; Viruses - 0; Other Eukaryotes - 0 (source: NCBI BLink).
Between landrace groups	28644.t000024	AT4G24800.3	1.73e-67	MA3 domain-containing protein
Between landrace groups	28644.t000025	AT1G34150.1	1.19e-11	Pseudouridine synthase family protein
Between landrace groups	28644.t000026	AT1G71790.1	1.08e-11	Subunits of heterodimeric actin filament capping protein Capz superfamily
Between landrace groups	28644.t000027	AT1G64100.1	9.06e-11	pentatricopeptide (PPR) repeat-containing protein
Between landrace groups	28644.t000029	AT3G51320.1	9.9e-11	Pentatricopeptide repeat (PPR) superfamily protein
Between landrace groups	28644.t000030	AT2G29390.2	9.31e-11	sterol 4-alpha-methyl-oxidase 2-2
Between landrace groups	28644.t000031	AT4G28530.2	5.21e-11	NAC domain containing protein 74
Between landrace groups	28644.t000032	AT1G34180.2	1.48e-22	NAC domain containing protein 16
Between landrace groups	28694.t000006	AT3G52840.1	4.3e-11	beta-galactosidase 2
Between landrace groups	28694.t000008	AT2G19510.1	3.78e-11	LOB domain-containing protein 8
Between landrace groups	28694.t000009	AT5G38730.1	8.92e-11	Tetratricopeptide repeat (TPR)-like superfamily protein
Between landrace groups	28694.t000010	AT5G56500.2	8.75e-11	TCP-1/cpn60 chaperonin family protein
Between landrace groups	28694.t000011	AT5G11890.1	1.13e-35	FUNCTIONS IN: molecular_function unknown; LOCATED IN: plasma membrane; EXPRESSED IN: 12 plant structures; EXPRESSED DURING: 6 growth stages; BEST Arabidopsis thaliana protein match is: Late embryogenesis abundant (LEA) hydroxyproline-rich glycoprotein family (TAIR:AT1G17620.1); Has 1807 Blast hits to 1807 proteins in 277 species: Archae - 0; Bacteria - 0; Metazoa - 736; Fungi - 347; Plants - 385;…
Between landrace groups	28694.t000024	AT2G30120.2	6.99e-12	unknown protein; EXPRESSED IN: 22 plant structures; EXPRESSED DURING: 12 growth stages; BEST Arabidopsis thaliana protein match is: unknown protein (TAIR:AT3G14750.1); Has 2527 Blast hits to 2101 proteins in 358 species: Archae - 77; Bacteria - 245; Metazoa - 1087; Fungi - 215; Plants - 350; Viruses - 4; Other Eukaryotes - 549 (source: NCBI BLink).
Between landrace groups	28694.t000025	AT2G42010.1	3.72e-12	phospholipase D beta 1
Between landrace groups	28694.t000030	AT3G57990.1	3.17e-123	unknown protein; Has 1497 Blast hits to 1323 proteins in 52 species: Archae - 0; Bacteria - 4; Metazoa - 23; Fungi - 34; Plants - 61; Viruses - 0; Other Eukaryotes - 1375 (source: NCBI BLink).
Between landrace groups	28694.t000031	AT1G59860.1	1.71e-13	HSP20-like chaperones superfamily protein
Between landrace groups	28694.t000032	AT1G02520.1	9.64e-11	P-glycoprotein 11
Between landrace groups	28694.t000033	AT4G29530.1	1.52e-12	Pyridoxal phosphate phosphatase-related protein
Between landrace groups	28694.t000034	AT4G29530.1	6.8e-12	Pyridoxal phosphate phosphatase-related protein
Between landrace groups	28725.t000001	AT4G28680.2	1.62e-113	L-tyrosine decarboxylase
Between landrace groups	28725.t000009	AT1G78290.3	7.11e-11	Protein kinase superfamily protein
Between landrace groups	28725.t000010	AT1G22940.1	8.62e-11	thiamin biosynthesis protein, putative
Between landrace groups	28725.t000012	AT1G10930.1	4.48e-11	DNA helicase (RECQl4A)
Between landrace groups	28725.t000017	AT4G09150.1	6.75e-15	T-complex protein 11
Between landrace groups	28748.t000004	AT1G15010.1	4.83e-19	unknown protein; BEST Arabidopsis thaliana protein match is: unknown protein (TAIR:AT2G01300.1); Has 71 Blast hits to 71 proteins in 13 species: Archae - 0; Bacteria - 2; Metazoa - 0; Fungi - 0; Plants - 69; Viruses - 0; Other Eukaryotes - 0 (source: NCBI BLink).
Between landrace groups	28838.t000004	AT5G49620.1	1.09e-11	myb domain protein 78
Between landrace groups	28838.t000005	AT3G29010.1	3.71e-14	Biotin/lipoate A/B protein ligase family
Between landrace groups	28838.t000006	AT1G18210.2	4.63e-11	Calcium-binding EF-hand family protein
Between landrace groups	28838.t000008	AT4G21030.1	7.07e-11	Dof-type zinc finger domain-containing protein
Between landrace groups	28842.t000001	AT1G16900.1	8.43e-12	Alg9-like mannosyltransferase family
Between landrace groups	28842.t000002	AT1G34760.2	3.12e-11	general regulatory factor 11
Between landrace groups	28842.t000003	AT1G16890.3	5.75e-11	ubiquitin-conjugating enzyme 36
Between landrace groups	28842.t000004	AT5G10130.1	7.56e-11	Pollen Ole e 1 allergen and extensin family protein
Between landrace groups	28842.t000005	AT5G49600.1	6.69e-12	Protein of unknown function, DUF538
Between landrace groups	28842.t000006	AT3G09380.1	3.55e-15	Protein of unknown function (DUF59)
Between landrace groups	28842.t000008	AT4G22010.1	2.19e-11	SKU5 similar 4
Between landrace groups	28842.t000009	AT2G32080.2	1.72e-23	purin-rich alpha 1
Between landrace groups	28842.t000010	AT1G08610.1	8.8e-11	Pentatricopeptide repeat (PPR) superfamily protein
Between landrace groups	28842.t000011	AT3G44730.1	5.82e-11	kinesin-like protein 1
Between landrace groups	28842.t000012	AT3G13410.1	7.54e-18	unknown protein; FUNCTIONS IN: molecular_function unknown; INVOLVED IN: biological_process unknown; LOCATED IN: endoplasmic reticulum; EXPRESSED IN: 25 plant structures; EXPRESSED DURING: 15 growth stages; BEST Arabidopsis thaliana protein match is: unknown protein (TAIR:AT1G55546.1); Has 49 Blast hits to 49 proteins in 14 species: Archae - 0; Bacteria - 0; Metazoa - 0; Fungi - 0; Plants - 48; Vi…
Between landrace groups	28842.t000014	AT4G28250.2	3.15e-15	expansin B3
Between landrace groups	28842.t000015	AT4G10450.1	6.5e-22	Ribosomal protein L6 family
Between landrace groups	28842.t000016	AT1G55540.1	7.43e-22	Nuclear pore complex protein
Between landrace groups	28842.t000018	AT4G26410.1	7.64e-12	Uncharacterised conserved protein UCP022280
Between landrace groups	28842.t000019	AT3G13420.1	1.28e-24	unknown protein; BEST Arabidopsis thaliana protein match is: unknown protein (TAIR:AT1G55535.1); Has 66 Blast hits to 66 proteins in 16 species: Archae - 0; Bacteria - 0; Metazoa - 0; Fungi - 0; Plants - 66; Viruses - 0; Other Eukaryotes - 0 (source: NCBI BLink).
Between landrace groups	28842.t000020	AT3G10730.1	3.73e-35	SAD1/UNC-84 domain protein 2
Between landrace groups	28842.t000021	AT2G15580.1	6.1e-11	RING/U-box superfamily protein
Between landrace groups	28842.t000022	AT3G49160.1	3.92e-11	pyruvate kinase family protein
Between landrace groups	28842.t000024	AT5G56360.1	8.38e-11	calmodulin-binding protein
Between landrace groups	28842.t000026	AT3G13450.1	4.98e-12	Transketolase family protein
Between landrace groups	28842.t000046	AT1G55350.5	3.97e-12	calpain-type cysteine protease family
Between landrace groups	29005.t000004	AT5G16630.2	4e-29	DNA repair protein Rad4 family
Between landrace groups	29005.t000005	AT2G01918.1	8.27e-22	PsbQ-like 3
Between landrace groups	29005.t000006	AT5G16620.1	2.29e-13	hydroxyproline-rich glycoprotein family protein
Between landrace groups	29044.t000001	AT2G38500.1	6.94e-23	2-oxoglutarate (2OG) and Fe(II)-dependent oxygenase superfamily protein
Between landrace groups	29044.t000002	AT4G29810.1	4.25e-11	MAP kinase kinase 2
Between landrace groups	29092.t000003	AT5G16190.1	2.69e-12	cellulose synthase like A11
Between landrace groups	29092.t000004	AT2G42920.1	9.41e-11	Pentatricopeptide repeat (PPR-like) superfamily protein
Between landrace groups	29092.t000005	AT3G06050.1	8.75e-33	peroxiredoxin IIF
Between landrace groups	29158.t000008	AT2G01070.1	2.16e-12	Lung seven transmembrane receptor family protein
Between landrace groups	29158.t000009	AT1G72470.1	4.23e-23	exocyst subunit exo70 family protein D1
Between landrace groups	29158.t000010	AT4G03390.1	1.37e-11	STRUBBELIG-receptor family 3
Between landrace groups	29158.t000011	AT4G32920.3	1.19e-11	glycine-rich protein
Between landrace groups	29171.t000003	AT4G24830.1	1.62e-25	arginosuccinate synthase family
Between landrace groups	29171.t000006	AT3G44050.1	1.01e-12	P-loop containing nucleoside triphosphate hydrolases superfamily protein
Between landrace groups	29216.t000001	AT5G06950.4	9.28e-11	bZIP transcription factor family protein
Between landrace groups	29216.t000003	AT3G55930.1	4.96e-35	Pre-mRNA-splicing factor 3
Between landrace groups	29216.t000004	AT4G36180.1	9e-11	Leucine-rich receptor-like protein kinase family protein
Between landrace groups	29216.t000005	AT3G12150.1	2.14e-26	unknown protein; CONTAINS InterPro DOMAIN/s: Protein of unknown function DUF2048 (InterPro:IPR019149); Has 421 Blast hits to 334 proteins in 155 species: Archae - 2; Bacteria - 147; Metazoa - 215; Fungi - 0; Plants - 43; Viruses - 0; Other Eukaryotes - 14 (source: NCBI BLink).
Between landrace groups	29222.t000001	AT4G13930.1	2.56e-11	serine hydroxymethyltransferase 4
Between landrace groups	29222.t000002	AT1G77855.1	1.04e-62	unknown protein; BEST Arabidopsis thaliana protein match is: unknown protein (TAIR:AT1G22030.1); Has 120 Blast hits to 120 proteins in 17 species: Archae - 0; Bacteria - 0; Metazoa - 0; Fungi - 0; Plants - 120; Viruses - 0; Other Eukaryotes - 0 (source: NCBI BLink).
Between landrace groups	29222.t000004	AT1G71220.1	7.62e-12	UDP-glucose:glycoprotein glucosyltransferases;transferases, transferring hexosyl groups;transferases, transferring glycosyl groups
Between landrace groups	29235.t000001	AT4G21030.1	3.04e-13	Dof-type zinc finger domain-containing protein
Between landrace groups	29235.t000003	AT1G18550.1	7.06e-11	ATP binding microtubule motor family protein
Between landrace groups	29235.t000004	AT2G14170.1	5.99e-25	aldehyde dehydrogenase 6B2
Between landrace groups	29235.t000005	AT4G38020.1	3.21e-18	tRNA/rRNA methyltransferase (SpoU) family protein
Between landrace groups	29235.t000007	AT2G29220.1	2.83e-11	Concanavalin A-like lectin protein kinase family protein
Between landrace groups	29235.t000008	AT2G43700.1	8.55e-11	Concanavalin A-like lectin protein kinase family protein
Between landrace groups	29235.t000009	AT5G15270.1	9.97e-11	RNA-binding KH domain-containing protein
Between landrace groups	29235.t000010	AT1G18900.2	9.94e-11	Pentatricopeptide repeat (PPR) superfamily protein
Between landrace groups	29235.t000013	AT3G02100.1	5.22e-11	UDP-Glycosyltransferase superfamily protein
Between landrace groups	29235.t000014	AT5G37950.1	1.97e-11	UDP-Glycosyltransferase superfamily protein
Between landrace groups	29269.t000012	AT2G47070.1	4.19e-11	squamosa promoter binding protein-like 1
Between landrace groups	29568.t000002	AT5G02110.1	1.42e-18	CYCLIN D7;1
Between landrace groups	29568.t000011	AT1G03230.1	4.49e-11	Eukaryotic aspartyl protease family protein
Between landrace groups	29579.t000002	AT4G16940.1	7.17e-11	Disease resistance protein (TIR-NBS-LRR class) family
Between landrace groups	29586.t000006	AT5G14105.1	1.57e-15	unknown protein; Has 30201 Blast hits to 17322 proteins in 780 species: Archae - 12; Bacteria - 1396; Metazoa - 17338; Fungi - 3422; Plants - 5037; Viruses - 0; Other Eukaryotes - 2996 (source: NCBI BLink).
Between landrace groups	29586.t000032	AT3G18270.1	1.54e-25	cytochrome P450, family 77, subfamily A, polypeptide 5 pseudogene
Between landrace groups	29589.t000001	AT5G21170.2	1.97e-27	5'-AMP-activated protein kinase beta-2 subunit protein
Between landrace groups	29589.t000016	AT1G08110.3	1.44e-12	lactoylglutathione lyase family protein / glyoxalase I family protein
Between landrace groups	29589.t000019	AT2G28100.1	4.65e-36	alpha-L-fucosidase 1
Between landrace groups	29589.t000020	AT1G08125.2	1.82e-16	S-adenosyl-L-methionine-dependent methyltransferases superfamily protein
Between landrace groups	29589.t000021	AT2G36880.2	0	methionine adenosyltransferase 3
Between landrace groups	29589.t000022	AT2G28105.1	4.46e-13	CONTAINS InterPro DOMAIN/s: Nucleic acid-binding, OB-fold-like (InterPro:IPR016027), Replication factor A, C-terminal (InterPro:IPR013955); Has 20 Blast hits to 20 proteins in 10 species: Archae - 0; Bacteria - 0; Metazoa - 2; Fungi - 0; Plants - 18; Viruses - 0; Other Eukaryotes - 0 (source: NCBI BLink).
Between landrace groups	29589.t000023	AT2G35770.1	1.42e-13	serine carboxypeptidase-like 28
Between landrace groups	29589.t000024	AT3G45000.1	7.57e-13	SNF7 family protein
Between landrace groups	29589.t000025	AT3G48580.1	3.03e-11	xyloglucan endotransglucosylase/hydrolase 11
Between landrace groups	29589.t000033	AT5G59790.1	2.25e-11	Domain of unknown function (DUF966)
Between landrace groups	29589.t000034	AT5G22920.1	2.6e-11	CHY-type/CTCHY-type/RING-type Zinc finger protein
Between landrace groups	29589.t000038	AT2G28160.1	4.8e-15	FER-like regulator of iron uptake
Between landrace groups	29589.t000039	AT2G28160.1	6.87e-16	FER-like regulator of iron uptake
Between landrace groups	29589.t000050	AT1G08170.1	1.01e-36	Histone superfamily protein
Between landrace groups	29589.t000051	AT4G25650.2	5.17e-11	ACD1-like
Between landrace groups	29589.t000062	AT2G27920.1	1.57e-15	serine carboxypeptidase-like 51
Between landrace groups	29589.t000064	AT2G27900.2	1.4e-12	CONTAINS InterPro DOMAIN/s: Protein of unknown function DUF2451, C-terminal (InterPro:IPR019514), Vacuolar protein sorting-associated protein 54 (InterPro:IPR019515); Has 35333 Blast hits to 34131 proteins in 2444 species: Archae - 798; Bacteria - 22429; Metazoa - 974; Fungi - 991; Plants - 531; Viruses - 0; Other Eukaryotes - 9610 (source: NCBI BLink).
Between landrace groups	29589.t000074	AT2G27880.1	8.8e-11	Argonaute family protein
Between landrace groups	29595.t000001	AT2G39030.1	1.88e-70	Acyl-CoA N-acyltransferases (NAT) superfamily protein
Between landrace groups	29595.t000006	AT5G16000.1	6.31e-14	NSP-interacting kinase 1
Between landrace groups	29595.t000010	AT3G30842.1	8.97e-11	pleiotropic drug resistance 10
Between landrace groups	29595.t000014	AT3G02070.1	2.19e-13	Cysteine proteinases superfamily protein
Between landrace groups	29595.t000015	AT4G08940.1	6.25e-17	Ubiquitin carboxyl-terminal hydrolase family protein
Between landrace groups	29595.t000019	AT3G09330.1	9.33e-11	Transmembrane amino acid transporter family protein
Between landrace groups	29601.t000004	AT3G51780.1	8.26e-16	BCL-2-associated athanogene 4
Between landrace groups	29601.t000013	AT5G01310.1	7.33e-12	APRATAXIN-like
Between landrace groups	29601.t000016	AT3G08960.1	1.54e-11	ARM repeat superfamily protein
Between landrace groups	29601.t000021	AT3G51820.1	7.5e-11	UbiA prenyltransferase family protein
Between landrace groups	29601.t000022	AT1G07030.1	7.88e-11	Mitochondrial substrate carrier family protein
Between landrace groups	29601.t000023	AT3G61620.2	3.69e-29	3'-5'-exoribonuclease family protein
Between landrace groups	29601.t000024	AT3G25190.1	7.58e-65	Vacuolar iron transporter (VIT) family protein
Between landrace groups	29602.t000006	AT4G38600.1	6.4e-15	HEAT repeat ;HECT-domain (ubiquitin-transferase)
Between landrace groups	29602.t000009	AT4G35000.1	7.88e-15	ascorbate peroxidase 3
Between landrace groups	29602.t000010	AT2G37630.1	4.35e-11	myb-like HTH transcriptional regulator family protein
Between landrace groups	29606.t000001	AT1G51340.2	1.74e-11	MATE efflux family protein
Between landrace groups	29606.t000002	AT4G38380.1	1.9e-11	MATE efflux family protein
Between landrace groups	29606.t000004	AT4G32410.1	5.08e-11	cellulose synthase 1
Between landrace groups	29606.t000005	AT5G58460.1	5.56e-11	cation/H+ exchanger 25
Between landrace groups	29625.t000002	AT5G03600.1	4.12e-13	SGNH hydrolase-type esterase superfamily protein
Between landrace groups	29625.t000003	AT3G44250.1	5.4e-11	cytochrome P450, family 71, subfamily B, polypeptide 38
Between landrace groups	29625.t000004	AT2G36310.1	1.05e-14	uridine-ribohydrolase 1
Between landrace groups	29625.t000015	AT3G20500.1	2.11e-13	purple acid phosphatase 18
Between landrace groups	29625.t000017	AT2G36305.1	7.86e-12	farnesylated protein-converting enzyme 2
Between landrace groups	29625.t000022	AT3G09690.2	3.21e-12	alpha/beta-Hydrolases superfamily protein
Between landrace groups	29625.t000023	AT5G39100.1	1.43e-28	germin-like protein 6
Between landrace groups	29625.t000026	AT1G19485.2	4.69e-18	Transducin/WD40 repeat-like superfamily protein
Between landrace groups	29625.t000030	AT1G67190.2	0	F-box/RNI-like superfamily protein
Between landrace groups	29625.t000031	AT2G36260.1	1.29e-15	Iron-sulphur cluster biosynthesis family protein
Between landrace groups	29625.t000037	AT5G03905.1	1.9e-32	Iron-sulphur cluster biosynthesis family protein
Between landrace groups	29625.t000038	AT5G15770.1	2.87e-76	glucose-6-phosphate acetyltransferase 1
Between landrace groups	29625.t000039	AT3G19810.1	9.22e-32	Protein of unknown function (DUF177)
Between landrace groups	29626.t000005	AT3G17660.1	8.43e-12	ARF-GAP domain 15
Between landrace groups	29626.t000007	AT5G54290.2	3.16e-20	cytochrome c biogenesis protein family
Between landrace groups	29626.t000010	AT4G13090.1	2.64e-11	xyloglucan endotransglucosylase/hydrolase 2
Between landrace groups	29630.t000006	AT3G29280.1	2.29e-11	unknown protein; Has 24 Blast hits to 24 proteins in 9 species: Archae - 0; Bacteria - 0; Metazoa - 0; Fungi - 0; Plants - 24; Viruses - 0; Other Eukaryotes - 0 (source: NCBI BLink).
Between landrace groups	29630.t000007	AT1G73710.1	4.44e-11	Pentatricopeptide repeat (PPR) superfamily protein
Between landrace groups	29630.t000008	AT2G31400.1	8.13e-11	genomes uncoupled 1
Between landrace groups	29630.t000009	AT4G30350.1	3.22e-11	Double Clp-N motif-containing P-loop nucleoside triphosphate hydrolases superfamily protein
Between landrace groups	29630.t000011	AT3G26980.1	1.67e-12	membrane-anchored ubiquitin-fold protein 4 precursor
Between landrace groups	29630.t000013	AT5G28370.1	8.69e-11	Pentatricopeptide repeat (PPR) superfamily protein
Between landrace groups	29630.t000014	AT1G10240.1	7.26e-11	FAR1-related sequence 11
Between landrace groups	29630.t000015	AT1G52520.1	9.46e-11	FAR1-related sequence 6
Between landrace groups	29630.t000017	AT3G29310.1	1.33e-28	calmodulin-binding protein-related
Between landrace groups	29630.t000018	AT3G29320.1	8.51e-12	Glycosyl transferase, family 35
Between landrace groups	29630.t000025	AT5G15510.1	1.83e-17	TPX2 (targeting protein for Xklp2) protein family
Between landrace groups	29630.t000034	AT5G16390.1	1.34e-19	chloroplastic acetylcoenzyme A carboxylase 1
Between landrace groups	29630.t000035	AT5G15540.1	2.45e-14	PHD finger family protein
Between landrace groups	29630.t000058	AT1G76130.1	1.83e-11	alpha-amylase-like 2
Between landrace groups	29633.t000036	AT5G40610.1	5.08e-17	NAD-dependent glycerol-3-phosphate dehydrogenase family protein
Between landrace groups	29635.t000022	AT1G10940.1	9.32e-11	Protein kinase superfamily protein
Between landrace groups	29635.t000027	AT1G29230.1	8.96e-11	CBL-interacting protein kinase 18
Between landrace groups	29635.t000028	AT2G34830.1	7.77e-11	WRKY DNA-binding protein 35
Between landrace groups	29643.t000008	AT2G04780.2	1.89e-13	FASCICLIN-like arabinoogalactan 7
Between landrace groups	29643.t000010	AT3G46550.1	4.44e-11	Fasciclin-like arabinogalactan family protein
Between landrace groups	29643.t000011	AT2G04780.2	7.04e-13	FASCICLIN-like arabinoogalactan 7
Between landrace groups	29643.t000012	AT2G04780.2	1.58e-14	FASCICLIN-like arabinoogalactan 7
Between landrace groups	29643.t000013	AT3G60900.1	1.88e-11	FASCICLIN-like arabinogalactan-protein 10
Between landrace groups	29643.t000014	AT2G04780.2	7.56e-15	FASCICLIN-like arabinoogalactan 7
Between landrace groups	29643.t000016	AT3G53240.1	9.99e-11	receptor like protein 45
Between landrace groups	29643.t000018	AT1G65380.1	9.97e-11	Leucine-rich repeat (LRR) family protein
Between landrace groups	29645.t000002	AT3G42628.1	5.96e-17	phosphoenolpyruvate carboxylase-related / PEP carboxylase-related
Between landrace groups	29646.t000001	AT2G01360.1	1.52e-15	pentatricopeptide (PPR) repeat-containing protein
Between landrace groups	29646.t000009	AT4G36790.1	2.08e-14	Major facilitator superfamily protein
Between landrace groups	29646.t000010	AT1G78700.1	2.11e-17	BES1/BZR1 homolog 4
Between landrace groups	29646.t000011	AT4G27570.1	3.89e-11	UDP-Glycosyltransferase superfamily protein
Between landrace groups	29646.t000012	AT4G36760.1	1.49e-14	aminopeptidase P1
Between landrace groups	29646.t000013	AT5G54500.2	2.02e-11	flavodoxin-like quinone reductase 1
Between landrace groups	29646.t000014	AT5G65310.1	7.07e-12	homeobox protein 5
Between landrace groups	29646.t000015	AT1G62400.1	2.91e-11	Protein kinase superfamily protein
Between landrace groups	29646.t000016	AT4G36730.1	8.63e-13	G-box binding factor 1
Between landrace groups	29646.t000017	AT4G36720.1	1.05e-13	HVA22-like protein K
Between landrace groups	29646.t000018	AT5G52510.1	4.47e-12	SCARECROW-like 8
Between landrace groups	29646.t000019	AT2G18540.1	1.57e-14	RmlC-like cupins superfamily protein
Between landrace groups	29646.t000020	AT5G66720.2	4.01e-12	Protein phosphatase 2C family protein
Between landrace groups	29648.t000080	AT1G24400.1	2.46e-11	lysine histidine transporter 2
Between landrace groups	29648.t000083	AT4G01870.1	4.52e-148	tolB protein-related
Between landrace groups	29648.t000084	AT4G01870.1	3.49e-113	tolB protein-related
Between landrace groups	29648.t000085	AT1G74620.1	8.04e-11	RING/U-box superfamily protein
Between landrace groups	29648.t000086	AT1G47210.2	8.27e-11	cyclin-dependent protein kinase 3;2
Between landrace groups	29648.t000087	AT1G21690.1	5.55e-16	ATPase family associated with various cellular activities (AAA)
Between landrace groups	29648.t000088	AT1G77400.1	2.01e-12	CONTAINS InterPro DOMAIN/s: Protein of unknown function DUF688 (InterPro:IPR007789); BEST Arabidopsis thaliana protein match is: hydroxyproline-rich glycoprotein family protein (TAIR:AT1G21695.1); Has 328 Blast hits to 314 proteins in 61 species: Archae - 0; Bacteria - 12; Metazoa - 130; Fungi - 28; Plants - 92; Viruses - 10; Other Eukaryotes - 56 (source: NCBI BLink).
Between landrace groups	29648.t000091	AT1G15960.1	1.93e-14	NRAMP metal ion transporter 6
Between landrace groups	29648.t000093	AT1G21700.1	2.5e-25	SWITCH/sucrose nonfermenting 3C
Between landrace groups	29648.t000096	AT1G21720.1	7.35e-11	proteasome beta subunit C1
Between landrace groups	29648.t000098	AT1G53190.2	5.1e-12	RING/U-box superfamily protein
Between landrace groups	29648.t000099	AT4G10350.1	9.62e-11	NAC domain containing protein 70
Between landrace groups	29657.t000001	AT3G05160.2	7.85e-11	Major facilitator superfamily protein
Between landrace groups	29657.t000006	AT5G46590.1	1.81e-11	NAC domain containing protein 96
Between landrace groups	29657.t000010	AT4G10320.1	1.66e-11	tRNA synthetase class I (I, L, M and V) family protein
Between landrace groups	29657.t000013	AT5G49150.1	3.09e-15	gamete expressed 2
Between landrace groups	29657.t000014	AT5G49150.1	2.64e-21	gamete expressed 2
Between landrace groups	29657.t000018	AT5G60900.1	6.57e-11	receptor-like protein kinase 1
Between landrace groups	29657.t000020	AT1G79680.1	5.95e-32	WALL ASSOCIATED KINASE (WAK)-LIKE 10
Between landrace groups	29657.t000023	AT3G03200.1	4.31e-11	NAC domain containing protein 45
Between landrace groups	29657.t000025	AT3G59360.2	1.43e-11	UDP-galactose transporter 6
Between landrace groups	29657.t000026	AT3G03180.1	1.93e-21	Got1/Sft2-like vescicle transport protein family
Between landrace groups	29657.t000028	AT2G32800.1	1.04e-25	protein kinase family protein
Between landrace groups	29667.t000004	AT1G78955.1	7.01e-11	camelliol C synthase 1
Between landrace groups	29667.t000008	AT1G27760.3	8.18e-11	interferon-related developmental regulator family protein / IFRD protein family
Between landrace groups	29667.t000012	AT5G58100.1	5.44e-12	unknown protein; INVOLVED IN: pollen exine formation; EXPRESSED IN: 19 plant structures; EXPRESSED DURING: 8 growth stages; BEST Arabidopsis thaliana protein match is: unknown protein (TAIR:AT3G28720.1); Has 35333 Blast hits to 34131 proteins in 2444 species: Archae - 798; Bacteria - 22429; Metazoa - 974; Fungi - 991; Plants - 531; Viruses - 0; Other Eukaryotes - 9610 (source: NCBI BLink).
Between landrace groups	29675.t000001	AT1G23210.1	3.96e-11	glycosyl hydrolase 9B6
Between landrace groups	29675.t000002	AT3G18610.1	7.66e-25	nucleolin like 2
Between landrace groups	29675.t000004	AT1G29110.1	5.36e-14	Cysteine proteinases superfamily protein
Between landrace groups	29675.t000005	AT1G48470.1	1.07e-11	glutamine synthetase 1;5
Between landrace groups	29675.t000010	AT5G16740.1	4.55e-13	Transmembrane amino acid transporter family protein
Between landrace groups	29675.t000011	AT4G38240.2	1.12e-13	alpha-1,3-mannosyl-glycoprotein beta-1,2-N-acetylglucosaminyltransferase, putative
Between landrace groups	29676.t000001	AT4G34420.1	6.9e-12	P-loop containing nucleoside triphosphate hydrolases superfamily protein
Between landrace groups	29676.t000081	AT2G23670.1	1.39e-25	homolog of Synechocystis YCF37
Between landrace groups	29676.t000082	AT4G37210.2	5.56e-12	Tetratricopeptide repeat (TPR)-like superfamily protein
Between landrace groups	29676.t000084	AT3G19850.1	8.32e-14	Phototropic-responsive NPH3 family protein
Between landrace groups	29676.t000085	AT2G23680.1	5.16e-12	Cold acclimation protein WCOR413 family
Between landrace groups	29676.t000086	AT5G66570.1	7.52e-24	PS II oxygen-evolving complex 1
Between landrace groups	29676.t000087	AT3G50810.1	9.72e-13	Uncharacterised protein family (UPF0497)
Between landrace groups	29676.t000088	AT5G08310.1	9.99e-11	Tetratricopeptide repeat (TPR)-like superfamily protein
Between landrace groups	29676.t000089	AT1G21010.1	1.93e-19	unknown protein; FUNCTIONS IN: molecular_function unknown; INVOLVED IN: N-terminal protein myristoylation; LOCATED IN: cellular_component unknown; EXPRESSED IN: 24 plant structures; EXPRESSED DURING: 14 growth stages; BEST Arabidopsis thaliana protein match is: unknown protein (TAIR:AT1G76600.1); Has 206 Blast hits to 206 proteins in 13 species: Archae - 0; Bacteria - 0; Metazoa - 0; Fungi - 0; P…
Between landrace groups	29676.t000090	AT1G21010.1	5.81e-12	unknown protein; FUNCTIONS IN: molecular_function unknown; INVOLVED IN: N-terminal protein myristoylation; LOCATED IN: cellular_component unknown; EXPRESSED IN: 24 plant structures; EXPRESSED DURING: 14 growth stages; BEST Arabidopsis thaliana protein match is: unknown protein (TAIR:AT1G76600.1); Has 206 Blast hits to 206 proteins in 13 species: Archae - 0; Bacteria - 0; Metazoa - 0; Fungi - 0; P…
Between landrace groups	29676.t000091	AT2G19970.1	1.72e-15	CAP (Cysteine-rich secretory proteins, Antigen 5, and Pathogenesis-related 1 protein) superfamily protein
Between landrace groups	29676.t000092	AT1G16750.1	6.67e-11	Protein of unknown function, DUF547
Between landrace groups	29676.t000096	AT2G27990.1	3.7e-17	BEL1-like homeodomain 8
Between landrace groups	29682.t000030	AT1G01560.2	6.82e-11	MAP kinase 11
Between landrace groups	29682.t000033	AT3G50720.1	9.32e-11	Protein kinase superfamily protein
Between landrace groups	29683.t000006	AT1G25530.1	8.26e-11	Transmembrane amino acid transporter family protein
Between landrace groups	29683.t000008	AT1G47670.1	1.53e-13	Transmembrane amino acid transporter family protein
Between landrace groups	29683.t000020	AT1G21280.1	2.55e-11	CONTAINS InterPro DOMAIN/s: Retrotransposon gag protein (InterPro:IPR005162); Has 707 Blast hits to 705 proteins in 25 species: Archae - 0; Bacteria - 0; Metazoa - 4; Fungi - 0; Plants - 703; Viruses - 0; Other Eukaryotes - 0 (source: NCBI BLink).
Between landrace groups	29693.t000040	AT1G43140.1	6.41e-11	Cullin family protein
Between landrace groups	29693.t000054	AT3G52580.1	1.53e-11	Ribosomal protein S11 family protein
Between landrace groups	29693.t000055	AT5G14150.1	1.88e-19	Protein of unknown function, DUF642
Between landrace groups	29693.t000056	AT1G29990.1	3.69e-27	prefoldin 6
Between landrace groups	29693.t000058	AT4G32650.3	2.69e-14	potassium channel in Arabidopsis thaliana 3
Between landrace groups	29693.t000059	AT1G27520.1	1.01e-11	Glycosyl hydrolase family 47 protein
Between landrace groups	29693.t000071	AT3G09660.1	5.14e-16	minichromosome maintenance 8
Between landrace groups	29693.t000072	AT1G74960.3	3.09e-15	fatty acid biosynthesis 1
Between landrace groups	29705.t000019	AT3G15150.1	1.49e-14	RING/U-box superfamily protein
Between landrace groups	29705.t000029	AT2G22430.1	6.28e-11	homeobox protein 6
Between landrace groups	29705.t000031	AT1G63660.1	1.14e-13	GMP synthase (glutamine-hydrolyzing), putative / glutamine amidotransferase, putative
Between landrace groups	29705.t000032	AT5G64620.1	1.66e-12	cell wall / vacuolar inhibitor of fructosidase 2
Between landrace groups	29705.t000034	AT5G57850.1	3.17e-13	D-aminoacid aminotransferase-like PLP-dependent enzymes superfamily protein
Between landrace groups	29705.t000035	AT5G36160.1	2.1e-12	Tyrosine transaminase family protein
Between landrace groups	29706.t000002	AT4G11460.1	9.77e-11	cysteine-rich RLK (RECEPTOR-like protein kinase) 30
Between landrace groups	29706.t000005	AT4G02260.2	1.04e-11	RELA/SPOT homolog 1
Between landrace groups	29706.t000016	AT5G10510.3	2e-12	AINTEGUMENTA-like 6
Between landrace groups	29706.t000018	AT1G66390.1	8.72e-11	myb domain protein 90
Between landrace groups	29706.t000021	AT1G17440.2	4.6e-13	Transcription initiation factor TFIID subunit A
Between landrace groups	29706.t000022	AT1G59453.1	1.91e-13	B-block binding subunit of TFIIIC
Between landrace groups	29706.t000023	AT2G29950.1	5.38e-19	ELF4-like 1
Between landrace groups	29706.t000025	AT1G17460.1	3.49e-18	TRF-like 3
Between landrace groups	29706.t000027	AT4G39520.1	6.64e-13	GTP-binding protein-related
Between landrace groups	29706.t000029	AT5G20885.1	8.33e-11	RING/U-box superfamily protein
Between landrace groups	29706.t000030	AT5G44560.1	4.1e-12	SNF7 family protein
Between landrace groups	29706.t000031	AT3G42800.1	1.24e-21	unknown protein; BEST Arabidopsis thaliana protein match is: unknown protein (TAIR:AT1G54200.1); Has 853 Blast hits to 340 proteins in 98 species: Archae - 0; Bacteria - 94; Metazoa - 145; Fungi - 62; Plants - 95; Viruses - 0; Other Eukaryotes - 457 (source: NCBI BLink).
Between landrace groups	29706.t000032	AT3G13990.2	1.8e-16	Kinase-related protein of unknown function (DUF1296)
Between landrace groups	29706.t000033	AT1G31880.1	1.05e-11	DZC (Disease resistance/zinc finger/chromosome condensation-like region) domain containing protein
Between landrace groups	29706.t000035	AT3G44830.1	8.42e-21	Lecithin:cholesterol acyltransferase family protein
Between landrace groups	29706.t000036	AT3G14010.3	5.61e-13	CTC-interacting domain 4
Between landrace groups	29709.t000018	AT3G52660.2	3.3e-11	RNA-binding (RRM/RBD/RNP motifs) family protein
Between landrace groups	29709.t000019	AT5G40900.1	9.27e-13	Nucleotide-diphospho-sugar transferase family protein
Between landrace groups	29709.t000020	AT4G28950.1	5.8e-12	RHO-related protein from plants 9
Between landrace groups	29709.t000025	AT1G77660.1	1.43e-20	Histone H3 K4-specific methyltransferase SET7/9 family protein
Between landrace groups	29709.t000026	AT3G60245.1	5.73e-32	Zinc-binding ribosomal protein family protein
Between landrace groups	29709.t000027	AT5G64240.1	6.63e-11	metacaspase 3
Between landrace groups	29711.t000009	AT2G21180.1	2.97e-18	unknown protein; BEST Arabidopsis thaliana protein match is: unknown protein (TAIR:AT5G19875.1); Has 124 Blast hits to 124 proteins in 12 species: Archae - 0; Bacteria - 0; Metazoa - 0; Fungi - 0; Plants - 124; Viruses - 0; Other Eukaryotes - 0 (source: NCBI BLink).
Between landrace groups	29711.t000010	AT4G30150.1	6.15e-12	CONTAINS InterPro DOMAIN/s: Nucleolar 27S pre-rRNA processing, Urb2/Npa2 (InterPro:IPR018849); Has 58 Blast hits to 49 proteins in 21 species: Archae - 0; Bacteria - 2; Metazoa - 2; Fungi - 0; Plants - 44; Viruses - 3; Other Eukaryotes - 7 (source: NCBI BLink).
Between landrace groups	29711.t000012	AT1G72000.1	7.66e-11	Plant neutral invertase family protein
Between landrace groups	29716.t000009	AT4G28780.1	8.54e-11	GDSL-like Lipase/Acylhydrolase superfamily protein
Between landrace groups	29716.t000010	ATMG00820.1	1.72e-24	Reverse transcriptase (RNA-dependent DNA polymerase)
Between landrace groups	29716.t000011	AT4G29420.1	1.58e-37	F-box/RNI-like superfamily protein
Between landrace groups	29727.t000008	AT1G72420.1	1.9e-11	NADH:ubiquinone oxidoreductase intermediate-associated protein 30
Between landrace groups	29727.t000012	AT1G17360.1	6.09e-12	BEST Arabidopsis thaliana protein match is: COP1-interacting protein-related (TAIR:AT1G72410.1); Has 9949 Blast hits to 7480 proteins in 576 species: Archae - 12; Bacteria - 1007; Metazoa - 3636; Fungi - 982; Plants - 444; Viruses - 50; Other Eukaryotes - 3818 (source: NCBI BLink).
Between landrace groups	29727.t000013	AT1G17360.1	1.91e-11	BEST Arabidopsis thaliana protein match is: COP1-interacting protein-related (TAIR:AT1G72410.1); Has 9949 Blast hits to 7480 proteins in 576 species: Archae - 12; Bacteria - 1007; Metazoa - 3636; Fungi - 982; Plants - 444; Viruses - 50; Other Eukaryotes - 3818 (source: NCBI BLink).
Between landrace groups	29727.t000025	AT3G14420.6	1.29e-11	Aldolase-type TIM barrel family protein
Between landrace groups	29727.t000026	AT3G14130.1	3.46e-11	Aldolase-type TIM barrel family protein
Between landrace groups	29727.t000027	AT1G72390.1	1.43e-12	CONTAINS InterPro DOMAIN/s: Spt20 family (InterPro:IPR021950); Has 8778 Blast hits to 7244 proteins in 477 species: Archae - 6; Bacteria - 326; Metazoa - 4198; Fungi - 1506; Plants - 923; Viruses - 22; Other Eukaryotes - 1797 (source: NCBI BLink).
Between landrace groups	29727.t000029	AT3G14120.3	9.41e-14	FUNCTIONS IN: molecular_function unknown; INVOLVED IN: transport; LOCATED IN: nuclear pore; EXPRESSED IN: 22 plant structures; EXPRESSED DURING: 13 growth stages; CONTAINS InterPro DOMAIN/s: Nuclear pore protein 84/107 (InterPro:IPR007252).
Between landrace groups	29727.t000030	AT3G14110.2	1.59e-11	Tetratricopeptide repeat (TPR)-like superfamily protein
Between landrace groups	29727.t000031	AT1G54080.1	1.47e-12	oligouridylate-binding protein 1A
Between landrace groups	29727.t000033	AT1G19180.1	2.23e-11	jasmonate-zim-domain protein 1
Between landrace groups	29728.t000005	AT1G72000.1	3.59e-20	Plant neutral invertase family protein
Between landrace groups	29728.t000014	AT1G72040.1	5.16e-74	P-loop containing nucleoside triphosphate hydrolases superfamily protein
Between landrace groups	29728.t000015	AT1G35660.1	2.05e-17	unknown protein; FUNCTIONS IN: molecular_function unknown; INVOLVED IN: biological_process unknown; LOCATED IN: plasma membrane; EXPRESSED IN: 19 plant structures; EXPRESSED DURING: 11 growth stages; Has 309 Blast hits to 256 proteins in 99 species: Archae - 0; Bacteria - 11; Metazoa - 192; Fungi - 12; Plants - 36; Viruses - 0; Other Eukaryotes - 58 (source: NCBI BLink).
Between landrace groups	29728.t000017	AT1G71950.1	4.24e-22	Proteinase inhibitor, propeptide
Between landrace groups	29728.t000018	AT1G53050.1	6.69e-11	Protein kinase superfamily protein
Between landrace groups	29728.t000021	AT4G01520.1	6.67e-11	NAC domain containing protein 67
Between landrace groups	29732.t000005	AT1G79600.1	2.45e-11	Protein kinase superfamily protein
Between landrace groups	29736.t000017	AT1G74690.1	7.04e-11	IQ-domain 31
Between landrace groups	29736.t000038	AT1G72130.2	8.38e-11	Major facilitator superfamily protein
Between landrace groups	29736.t000044	AT1G27050.1	4.31e-18	homeobox protein 54
Between landrace groups	29736.t000046	AT5G19420.1	6.17e-11	Regulator of chromosome condensation (RCC1) family with FYVE zinc finger domain
Between landrace groups	29736.t000088	AT4G37420.1	1.39e-87	Domain of unknown function (DUF23)
Between landrace groups	29736.t000092	AT5G61140.2	4.18e-11	U5 small nuclear ribonucleoprotein helicase
Between landrace groups	29736.t000093	AT1G21400.1	1.57e-14	Thiamin diphosphate-binding fold (THDP-binding) superfamily protein
Between landrace groups	29738.t000029	AT3G19700.1	9.33e-11	Leucine-rich repeat protein kinase family protein
Between landrace groups	29738.t000030	AT1G13220.2	1.91e-11	nuclear matrix constituent protein-related
Between landrace groups	29738.t000031	AT1G26110.1	6.36e-11	decapping 5
Between landrace groups	29738.t000034	AT4G25570.1	1.38e-13	Cytochrome b561/ferric reductase transmembrane protein family
Between landrace groups	29738.t000035	AT3G25680.1	2.04e-27	FUNCTIONS IN: molecular_function unknown; INVOLVED IN: biological_process unknown; LOCATED IN: chloroplast; EXPRESSED IN: 21 plant structures; EXPRESSED DURING: 13 growth stages; CONTAINS InterPro DOMAIN/s: S-layer homology domain (InterPro:IPR001119); BEST Arabidopsis thaliana protein match is: unknown protein (TAIR:AT5G23890.1); Has 2454 Blast hits to 2065 proteins in 355 species: Archae - 39; …
Between landrace groups	29738.t000039	AT3G18560.1	6.82e-17	unknown protein; BEST Arabidopsis thaliana protein match is: unknown protein (TAIR:AT1G49000.1); Has 95 Blast hits to 95 proteins in 13 species: Archae - 0; Bacteria - 0; Metazoa - 0; Fungi - 0; Plants - 95; Viruses - 0; Other Eukaryotes - 0 (source: NCBI BLink).
Between landrace groups	29738.t000040	AT1G68795.1	4.59e-13	CLAVATA3/ESR-RELATED 12
Between landrace groups	29738.t000041	AT1G25682.1	7.11e-19	Family of unknown function (DUF572)
Between landrace groups	29738.t000047	AT4G39230.1	6.56e-11	NmrA-like negative transcriptional regulator family protein
Between landrace groups	29739.t000052	AT4G33210.1	1.16e-18	F-box family protein
Between landrace groups	29739.t000055	ATMG00310.1	5.41e-21	RNA-directed DNA polymerase (reverse transcriptase)-related family protein
Between landrace groups	29739.t000070	AT2G26300.1	1.64e-17	G protein alpha subunit 1
Between landrace groups	29739.t000071	AT4G33180.1	6.47e-11	alpha/beta-Hydrolases superfamily protein
Between landrace groups	29739.t000072	AT1G01540.1	8.04e-11	Protein kinase superfamily protein
Between landrace groups	29739.t000073	AT5G59030.1	9.35e-11	copper transporter 1
Between landrace groups	29739.t000074	AT2G25780.1	2.65e-15	Protein of unknown function (DUF1677)
Between landrace groups	29739.t000075	AT3G45710.1	3.28e-17	Major facilitator superfamily protein
Between landrace groups	29739.t000076	AT5G28470.1	8.84e-11	Major facilitator superfamily protein
Between landrace groups	29739.t000077	AT4G11690.1	9.24e-11	Pentatricopeptide repeat (PPR-like) superfamily protein
Between landrace groups	29739.t000084	AT2G39120.1	4.4e-24	Ubiquitin carboxyl-terminal hydrolase family protein
Between landrace groups	29739.t000085	AT1G01120.1	7.06e-14	3-ketoacyl-CoA synthase 1
Between landrace groups	29739.t000088	AT5G21280.1	2.68e-20	hydroxyproline-rich glycoprotein family protein
Between landrace groups	29739.t000094	AT2G26240.1	2.79e-11	Transmembrane proteins 14C
Between landrace groups	29739.t000097	AT1G63840.1	1.39e-11	RING/U-box superfamily protein
Between landrace groups	29739.t000098	AT3G60860.1	3.2e-11	SEC7-like guanine nucleotide exchange family protein
Between landrace groups	29739.t000102	AT5G42905.1	4.39e-21	Polynucleotidyl transferase, ribonuclease H-like superfamily protein
Between landrace groups	29739.t000103	AT4G33140.1	5.97e-12	Haloacid dehalogenase-like hydrolase (HAD) superfamily protein
Between landrace groups	29739.t000104	AT4G33150.3	8.65e-11	lysine-ketoglutarate reductase/saccharopine dehydrogenase bifunctional enzyme
Between landrace groups	29739.t000105	AT5G04970.1	5.59e-11	Plant invertase/pectin methylesterase inhibitor superfamily
Between landrace groups	29739.t000106	AT5G53370.1	3.3e-11	pectin methylesterase PCR fragment F
Between landrace groups	29739.t000107	AT1G11590.1	4.12e-11	Plant invertase/pectin methylesterase inhibitor superfamily
Between landrace groups	29739.t000108	AT4G33150.2	1.31e-13	lysine-ketoglutarate reductase/saccharopine dehydrogenase bifunctional enzyme
Between landrace groups	29739.t000109	AT3G43270.1	3.95e-11	Plant invertase/pectin methylesterase inhibitor superfamily
Between landrace groups	29739.t000110	AT3G49220.1	2.42e-11	Plant invertase/pectin methylesterase inhibitor superfamily
Between landrace groups	29739.t000111	AT5G64640.1	2.3e-11	Plant invertase/pectin methylesterase inhibitor superfamily
Between landrace groups	29739.t000112	AT5G20740.1	5.36e-11	Plant invertase/pectin methylesterase inhibitor superfamily protein
Between landrace groups	29739.t000113	AT3G27980.1	3.56e-12	Plant invertase/pectin methylesterase inhibitor superfamily
Between landrace groups	29739.t000119	AT3G43240.1	2.16e-15	ARID/BRIGHT DNA-binding domain-containing protein
Between landrace groups	29739.t000121	AT2G31770.1	9.88e-12	RING/U-box superfamily protein
Between landrace groups	29739.t000122	AT4G01020.1	4.29e-11	helicase domain-containing protein / IBR domain-containing protein / zinc finger protein-related
Between landrace groups	29739.t000123	AT1G29800.1	3.99e-11	RING/FYVE/PHD-type zinc finger family protein
Between landrace groups	29739.t000124	AT2G26460.1	4.12e-18	RED family protein
Between landrace groups	29739.t000125	AT5G45960.1	9.23e-11	GDSL-like Lipase/Acylhydrolase superfamily protein
Between landrace groups	29739.t000126	AT1G22620.1	1.67e-12	Phosphoinositide phosphatase family protein
Between landrace groups	29739.t000127	AT4G33250.1	1.42e-14	eukaryotic translation initiation factor 3K
Between landrace groups	29739.t000128	AT3G51150.2	9.9e-11	ATP binding microtubule motor family protein
Between landrace groups	29742.t000008	AT5G54490.1	1.34e-28	pinoid-binding protein 1
Between landrace groups	29742.t000009	AT2G40110.2	1.29e-22	Yippee family putative zinc-binding protein
Between landrace groups	29742.t000010	AT5G57610.1	5.75e-11	Protein kinase superfamily protein with octicosapeptide/Phox/Bem1p domain
Between landrace groups	29742.t000011	AT1G01220.1	3.25e-44	L-fucokinase/GDP-L-fucose pyrophosphorylase
Between landrace groups	29742.t000012	AT4G00905.1	3.94e-11	NC domain-containing protein-related
Between landrace groups	29742.t000078	AT4G17870.1	3.46e-11	Polyketide cyclase/dehydrase and lipid transport superfamily protein
Between landrace groups	29742.t000079	AT1G43980.1	9.94e-11	Tetratricopeptide repeat (TPR)-like superfamily protein
Between landrace groups	29742.t000081	AT2G39120.1	2.66e-17	Ubiquitin carboxyl-terminal hydrolase family protein
Between landrace groups	29742.t000082	AT4G01050.1	4e-11	thylakoid rhodanese-like
Between landrace groups	29742.t000083	AT5G53200.1	1.98e-11	Homeodomain-like superfamily protein
Between landrace groups	29745.t000009	AT5G03450.1	7.51e-13	Transducin/WD40 repeat-like superfamily protein
Between landrace groups	29745.t000011	AT3G12240.1	7.51e-11	serine carboxypeptidase-like 15
Between landrace groups	29745.t000012	AT3G10405.1	5.11e-11	unknown protein; FUNCTIONS IN: molecular_function unknown; INVOLVED IN: pollen development; LOCATED IN: chloroplast; Has 44 Blast hits to 44 proteins in 20 species: Archae - 0; Bacteria - 4; Metazoa - 0; Fungi - 0; Plants - 39; Viruses - 0; Other Eukaryotes - 1 (source: NCBI BLink).
Between landrace groups	29745.t000013	AT3G46020.1	3.07e-11	RNA-binding (RRM/RBD/RNP motifs) family protein
Between landrace groups	29745.t000014	AT1G65840.1	8.88e-11	polyamine oxidase 4
Between landrace groups	29745.t000015	AT2G39170.1	1.19e-64	unknown protein; CONTAINS InterPro DOMAIN/s: Protein of unknown function NEP (InterPro:IPR019320); Has 57 Blast hits to 57 proteins in 26 species: Archae - 0; Bacteria - 0; Metazoa - 19; Fungi - 0; Plants - 34; Viruses - 0; Other Eukaryotes - 4 (source: NCBI BLink).
Between landrace groups	29745.t000016	AT2G42800.1	9.97e-11	receptor like protein 29
Between landrace groups	29745.t000018	ATCG00350.1	1.49e-12	Photosystem I, PsaA/PsaB protein
Between landrace groups	29745.t000019	AT3G54870.1	7.77e-12	Armadillo/beta-catenin repeat family protein / kinesin motor family protein
Between landrace groups	29745.t000023	AT4G19640.1	6.37e-12	Ras-related small GTP-binding family protein
Between landrace groups	29747.t000039	AT4G11220.1	6.14e-11	VIRB2-interacting protein 2
Between landrace groups	29751.t000117	AT2G44330.1	4.5e-11	RING/U-box superfamily protein
Between landrace groups	29751.t000120	AT2G46570.1	3.5e-11	laccase 6
Between landrace groups	29751.t000122	AT2G29125.1	1.01e-12	ROTUNDIFOLIA like 2
Between landrace groups	29756.t000001	AT4G38760.1	3.97e-11	Protein of unknown function (DUF3414)
Between landrace groups	29756.t000004	AT1G71900.1	1.31e-11	Protein of unknown function (DUF803)
Between landrace groups	29756.t000005	AT4G38710.2	8.82e-42	glycine-rich protein
Between landrace groups	29760.t000005	AT5G04950.1	1.27e-53	nicotianamine synthase 1
Between landrace groups	29776.t000014	AT1G30740.1	2.93e-108	FAD-binding Berberine family protein
Between landrace groups	29786.t000003	AT3G19740.1	6.84e-11	P-loop containing nucleoside triphosphate hydrolases superfamily protein
Between landrace groups	29788.t000006	AT3G19270.1	6.78e-11	cytochrome P450, family 707, subfamily A, polypeptide 4
Between landrace groups	29788.t000007	AT1G07745.1	5.92e-12	homolog of RAD51 D
Between landrace groups	29788.t000008	AT5G44120.3	9.25e-12	RmlC-like cupins superfamily protein
Between landrace groups	29788.t000009	AT1G03880.1	3e-13	cruciferin 2
Between landrace groups	29788.t000011	AT3G46180.1	5.19e-11	UDP-galactose transporter 5
Between landrace groups	29788.t000012	AT3G55280.3	4.39e-38	ribosomal protein L23AB
Between landrace groups	29788.t000013	AT5G42200.1	9.91e-11	RING/U-box superfamily protein
Between landrace groups	29794.t000026	AT3G51040.3	8.2e-23	RTE1-homolog
Between landrace groups	29794.t000027	AT5G11810.1	1.01e-14	unknown protein; Has 1807 Blast hits to 1807 proteins in 277 species: Archae - 0; Bacteria - 0; Metazoa - 736; Fungi - 347; Plants - 385; Viruses - 0; Other Eukaryotes - 339 (source: NCBI BLink).
Between landrace groups	29794.t000028	AT4G33000.3	1.88e-13	calcineurin B-like protein 10
Between landrace groups	29794.t000160	AT1G70370.2	2.04e-30	polygalacturonase 2
Between landrace groups	29794.t000161	AT4G32700.2	2.41e-13	helicases;ATP-dependent helicases;nucleic acid binding;ATP binding;DNA-directed DNA polymerases;DNA binding
Between landrace groups	29794.t000162	AT5G11470.1	1.66e-14	bromo-adjacent homology (BAH) domain-containing protein
Between landrace groups	29794.t000163	AT2G34670.2	4.56e-11	Protein of unknown function (DUF630 and DUF632)
Between landrace groups	29794.t000164	AT2G25735.1	6.26e-11	unknown protein; Has 31 Blast hits to 31 proteins in 9 species: Archae - 0; Bacteria - 0; Metazoa - 0; Fungi - 0; Plants - 31; Viruses - 0; Other Eukaryotes - 0 (source: NCBI BLink).
Between landrace groups	29794.t000166	AT4G32690.1	5.5e-21	hemoglobin 3
Between landrace groups	29794.t000167	AT3G53570.3	4.05e-11	FUS3-complementing gene 1
Between landrace groups	29794.t000168	AT2G17140.1	9.09e-11	Pentatricopeptide repeat (PPR) superfamily protein
Between landrace groups	29794.t000169	AT3G26540.1	9.94e-11	Tetratricopeptide repeat (TPR)-like superfamily protein
Between landrace groups	29794.t000170	AT4G32680.1	1.26e-17	unknown protein; BEST Arabidopsis thaliana protein match is: unknown protein (TAIR:AT1G52343.1); Has 30201 Blast hits to 17322 proteins in 780 species: Archae - 12; Bacteria - 1396; Metazoa - 17338; Fungi - 3422; Plants - 5037; Viruses - 0; Other Eukaryotes - 2996 (source: NCBI BLink).
Between landrace groups	29794.t000173	AT2G25730.2	1.28e-11	unknown protein; LOCATED IN: cellular_component unknown; EXPRESSED IN: 23 plant structures; EXPRESSED DURING: 14 growth stages.
Between landrace groups	29794.t000175	AT4G22200.1	5.51e-14	potassium transport 2/3
Between landrace groups	29794.t000177	AT1G79970.2	5.49e-11	unknown protein; FUNCTIONS IN: molecular_function unknown; INVOLVED IN: biological_process unknown; LOCATED IN: chloroplast; EXPRESSED IN: 23 plant structures; EXPRESSED DURING: 13 growth stages; BEST Arabidopsis thaliana protein match is: Protein of unknown function (DUF581) (TAIR:AT2G25690.2); Has 35333 Blast hits to 34131 proteins in 2444 species: Archae - 798; Bacteria - 22429; Metazoa - 974;…
Between landrace groups	29794.t000178	AT3G62970.1	1.43e-14	zinc finger (C3HC4-type RING finger) family protein
Between landrace groups	29794.t000179	AT5G06870.1	9.42e-11	polygalacturonase inhibiting protein 2
Between landrace groups	29794.t000180	AT4G13970.1	1.77e-14	zinc ion binding
Between landrace groups	29794.t000182	AT1G80310.1	6.4e-125	sulfate transmembrane transporters
Between landrace groups	29794.t000183	AT1G08680.2	1.79e-12	ARF GAP-like zinc finger-containing protein ZIGA4
Between landrace groups	29794.t000184	AT4G32620.2	3.57e-44	Enhancer of polycomb-like transcription factor protein
Between landrace groups	29794.t000186	AT2G25660.1	1.12e-14	embryo defective 2410
Between landrace groups	29794.t000187	AT5G11450.1	5.02e-13	Mog1/PsbP/DUF1795-like photosystem II reaction center PsbP family protein
Between landrace groups	29794.t000196	AT1G47210.1	7.99e-11	cyclin-dependent protein kinase 3;2
Between landrace groups	29794.t000197	AT4G32590.3	4.87e-12	2Fe-2S ferredoxin-like superfamily protein
Between landrace groups	29794.t000198	AT5G08310.1	8.97e-11	Tetratricopeptide repeat (TPR)-like superfamily protein
Between landrace groups	29797.t000010	AT3G47540.1	1.78e-11	Chitinase family protein
Between landrace groups	29797.t000014	AT1G20520.1	4.2e-12	Arabidopsis protein of unknown function (DUF241)
Between landrace groups	29797.t000015	AT3G51400.1	9.64e-13	Arabidopsis protein of unknown function (DUF241)
Between landrace groups	29797.t000016	AT1G20520.1	2.64e-11	Arabidopsis protein of unknown function (DUF241)
Between landrace groups	29797.t000019	AT4G32710.1	6.95e-11	Protein kinase superfamily protein
Between landrace groups	29797.t000020	AT1G20530.1	5.54e-11	Protein of unknown function (DUF630 and DUF632)
Between landrace groups	29799.t000006	AT3G19780.1	4.58e-13	LOCATED IN: endomembrane system; CONTAINS InterPro DOMAIN/s: Protein of unknown function DUF179 (InterPro:IPR003774), Thioredoxin fold (InterPro:IPR012335), Thioredoxin-like fold (InterPro:IPR012336); BEST Arabidopsis thaliana protein match is: Protein of unknown function (DUF179) (TAIR:AT1G33780.1); Has 74 Blast hits to 72 proteins in 32 species: Archae - 0; Bacteria - 24; Metazoa - 11; Fungi - …
Between landrace groups	29799.t000011	AT4G25100.4	1.64e-12	Fe superoxide dismutase 1
Between landrace groups	29799.t000012	AT5G04190.1	9.07e-18	phytochrome kinase substrate 4
Between landrace groups	29799.t000013	AT5G23290.1	3.58e-42	prefoldin 5
Between landrace groups	29799.t000028	AT2G35130.1	9.28e-11	Tetratricopeptide repeat (TPR)-like superfamily protein
Between landrace groups	29801.t000003	AT5G17040.1	2.81e-25	UDP-Glycosyltransferase superfamily protein
Between landrace groups	29801.t000004	AT5G17040.1	7.98e-12	UDP-Glycosyltransferase superfamily protein
Between landrace groups	29801.t000005	AT2G14910.1	2.72e-12	unknown protein; LOCATED IN: chloroplast; EXPRESSED IN: 24 plant structures; EXPRESSED DURING: 15 growth stages; BEST Arabidopsis thaliana protein match is: unknown protein (TAIR:AT5G14970.1); Has 605 Blast hits to 425 proteins in 102 species: Archae - 0; Bacteria - 300; Metazoa - 25; Fungi - 0; Plants - 89; Viruses - 0; Other Eukaryotes - 191 (source: NCBI BLink).
Between landrace groups	29801.t000006	AT1G09820.1	9.49e-11	Pentatricopeptide repeat (PPR-like) superfamily protein
Between landrace groups	29801.t000059	AT4G34180.1	2.63e-11	Cyclase family protein
Between landrace groups	29801.t000060	AT3G19430.1	6.95e-14	late embryogenesis abundant protein-related / LEA protein-related
Between landrace groups	29801.t000061	AT3G19430.1	8.14e-12	late embryogenesis abundant protein-related / LEA protein-related
Between landrace groups	29801.t000062	AT3G19430.1	2.51e-12	late embryogenesis abundant protein-related / LEA protein-related
Between landrace groups	29801.t000064	AT1G60850.1	9.78e-12	DNA-directed RNA polymerase family protein
Between landrace groups	29801.t000066	AT4G37630.1	6.57e-11	cyclin d5;1
Between landrace groups	29801.t000069	AT5G60360.1	3.58e-11	aleurain-like protease
Between landrace groups	29801.t000073	AT5G35390.1	9.51e-11	Leucine-rich repeat protein kinase family protein
Between landrace groups	29801.t000095	AT1G73220.1	1.19e-14	organic cation/carnitine transporter1
Between landrace groups	29801.t000096	AT1G79410.1	7.73e-11	organic cation/carnitine transporter5
Between landrace groups	29801.t000097	AT3G52150.2	7.41e-11	RNA-binding (RRM/RBD/RNP motifs) family protein
Between landrace groups	29801.t000098	AT4G36910.1	7.36e-13	Cystathionine beta-synthase (CBS) family protein
Between landrace groups	29801.t000099	AT4G09500.1	1.78e-12	UDP-Glycosyltransferase superfamily protein
Between landrace groups	29801.t000100	AT4G34090.3	2.04e-27	unknown protein; FUNCTIONS IN: molecular_function unknown; INVOLVED IN: biological_process unknown; EXPRESSED IN: 22 plant structures; EXPRESSED DURING: 13 growth stages; BEST Arabidopsis thaliana protein match is: unknown protein (TAIR:AT2G23370.1).
Between landrace groups	29801.t000101	AT5G37300.1	1.8e-21	O-acyltransferase (WSD1-like) family protein
Between landrace groups	29801.t000103	AT3G61990.1	4.08e-15	S-adenosyl-L-methionine-dependent methyltransferases superfamily protein
Between landrace groups	29801.t000105	AT3G19120.1	1.35e-15	PIF / Ping-Pong family of plant transposases
Between landrace groups	29801.t000106	AT2G37150.3	1.44e-11	RING/U-box superfamily protein
Between landrace groups	29801.t000108	AT1G49770.1	1.65e-13	basic helix-loop-helix (bHLH) DNA-binding superfamily protein
Between landrace groups	29801.t000110	AT4G36945.1	7.22e-11	PLC-like phosphodiesterases superfamily protein
Between landrace groups	29801.t000111	AT3G19310.1	5.43e-11	PLC-like phosphodiesterases superfamily protein
Between landrace groups	29801.t000112	AT4G29990.1	9.71e-11	Leucine-rich repeat transmembrane protein kinase protein
Between landrace groups	29801.t000113	AT1G49730.4	2.33e-14	Protein kinase superfamily protein
Between landrace groups	29801.t000114	AT5G59110.1	2.08e-20	subtilisin-like serine protease-related
Between landrace groups	29801.t000115	AT5G64710.2	3.69e-11	Putative endonuclease or glycosyl hydrolase
Between landrace groups	29801.t000118	AT5G42980.1	8.77e-11	thioredoxin 3
Between landrace groups	29801.t000119	AT4G34030.1	9.94e-19	3-methylcrotonyl-CoA carboxylase
Between landrace groups	29801.t000120	AT4G34020.1	8.82e-12	Class I glutamine amidotransferase-like superfamily protein
Between landrace groups	29801.t000121	AT2G36270.1	4.7e-18	Basic-leucine zipper (bZIP) transcription factor family protein
Between landrace groups	29801.t000157	AT5G14310.1	3.43e-12	carboxyesterase 16
Between landrace groups	29801.t000159	AT1G58030.1	8.55e-44	cationic amino acid transporter 2
Between landrace groups	29801.t000160	AT2G29430.1	8.11e-17	Family of unknown function (DUF572)
Between landrace groups	29801.t000161	AT3G50620.1	6.2e-12	P-loop containing nucleoside triphosphate hydrolases superfamily protein
Between landrace groups	29801.t000163	AT2G36660.1	8.35e-11	poly(A) binding protein 7
Between landrace groups	29801.t000164	AT5G35970.1	1.3e-11	P-loop containing nucleoside triphosphate hydrolases superfamily protein
Between landrace groups	29801.t000166	AT2G02148.1	2.24e-11	unknown protein.
Between landrace groups	29801.t000167	AT1G06150.1	8.42e-11	basic helix-loop-helix (bHLH) DNA-binding superfamily protein
Between landrace groups	29801.t000168	AT5G05690.1	8.57e-11	Cytochrome P450 superfamily protein
Between landrace groups	29801.t000170	AT1G14530.2	4.16e-32	Protein of unknown function (DUF1084)
Between landrace groups	29801.t000171	AT1G30320.1	9.12e-11	Remorin family protein
Between landrace groups	29801.t000172	AT1G59950.1	5.04e-18	NAD(P)-linked oxidoreductase superfamily protein
Between landrace groups	29801.t000178	AT4G02010.1	9.61e-11	Protein kinase superfamily protein
Between landrace groups	29801.t000179	AT1G68160.1	4.92e-11	Protein of unknown function (DUF3755)
Between landrace groups	29801.t000181	AT1G35190.2	7.39e-11	2-oxoglutarate (2OG) and Fe(II)-dependent oxygenase superfamily protein
Between landrace groups	29801.t000183	AT2G40935.1	6.26e-17	PLAC8 family protein
Between landrace groups	29801.t000184	AT1G66170.1	5.4e-13	RING/FYVE/PHD zinc finger superfamily protein
Between landrace groups	29801.t000185	AT1G60860.1	6.84e-11	ARF-GAP domain 2
Between landrace groups	29804.t000017	AT1G62980.1	1.07e-22	expansin A18
Between landrace groups	29804.t000019	AT1G06900.1	6.85e-12	Insulinase (Peptidase family M16) family protein
Between landrace groups	29812.t000005	AT4G33860.1	4.73e-21	Glycosyl hydrolase family 10 protein
Between landrace groups	29812.t000006	AT5G55320.1	9.01e-57	MBOAT (membrane bound O-acyl transferase) family protein
Between landrace groups	29812.t000007	AT5G55320.1	2.3e-57	MBOAT (membrane bound O-acyl transferase) family protein
Between landrace groups	29812.t000010	AT3G49860.1	2.99e-11	ADP-ribosylation factor-like A1B
Between landrace groups	29814.t000015	AT5G05560.1	2.15e-11	E3 ubiquitin ligase, putative
Between landrace groups	29814.t000016	AT2G40170.1	2.66e-12	Stress induced protein
Between landrace groups	29814.t000020	AT2G40190.1	8.29e-27	UDP-Glycosyltransferase superfamily protein
Between landrace groups	29814.t000021	AT3G56010.1	1.46e-54	unknown protein; FUNCTIONS IN: molecular_function unknown; INVOLVED IN: biological_process unknown; LOCATED IN: chloroplast thylakoid membrane; EXPRESSED IN: 22 plant structures; EXPRESSED DURING: 13 growth stages; Has 25 Blast hits to 25 proteins in 12 species: Archae - 0; Bacteria - 0; Metazoa - 0; Fungi - 0; Plants - 25; Viruses - 0; Other Eukaryotes - 0 (source: NCBI BLink).
Between landrace groups	29820.t000011	AT4G12900.1	4.29e-12	Gamma interferon responsive lysosomal thiol (GILT) reductase family protein
Between landrace groups	29820.t000012	AT4G12890.1	1.2e-11	Gamma interferon responsive lysosomal thiol (GILT) reductase family protein
Between landrace groups	29820.t000013	AT5G01590.1	6.87e-25	unknown protein; FUNCTIONS IN: molecular_function unknown; INVOLVED IN: biological_process unknown; LOCATED IN: chloroplast, chloroplast envelope; EXPRESSED IN: 22 plant structures; EXPRESSED DURING: 13 growth stages; Has 60 Blast hits to 59 proteins in 31 species: Archae - 0; Bacteria - 20; Metazoa - 1; Fungi - 2; Plants - 33; Viruses - 0; Other Eukaryotes - 4 (source: NCBI BLink).
Between landrace groups	29820.t000016	AT5G01600.1	7.96e-11	ferretin 1
Between landrace groups	29820.t000037	AT3G08800.1	6.92e-17	ARM repeat superfamily protein
Between landrace groups	29820.t000038	AT2G32910.1	3.17e-12	DCD (Development and Cell Death) domain protein
Between landrace groups	29822.t000021	AT3G21220.1	2.08e-11	MAP kinase kinase 5
Between landrace groups	29822.t000022	AT3G01480.1	1.63e-20	cyclophilin 38
Between landrace groups	29822.t000023	AT3G14770.1	6.44e-11	Nodulin MtN3 family protein
Between landrace groups	29822.t000074	AT3G01380.1	5.03e-11	transferases;sulfuric ester hydrolases;catalytics;transferases
Between landrace groups	29822.t000075	AT3G52430.1	4.34e-15	alpha/beta-Hydrolases superfamily protein
Between landrace groups	29822.t000076	AT3G09640.2	2.63e-13	ascorbate peroxidase 2
Between landrace groups	29822.t000077	AT1G10560.1	1.56e-11	plant U-box 18
Between landrace groups	29822.t000078	AT3G13445.2	4.27e-92	TATA binding protein 1
Between landrace groups	29822.t000079	AT1G73680.2	3.02e-14	alpha dioxygenase
Between landrace groups	29822.t000080	AT2G41835.1	5.55e-20	zinc finger (C2H2 type, AN1-like) family protein
Between landrace groups	29822.t000083	AT2G04700.1	1.69e-14	ferredoxin thioredoxin reductase catalytic beta chain family protein
Between landrace groups	29822.t000084	AT3G01370.1	9.42e-12	CRM family member 2
Between landrace groups	29822.t000087	AT2G04690.2	9.06e-16	Pyridoxamine 5'-phosphate oxidase family protein
Between landrace groups	29822.t000088	AT2G45040.1	2.59e-43	Matrixin family protein
Between landrace groups	29822.t000089	AT2G45040.1	2.4e-26	Matrixin family protein
Between landrace groups	29822.t000139	AT1G22550.1	8.8e-11	Major facilitator superfamily protein
Between landrace groups	29822.t000157	AT2G42670.1	2.53e-13	Protein of unknown function (DUF1637)
Between landrace groups	29822.t000159	AT1G18860.1	5.85e-11	WRKY DNA-binding protein 61
Between landrace groups	29822.t000161	AT3G12915.1	3.75e-11	Ribosomal protein S5/Elongation factor G/III/V family protein
Between landrace groups	29822.t000163	AT1G28350.1	1.24e-39	Nucleotidylyl transferase superfamily protein
Between landrace groups	29822.t000164	AT3G01260.1	2.86e-60	Galactose mutarotase-like superfamily protein
Between landrace groups	29822.t000165	AT3G01260.1	7.24e-51	Galactose mutarotase-like superfamily protein
Between landrace groups	29822.t000166	AT3G28760.2	1.59e-15	CONTAINS InterPro DOMAIN/s: 3-dehydroquinate synthase, prokaryotic-type (InterPro:IPR002812); Has 35333 Blast hits to 34131 proteins in 2444 species: Archae - 798; Bacteria - 22429; Metazoa - 974; Fungi - 991; Plants - 531; Viruses - 0; Other Eukaryotes - 9610 (source: NCBI BLink).
Between landrace groups	29822.t000167	AT3G55160.1	9.58e-28	unknown protein; EXPRESSED IN: 11 plant structures; EXPRESSED DURING: 4 anthesis, F mature embryo stage, petal differentiation and expansion stage, E expanded cotyledon stage, D bilateral stage; CONTAINS InterPro DOMAIN/s: Protein of unknown function DUF2428, death-receptor-like (InterPro:IPR019442); Has 357 Blast hits to 330 proteins in 163 species: Archae - 0; Bacteria - 0; Metazoa - 144; Fungi…
Between landrace groups	29822.t000171	AT3G55100.1	8.16e-11	ABC-2 type transporter family protein
Between landrace groups	29822.t000175	AT3G01220.1	2.16e-12	homeobox protein 20
Between landrace groups	29822.t000177	AT1G77940.1	7.57e-13	Ribosomal protein L7Ae/L30e/S12e/Gadd45 family protein
Between landrace groups	29822.t000178	AT5G16410.1	6.39e-11	HXXXD-type acyl-transferase family protein
Between landrace groups	29822.t000179	AT1G10940.2	8.66e-11	Protein kinase superfamily protein
Between landrace groups	29822.t000180	AT4G17615.1	7.52e-11	calcineurin B-like protein 1
Between landrace groups	29822.t000182	AT5G47090.1	5.81e-22	unknown protein; CONTAINS InterPro DOMAIN/s: Protein of unknown function DUF2052, coiled-coil (InterPro:IPR018613); Has 30201 Blast hits to 17322 proteins in 780 species: Archae - 12; Bacteria - 1396; Metazoa - 17338; Fungi - 3422; Plants - 5037; Viruses - 0; Other Eukaryotes - 2996 (source: NCBI BLink).
Between landrace groups	29822.t000183	AT5G39600.1	2.54e-60	CONTAINS InterPro DOMAIN/s: Ribosomal protein L53, mitochondrial (InterPro:IPR019716); Has 50 Blast hits to 50 proteins in 19 species: Archae - 0; Bacteria - 0; Metazoa - 6; Fungi - 0; Plants - 42; Viruses - 0; Other Eukaryotes - 2 (source: NCBI BLink).
Between landrace groups	29822.t000184	AT4G17640.2	1.67e-11	casein kinase II beta chain 2
Between landrace groups	29822.t000185	AT2G41210.1	6.66e-11	phosphatidylinositol- 4-phosphate 5-kinase 5
Between landrace groups	29822.t000186	AT3G60245.1	9.71e-26	Zinc-binding ribosomal protein family protein
Between landrace groups	29822.t000187	AT2G44980.1	2.48e-11	SNF2 domain-containing protein / helicase domain-containing protein
Between landrace groups	29822.t000188	AT2G35190.1	3.38e-15	novel plant snare 11
Between landrace groups	29822.t000190	AT1G56120.1	9.91e-11	Leucine-rich repeat transmembrane protein kinase
Between landrace groups	29822.t000191	AT4G17085.1	7.41e-11	Putative membrane lipoprotein
Between landrace groups	29822.t000192	AT4G15210.1	6.64e-11	beta-amylase 5
Between landrace groups	29822.t000193	AT4G17100.2	2.88e-33	EXPRESSED IN: 23 plant structures; EXPRESSED DURING: 13 growth stages; CONTAINS InterPro DOMAIN/s: Endoribonuclease XendoU (InterPro:IPR018998).
Between landrace groups	29822.t000194	AT4G17140.3	4.3e-11	pleckstrin homology (PH) domain-containing protein
Between landrace groups	29822.t000195	AT2G44120.1	5e-15	Ribosomal protein L30/L7 family protein
Between landrace groups	29822.t000196	AT5G47060.1	2.52e-11	Protein of unknown function (DUF581)
Between landrace groups	29827.t000128	AT4G19380.1	1.38e-19	Long-chain fatty alcohol dehydrogenase family protein
Between landrace groups	29827.t000129	AT4G19360.1	9.95e-14	SCD6 protein-related
Between landrace groups	29827.t000130	AT4G19370.1	1.45e-11	Protein of unknown function (DUF1218)
Between landrace groups	29827.t000131	AT1G31780.1	2.26e-35	CONTAINS InterPro DOMAIN/s: Conserved oligomeric complex COG6 (InterPro:IPR010490); Has 384 Blast hits to 379 proteins in 190 species: Archae - 0; Bacteria - 4; Metazoa - 151; Fungi - 156; Plants - 42; Viruses - 0; Other Eukaryotes - 31 (source: NCBI BLink).
Between landrace groups	29829.t000001	AT5G01340.1	3.44e-64	Mitochondrial substrate carrier family protein
Between landrace groups	29841.t000015	AT3G06450.2	3.25e-13	HCO3- transporter family
Between landrace groups	29841.t000021	AT3G01610.1	6.08e-12	cell division cycle 48C
Between landrace groups	29842.t000171	AT1G66980.1	8e-11	suppressor of npr1-1 constitutive 4
Between landrace groups	29842.t000172	AT3G53840.1	8.86e-11	Protein kinase superfamily protein
Between landrace groups	29843.t000009	AT2G01050.1	1.62e-20	zinc ion binding;nucleic acid binding
Between landrace groups	29843.t000010	AT5G60710.1	6.45e-12	Zinc finger (C3HC4-type RING finger) family protein
Between landrace groups	29843.t000015	AT5G35695.1	2.36e-18	CONTAINS InterPro DOMAIN/s: Putative harbinger transposase-derived nuclease (InterPro:IPR006912); BEST Arabidopsis thaliana protein match is: unknown protein (TAIR:AT5G41980.1); Has 30201 Blast hits to 17322 proteins in 780 species: Archae - 12; Bacteria - 1396; Metazoa - 17338; Fungi - 3422; Plants - 5037; Viruses - 0; Other Eukaryotes - 2996 (source: NCBI BLink).
Between landrace groups	29844.t000135	AT3G22430.1	7.77e-28	CONTAINS InterPro DOMAIN/s: Domain of unknown function XS (InterPro:IPR005380); BEST Arabidopsis thaliana protein match is: XS domain-containing protein / XS zinc finger domain-containing protein-related (TAIR:AT5G23570.1); Has 565 Blast hits to 510 proteins in 121 species: Archae - 2; Bacteria - 90; Metazoa - 191; Fungi - 32; Plants - 51; Viruses - 4; Other Eukaryotes - 195 (source: NCBI BLink).
Between landrace groups	29848.t000001	AT2G18960.1	4.53e-11	H(+)-ATPase 1
Between landrace groups	29848.t000133	AT4G32040.1	2.14e-11	KNOTTED1-like homeobox gene 5
Between landrace groups	29848.t000135	AT5G11070.1	3.21e-19	unknown protein; Has 1807 Blast hits to 1807 proteins in 277 species: Archae - 0; Bacteria - 0; Metazoa - 736; Fungi - 347; Plants - 385; Viruses - 0; Other Eukaryotes - 339 (source: NCBI BLink).
Between landrace groups	29848.t000229	AT3G25620.1	6.77e-11	ABC-2 type transporter family protein
Between landrace groups	29848.t000230	AT5G19950.3	3.6e-12	Domain of unknown function (DUF1767)
Between landrace groups	29848.t000231	AT5G19930.2	3.48e-24	Protein of unknown function DUF92, transmembrane
Between landrace groups	29848.t000232	AT3G26030.1	4.18e-18	serine/threonine protein phosphatase 2A 55 kDa regulatory subunit B prime delta
Between landrace groups	29848.t000233	AT1G08510.1	2.3e-12	fatty acyl-ACP thioesterases B
Between landrace groups	29848.t000240	AT3G14170.1	2.21e-15	Plant protein of unknown function (DUF936)
Between landrace groups	29848.t000241	AT3G24350.2	5.78e-13	syntaxin of plants 32
Between landrace groups	29848.t000242	AT2G05790.1	9.73e-11	O-Glycosyl hydrolases family 17 protein
Between landrace groups	29848.t000247	AT5G19460.1	8.12e-12	nudix hydrolase homolog 20
Between landrace groups	29848.t000248	AT3G24360.1	5.73e-11	ATP-dependent caseinolytic (Clp) protease/crotonase family protein
Between landrace groups	29848.t000249	AT4G37470.1	5.03e-29	alpha/beta-Hydrolases superfamily protein
Between landrace groups	29848.t000250	AT3G24430.1	6.05e-11	ATP binding
Between landrace groups	29848.t000251	AT2G18880.1	1.21e-17	vernalization5/VIN3-like
Between landrace groups	29848.t000252	AT5G19860.1	3.9e-13	Protein of unknown function, DUF538
Between landrace groups	29848.t000253	AT3G24450.1	1.39e-11	Heavy metal transport/detoxification superfamily protein
Between landrace groups	29848.t000255	AT4G13350.2	2.21e-12	NSP (nuclear shuttle protein)-interacting GTPase
Between landrace groups	29848.t000257	AT3G24460.1	4.44e-20	Serinc-domain containing serine and sphingolipid biosynthesis protein
Between landrace groups	29848.t000258	AT5G56040.2	9.86e-11	Leucine-rich receptor-like protein kinase family protein
Between landrace groups	29848.t000259	AT5G10180.1	6.14e-11	slufate transporter 2;1
Between landrace groups	29848.t000262	AT2G33230.1	9.79e-11	YUCCA 7
Between landrace groups	29848.t000263	AT2G32700.7	5.28e-24	LEUNIG_homolog
Between landrace groups	29848.t000264	AT4G32551.2	2.42e-12	LisH dimerisation motif;WD40/YVTN repeat-like-containing domain
Between landrace groups	29848.t000265	AT1G52790.1	2.59e-11	2-oxoglutarate (2OG) and Fe(II)-dependent oxygenase superfamily protein
Between landrace groups	29848.t000268	AT1G06640.2	4.3e-11	2-oxoglutarate (2OG) and Fe(II)-dependent oxygenase superfamily protein
Between landrace groups	29848.t000269	AT4G32570.1	2.31e-11	TIFY domain protein 8
Between landrace groups	29851.t000002	AT5G08380.1	1.36e-11	alpha-galactosidase 1
Between landrace groups	29851.t000003	AT5G36930.1	9.87e-11	Disease resistance protein (TIR-NBS-LRR class) family
Between landrace groups	29851.t000004	AT1G61100.2	5.55e-15	disease resistance protein (TIR class), putative
Between landrace groups	29851.t000026	AT4G21670.1	1.36e-13	C-terminal domain phosphatase-like 1
Between landrace groups	29851.t000028	AT1G61390.1	9.72e-11	S-locus lectin protein kinase family protein
Between landrace groups	29851.t000029	AT4G04920.1	1.93e-12	sensitive to freezing 6
Between landrace groups	29851.t000030	AT2G47960.1	1.03e-33	unknown protein; CONTAINS InterPro DOMAIN/s: Protein of unknown function DUF974 (InterPro:IPR010378); Has 285 Blast hits to 284 proteins in 126 species: Archae - 0; Bacteria - 0; Metazoa - 150; Fungi - 68; Plants - 32; Viruses - 0; Other Eukaryotes - 35 (source: NCBI BLink).
Between landrace groups	29851.t000032	AT2G01050.1	9.61e-19	zinc ion binding;nucleic acid binding
Between landrace groups	29851.t000034	AT4G27460.1	1.7e-13	Cystathionine beta-synthase (CBS) family protein
Between landrace groups	29851.t000036	AT1G24440.1	3.23e-13	RING/U-box superfamily protein
Between landrace groups	29851.t000037	AT4G04930.1	2.35e-18	fatty acid desaturase family protein
Between landrace groups	29851.t000038	AT2G20740.2	9.32e-19	Tetraspanin family protein
Between landrace groups	29851.t000039	AT4G17020.2	7.3e-14	transcription factor-related
Between landrace groups	29851.t000041	AT4G04955.1	3.52e-11	allantoinase
Between landrace groups	29851.t000042	AT3G24320.1	7.33e-13	MUTL protein homolog 1
Between landrace groups	29851.t000062	AT4G30930.1	2.22e-16	Ribosomal protein L21
Between landrace groups	29851.t000063	AT4G04910.1	1.36e-16	AAA-type ATPase family protein
Between landrace groups	29851.t000082	AT5G25170.1	8.94e-11	PPPDE putative thiol peptidase family protein
Between landrace groups	29851.t000083	AT5G58800.2	1.69e-23	Quinone reductase family protein
Between landrace groups	29851.t000084	AT5G66680.1	7.6e-34	dolichyl-diphosphooligosaccharide-protein glycosyltransferase 48kDa subunit family protein
Between landrace groups	29851.t000089	AT3G57100.1	7.64e-26	Protein of unknown function (DUF677)
Between landrace groups	29851.t000090	AT1G51260.1	1.69e-18	lysophosphatidyl acyltransferase 3
Between landrace groups	29851.t000091	AT3G18860.1	2.19e-13	transducin family protein / WD-40 repeat family protein
Between landrace groups	29851.t000092	AT5G55580.1	2.64e-11	Mitochondrial transcription termination factor family protein
Between landrace groups	29851.t000093	AT1G49380.1	3.54e-12	cytochrome c biogenesis protein family
Between landrace groups	29851.t000094	AT5G20040.3	9.99e-19	isopentenyltransferase 9
Between landrace groups	29854.t000004	AT5G20960.2	4.52e-11	aldehyde oxidase 1
Between landrace groups	29854.t000006	AT3G43600.1	2.85e-11	aldehyde oxidase 2
Between landrace groups	29854.t000009	AT1G04580.1	1.64e-11	aldehyde oxidase 4
Between landrace groups	29854.t000011	AT1G02590.1	7.68e-11	Aldehyde oxidase/xanthine dehydrogenase, molybdopterin binding protein
Between landrace groups	29854.t000012	AT3G43610.1	1.36e-11	Spc97 / Spc98 family of spindle pole body (SBP) component
Between landrace groups	29854.t000013	AT2G27140.1	4.76e-18	HSP20-like chaperones superfamily protein
Between landrace groups	29854.t000014	AT2G27140.1	5.59e-14	HSP20-like chaperones superfamily protein
Between landrace groups	29854.t000019	AT3G03780.3	2.66e-13	methionine synthase 2
Between landrace groups	29862.t000011	AT1G53210.1	8.6e-19	sodium/calcium exchanger family protein / calcium-binding EF hand family protein
Between landrace groups	29864.t000004	AT3G52030.1	5.64e-18	F-box family protein with WD40/YVTN repeat doamin
Between landrace groups	29864.t000005	AT1G03150.1	7.99e-16	Acyl-CoA N-acyltransferases (NAT) superfamily protein
Between landrace groups	29864.t000010	AT3G22170.2	2.6e-12	far-red elongated hypocotyls 3
Between landrace groups	29864.t000019	AT5G13720.1	2.42e-13	Uncharacterised protein family (UPF0114)
Between landrace groups	29864.t000020	AT1G08540.1	4.94e-11	RNApolymerase sigma subunit 2
Between landrace groups	29864.t000025	AT3G14220.1	3.47e-11	GDSL-like Lipase/Acylhydrolase superfamily protein
Between landrace groups	29864.t000026	AT4G23740.1	9.67e-11	Leucine-rich repeat protein kinase family protein
Between landrace groups	29864.t000027	AT1G51410.1	6.47e-11	NAD(P)-binding Rossmann-fold superfamily protein
Between landrace groups	29864.t000028	AT1G09500.1	7.73e-11	NAD(P)-binding Rossmann-fold superfamily protein
Between landrace groups	29864.t000035	AT5G13700.1	2.41e-14	polyamine oxidase 1
Between landrace groups	29864.t000037	AT5G13690.1	4.43e-12	alpha-N-acetylglucosaminidase family / NAGLU family
Between landrace groups	29864.t000038	AT5G13690.1	2.08e-26	alpha-N-acetylglucosaminidase family / NAGLU family
Between landrace groups	29864.t000040	AT1G09510.1	4.34e-11	NAD(P)-binding Rossmann-fold superfamily protein
Between landrace groups	29864.t000042	AT2G07180.2	1.62e-13	Protein kinase superfamily protein
Between landrace groups	29864.t000044	AT3G57450.1	2.7e-17	unknown protein; Has 65 Blast hits to 65 proteins in 11 species: Archae - 0; Bacteria - 0; Metazoa - 0; Fungi - 0; Plants - 65; Viruses - 0; Other Eukaryotes - 0 (source: NCBI BLink).
Between landrace groups	29864.t000046	AT5G13710.2	2.74e-14	sterol methyltransferase 1
Between landrace groups	29864.t000048	AT5G09680.2	1.7e-17	reduced lateral root formation
Between landrace groups	29864.t000049	AT5G14150.1	5.84e-23	Protein of unknown function, DUF642
Between landrace groups	29864.t000063	AT5G21080.1	2.47e-11	Uncharacterized protein
Between landrace groups	29864.t000077	AT4G18350.1	3.63e-11	nine-cis-epoxycarotenoid dioxygenase 2
Between landrace groups	29869.t000001	AT4G38470.1	2.74e-11	ACT-like protein tyrosine kinase family protein
Between landrace groups	29869.t000002	AT4G17430.1	1.38e-40	O-fucosyltransferase family protein
Between landrace groups	29869.t000019	AT1G06150.1	9.91e-11	basic helix-loop-helix (bHLH) DNA-binding superfamily protein
Between landrace groups	29869.t000020	AT4G31850.1	9.95e-11	proton gradient regulation 3
Between landrace groups	29869.t000028	AT4G38495.1	5.44e-13	CONTAINS InterPro DOMAIN/s: YL1 nuclear, C-terminal (InterPro:IPR013272); Has 279 Blast hits to 279 proteins in 147 species: Archae - 0; Bacteria - 0; Metazoa - 94; Fungi - 133; Plants - 35; Viruses - 0; Other Eukaryotes - 17 (source: NCBI BLink).
Between landrace groups	29869.t000029	AT1G53040.2	1.46e-11	Protein of unknown function (DUF616)
Between landrace groups	29869.t000039	AT3G16560.1	2.96e-11	Protein phosphatase 2C family protein
Between landrace groups	29872.t000001	AT4G33300.2	2.62e-11	ADR1-like 1
Between landrace groups	29872.t000002	AT1G33560.1	5.69e-11	Disease resistance protein (CC-NBS-LRR class) family
Between landrace groups	29872.t000014	AT3G54010.2	3.39e-11	FKBP-type peptidyl-prolyl cis-trans isomerase family protein
Between landrace groups	29872.t000015	AT5G52510.1	9.69e-16	SCARECROW-like 8
Between landrace groups	29872.t000018	AT3G15970.1	1.91e-78	NUP50 (Nucleoporin 50 kDa) protein
Between landrace groups	29872.t000019	AT1G79990.1	1.02e-11	structural molecules
Between landrace groups	29876.t000007	AT3G55380.1	8.87e-11	ubiquitin-conjugating enzyme 14
Between landrace groups	29876.t000012	AT3G09450.1	7.42e-26	CONTAINS InterPro DOMAIN/s: Fusaric acid resistance protein, conserved region (InterPro:IPR006726); BEST Arabidopsis thaliana protein match is: unknown protein (TAIR:AT2G28780.1); Has 503 Blast hits to 494 proteins in 215 species: Archae - 0; Bacteria - 423; Metazoa - 0; Fungi - 0; Plants - 65; Viruses - 0; Other Eukaryotes - 15 (source: NCBI BLink).
Between landrace groups	29883.t000068	AT1G06730.1	9.65e-14	pfkB-like carbohydrate kinase family protein
Between landrace groups	29883.t000069	AT4G19540.1	2.24e-12	IND1(iron-sulfur protein required for NADH dehydrogenase)-like
Between landrace groups	29883.t000070	AT3G10570.1	9.79e-11	cytochrome P450, family 77, subfamily A, polypeptide 6
Between landrace groups	29905.t000021	AT1G03390.1	7.13e-11	HXXXD-type acyl-transferase family protein
Between landrace groups	29907.t000027	AT5G35830.1	5.55e-11	Ankyrin repeat family protein
Between landrace groups	29907.t000029	AT5G04680.1	1.41e-19	Ankyrin repeat family protein
Between landrace groups	29907.t000031	AT1G75890.1	9.49e-11	GDSL-like Lipase/Acylhydrolase superfamily protein
Between landrace groups	29907.t000035	AT5G53890.1	8.62e-11	phytosylfokine-alpha receptor 2
Between landrace groups	29908.t000057	AT1G22200.1	9.84e-17	Endoplasmic reticulum vesicle transporter protein
Between landrace groups	29908.t000063	AT1G22230.1	1.54e-35	unknown protein; LOCATED IN: chloroplast; BEST Arabidopsis thaliana protein match is: unknown protein (TAIR:AT1G78110.1); Has 2358 Blast hits to 1759 proteins in 159 species: Archae - 2; Bacteria - 36; Metazoa - 1046; Fungi - 203; Plants - 157; Viruses - 72; Other Eukaryotes - 842 (source: NCBI BLink).
Between landrace groups	29908.t000064	AT3G58620.1	1.58e-25	tetratricopetide-repeat thioredoxin-like 4
Between landrace groups	29908.t000074	AT3G51490.2	9.32e-11	tonoplast monosaccharide transporter3
Between landrace groups	29908.t000075	AT1G08890.1	3.35e-12	Major facilitator superfamily protein
Between landrace groups	29908.t000076	AT4G08910.1	1.2e-15	unknown protein; BEST Arabidopsis thaliana protein match is: unknown protein (TAIR:AT1G78170.1); Has 68 Blast hits to 68 proteins in 13 species: Archae - 0; Bacteria - 0; Metazoa - 0; Fungi - 0; Plants - 64; Viruses - 0; Other Eukaryotes - 4 (source: NCBI BLink).
Between landrace groups	29908.t000078	AT1G22260.1	3.26e-12	Myosin heavy chain-related protein
Between landrace groups	29908.t000079	AT4G32400.1	1.21e-14	Mitochondrial substrate carrier family protein
Between landrace groups	29908.t000088	AT4G36610.1	4.34e-22	alpha/beta-Hydrolases superfamily protein
Between landrace groups	29908.t000089	AT5G16050.1	1.77e-17	general regulatory factor 5
Between landrace groups	29908.t000090	AT1G34770.1	1.19e-13	CONTAINS InterPro DOMAIN/s: MAGE protein (InterPro:IPR002190); Has 1274 Blast hits to 1260 proteins in 85 species: Archae - 0; Bacteria - 0; Metazoa - 1104; Fungi - 45; Plants - 49; Viruses - 0; Other Eukaryotes - 76 (source: NCBI BLink).
Between landrace groups	29908.t000091	AT1G34780.2	9.27e-17	APR-like 4
Between landrace groups	29908.t000092	AT1G22310.1	5.45e-12	methyl-CPG-binding domain 8
Between landrace groups	29908.t000094	AT4G03260.2	1.13e-49	Outer arm dynein light chain 1 protein
Between landrace groups	29908.t000095	AT1G71850.1	1.56e-12	Ubiquitin carboxyl-terminal hydrolase family protein
Between landrace groups	29908.t000096	AT1G13860.2	9.29e-11	QUASIMODO2 LIKE 1
Between landrace groups	29908.t000106	AT2G17230.1	4.85e-32	EXORDIUM like 5
Between landrace groups	29908.t000107	AT2G17230.1	4.75e-37	EXORDIUM like 5
Between landrace groups	29908.t000108	AT2G17230.1	3.5e-36	EXORDIUM like 5
Between landrace groups	29908.t000110	AT2G35150.1	1.95e-41	EXORDIUM like 1
Between landrace groups	29908.t000111	AT4G08960.1	0	phosphotyrosyl phosphatase activator (PTPA) family protein
Between landrace groups	29908.t000115	AT1G78280.1	8.14e-12	transferases, transferring glycosyl groups
Between landrace groups	29908.t000116	AT5G10360.2	3.76e-25	Ribosomal protein S6e
Between landrace groups	29908.t000117	AT4G08700.1	5.82e-12	Drug/metabolite transporter superfamily protein
Between landrace groups	29908.t000118	AT5G08590.1	9.98e-11	SNF1-related protein kinase 2.1
Between landrace groups	29908.t000119	AT2G10450.1	6.13e-11	14-3-3 family protein
Between landrace groups	29908.t000121	AT5G57815.1	2.8e-21	Cytochrome c oxidase, subunit Vib family protein
Between landrace groups	29908.t000122	AT1G01370.2	4.05e-16	Histone superfamily protein
Between landrace groups	29908.t000140	AT4G09020.1	1.47e-11	isoamylase 3
Between landrace groups	29908.t000144	AT1G22480.1	2.32e-23	Cupredoxin superfamily protein
Between landrace groups	29908.t000145	AT4G09040.2	1.01e-20	RNA-binding (RRM/RBD/RNP motifs) family protein
Between landrace groups	29908.t000146	AT1G14680.1	1.14e-35	unknown protein; BEST Arabidopsis thaliana protein match is: unknown protein (TAIR:AT4G09060.1); Has 8132 Blast hits to 6366 proteins in 685 species: Archae - 171; Bacteria - 671; Metazoa - 4046; Fungi - 445; Plants - 318; Viruses - 23; Other Eukaryotes - 2458 (source: NCBI BLink).
Between landrace groups	29908.t000155	AT2G04070.1	2.78e-11	MATE efflux family protein
Between landrace groups	29908.t000167	AT5G65400.1	8.97e-11	alpha/beta-Hydrolases superfamily protein
Between landrace groups	29908.t000168	AT5G49970.1	6.25e-11	pyridoxin (pyrodoxamine) 5'-phosphate oxidase
Between landrace groups	29908.t000274	AT3G26810.1	1.45e-29	auxin signaling F-box 2
Between landrace groups	29908.t000276	AT5G23360.1	1.49e-12	GRAM domain-containing protein / ABA-responsive protein-related
Between landrace groups	29908.t000277	AT5G42780.1	8.31e-11	homeobox protein 27
Between landrace groups	29908.t000279	AT2G32800.1	7.72e-18	protein kinase family protein
Between landrace groups	29908.t000281	AT5G10940.1	2.89e-11	transducin family protein / WD-40 repeat family protein
Between landrace groups	29908.t000283	AT1G70210.1	4.44e-23	CYCLIN D1;1
Between landrace groups	29912.t000055	AT1G53430.1	7.99e-11	Leucine-rich repeat transmembrane protein kinase
Between landrace groups	29912.t000079	AT3G02090.2	6e-11	Insulinase (Peptidase family M16) protein
Between landrace groups	29912.t000080	AT3G01600.1	9.09e-11	NAC domain containing protein 44
Between landrace groups	29912.t000081	AT2G35680.1	7.28e-12	Phosphotyrosine protein phosphatases superfamily protein
Between landrace groups	29912.t000082	AT3G43740.2	9.78e-11	Leucine-rich repeat (LRR) family protein
Between landrace groups	29912.t000083	AT1G04040.1	6.2e-11	HAD superfamily, subfamily IIIB acid phosphatase
Between landrace groups	29912.t000089	AT1G69295.1	4.55e-11	plasmodesmata callose-binding protein 4
Between landrace groups	29912.t000092	AT5G56580.1	3.09e-13	MAP kinase kinase 6
Between landrace groups	29912.t000097	AT4G14340.1	4.1e-17	casein kinase I
Between landrace groups	29912.t000100	AT5G65900.1	8.81e-11	DEA(D/H)-box RNA helicase family protein
Between landrace groups	29912.t000102	AT3G49850.1	7.33e-13	telomere repeat binding factor 3
Between landrace groups	29912.t000103	AT5G57030.1	3.76e-30	Lycopene beta/epsilon cyclase protein
Between landrace groups	29912.t000104	AT5G04720.1	6.54e-11	ADR1-like 2
Between landrace groups	29912.t000105	AT4G29660.1	2.61e-11	embryo defective 2752
Between landrace groups	29912.t000106	AT1G55640.1	7.66e-12	prenylated RAB acceptor 1.G1
Between landrace groups	29912.t000107	AT4G29580.2	2.19e-39	Cytidine/deoxycytidylate deaminase family protein
Between landrace groups	29912.t000108	AT3G01660.1	1.27e-13	S-adenosyl-L-methionine-dependent methyltransferases superfamily protein
Between landrace groups	29912.t000109	AT1G63260.3	7.06e-12	tetraspanin10
Between landrace groups	29912.t000110	AT4G29560.1	1.54e-144	CONTAINS InterPro DOMAIN/s: Fanconi Anaemia group E protein, C-terminal (InterPro:IPR021025); Has 41 Blast hits to 41 proteins in 17 species: Archae - 0; Bacteria - 0; Metazoa - 10; Fungi - 0; Plants - 27; Viruses - 0; Other Eukaryotes - 4 (source: NCBI BLink).
Between landrace groups	29912.t000111	AT5G43440.2	4.01e-11	2-oxoglutarate (2OG) and Fe(II)-dependent oxygenase superfamily protein
Between landrace groups	29912.t000112	AT2G19600.1	3.23e-11	K+ efflux antiporter 4
Between landrace groups	29912.t000113	AT3G10590.1	4.11e-16	Duplicated homeodomain-like superfamily protein
Between landrace groups	29912.t000114	AT4G29540.1	2e-12	bacterial transferase hexapeptide repeat-containing protein
Between landrace groups	29912.t000120	AT1G73010.1	1.68e-11	phosphate starvation-induced gene 2
Between landrace groups	29912.t000121	AT2G19620.1	9.34e-12	N-MYC downregulated-like 3
Between landrace groups	29912.t000151	AT5G19740.1	4.3e-11	Peptidase M28 family protein
Between landrace groups	29912.t000152	AT3G10720.1	9.02e-11	Plant invertase/pectin methylesterase inhibitor superfamily
Between landrace groups	29912.t000182	AT2G20000.1	3.92e-12	CDC27 family protein
Between landrace groups	29912.t000189	AT1G06160.1	7.59e-11	octadecanoid-responsive Arabidopsis AP2/ERF 59
Between landrace groups	29912.t000208	AT3G22320.1	8.14e-15	Eukaryotic rpb5 RNA polymerase subunit family protein
Between landrace groups	29912.t000209	AT4G14550.1	7.17e-11	indole-3-acetic acid inducible 14
Between landrace groups	29912.t000210	AT4G32360.1	6.9e-19	Pyridine nucleotide-disulphide oxidoreductase family protein
Between landrace groups	29912.t000211	AT2G20100.1	1.2e-15	basic helix-loop-helix (bHLH) DNA-binding superfamily protein
Between landrace groups	29912.t000213	AT4G28940.1	1.51e-14	Phosphorylase superfamily protein
Between landrace groups	29912.t000214	AT5G09800.1	8.8e-11	ARM repeat superfamily protein
Between landrace groups	29912.t000215	AT5G14940.1	5.18e-11	Major facilitator superfamily protein
Between landrace groups	29912.t000216	AT1G65980.2	1.06e-11	thioredoxin-dependent peroxidase 1
Between landrace groups	29912.t000219	AT1G05030.1	2.21e-12	Major facilitator superfamily protein
Between landrace groups	29912.t000221	AT4G29000.1	3.3e-11	Tesmin/TSO1-like CXC domain-containing protein
Between landrace groups	29912.t000225	AT4G21900.1	2.43e-14	proteinaceous RNase P 3
Between landrace groups	29912.t000227	AT1G62800.2	1.93e-11	aspartate aminotransferase 4
Between landrace groups	29912.t000228	AT3G55660.1	2.16e-11	ROP (rho of plants) guanine nucleotide exchange factor 6
Between landrace groups	29912.t000229	AT5G02010.1	1.74e-12	RHO guanyl-nucleotide exchange factor 7
Between landrace groups	29912.t000230	AT3G24630.1	8.07e-16	unknown protein; Has 5348 Blast hits to 3182 proteins in 353 species: Archae - 0; Bacteria - 481; Metazoa - 1959; Fungi - 405; Plants - 180; Viruses - 10; Other Eukaryotes - 2313 (source: NCBI BLink).
Between landrace groups	29912.t000231	AT3G16120.1	1.89e-16	Dynein light chain type 1 family protein
Between landrace groups	29912.t000232	AT1G43130.1	6.95e-12	like COV 2
Between landrace groups	29912.t000234	AT3G24600.1	4.43e-14	Late embryogenesis abundant protein, group 2
Between landrace groups	29912.t000235	AT2G30440.1	2.85e-11	thylakoid processing peptide
Between landrace groups	29912.t000236	AT1G64100.2	9.73e-11	pentatricopeptide (PPR) repeat-containing protein
Between landrace groups	29912.t000238	AT3G24570.1	3.36e-17	Peroxisomal membrane 22 kDa (Mpv17/PMP22) family protein
Between landrace groups	29912.t000239	AT3G24560.2	9.84e-12	Adenine nucleotide alpha hydrolases-like superfamily protein
Between landrace groups	29912.t000240	AT5G19660.1	9.58e-18	SITE-1 protease
Between landrace groups	29912.t000241	AT5G13160.1	9.97e-11	Protein kinase superfamily protein
Between landrace groups	29912.t000242	AT4G13250.2	2.37e-14	NAD(P)-binding Rossmann-fold superfamily protein
Between landrace groups	29912.t000243	AT3G24530.1	6.2e-19	AAA-type ATPase family protein / ankyrin repeat family protein
Between landrace groups	29912.t000244	AT5G19540.1	9.48e-16	unknown protein; FUNCTIONS IN: molecular_function unknown; INVOLVED IN: biological_process unknown; LOCATED IN: chloroplast; EXPRESSED IN: 22 plant structures; EXPRESSED DURING: 13 growth stages; Has 1807 Blast hits to 1807 proteins in 277 species: Archae - 0; Bacteria - 0; Metazoa - 736; Fungi - 347; Plants - 385; Viruses - 0; Other Eukaryotes - 339 (source: NCBI BLink).
Between landrace groups	29912.t000245	AT1G52300.1	5.57e-13	Zinc-binding ribosomal protein family protein
Between landrace groups	29912.t000246	AT2G35740.1	7.1e-11	nositol transporter 3
Between landrace groups	29912.t000247	AT5G43340.1	4.35e-12	phosphate transporter 1;6
Between landrace groups	29912.t000248	AT4G18830.1	1.16e-13	ovate family protein 5
Between landrace groups	29912.t000249	AT3G16070.1	1.01e-13	unknown protein; BEST Arabidopsis thaliana protein match is: unknown protein (TAIR:AT1G15260.1); Has 26 Blast hits to 26 proteins in 7 species: Archae - 0; Bacteria - 0; Metazoa - 0; Fungi - 0; Plants - 26; Viruses - 0; Other Eukaryotes - 0 (source: NCBI BLink).
Between landrace groups	29912.t000250	AT1G65300.1	5.85e-11	AGAMOUS-like 38
Between landrace groups	29912.t000251	AT5G61290.1	4e-11	Flavin-binding monooxygenase family protein
Between landrace groups	29912.t000255	AT1G23760.1	2.99e-27	BURP domain-containing protein
Between landrace groups	29912.t000256	AT5G27000.1	8.46e-11	kinesin 4
Between landrace groups	29912.t000257	AT3G24515.1	7.05e-19	ubiquitin-conjugating enzyme 37
Between landrace groups	29912.t000264	AT1G01200.1	5.06e-11	RAB GTPase homolog A3
Between landrace groups	29912.t000265	AT1G52330.1	2.62e-36	Late embryogenesis abundant (LEA) hydroxyproline-rich glycoprotein family
Between landrace groups	29912.t000276	AT4G02070.1	2.46e-12	MUTS homolog 6
Between landrace groups	29912.t000277	AT1G13980.2	3.39e-28	sec7 domain-containing protein
Between landrace groups	29912.t000278	AT4G35380.1	3.65e-20	SEC7-like guanine nucleotide exchange family protein
Between landrace groups	29912.t000279	AT5G39500.1	8.68e-51	GNOM-like 1
Between landrace groups	29912.t000280	AT3G10030.1	2.42e-14	aspartate/glutamate/uridylate kinase family protein
Between landrace groups	29915.t000004	AT1G21245.1	9.86e-11	Protein kinase superfamily protein
Between landrace groups	29915.t000005	AT4G21550.1	2.14e-11	VP1/ABI3-like 3
Between landrace groups	29915.t000007	AT5G39350.1	9.89e-11	Tetratricopeptide repeat (TPR)-like superfamily protein
Between landrace groups	29915.t000009	AT3G51580.2	4.64e-34	unknown protein; FUNCTIONS IN: molecular_function unknown; INVOLVED IN: biological_process unknown; LOCATED IN: endomembrane system; EXPRESSED IN: 24 plant structures; EXPRESSED DURING: 15 growth stages.
Between landrace groups	29915.t000010	AT5G65240.1	9.01e-11	Leucine-rich repeat protein kinase family protein
Between landrace groups	29915.t000011	AT2G38550.1	1.89e-23	Transmembrane proteins 14C
Between landrace groups	29915.t000015	AT1G66550.1	2.94e-11	WRKY DNA-binding protein 67
Between landrace groups	29915.t000016	AT5G04930.1	3.12e-11	aminophospholipid ATPase 1
Between landrace groups	29915.t000017	AT2G38560.1	4.1e-12	transcript elongation factor IIS
Between landrace groups	29915.t000018	AT5G01910.1	1.92e-13	unknown protein; Has 66 Blast hits to 66 proteins in 27 species: Archae - 0; Bacteria - 2; Metazoa - 18; Fungi - 7; Plants - 29; Viruses - 0; Other Eukaryotes - 10 (source: NCBI BLink).
Between landrace groups	29915.t000020	AT1G16440.1	7.7e-11	root hair specific 3
Between landrace groups	29915.t000022	AT2G20680.1	1.38e-11	Glycosyl hydrolase superfamily protein
Between landrace groups	29915.t000024	AT2G32800.1	2.39e-35	protein kinase family protein
Between landrace groups	29915.t000025	AT3G51030.1	7.05e-12	thioredoxin H-type 1
Between landrace groups	29915.t000026	AT3G55380.2	4.17e-11	ubiquitin-conjugating enzyme 14
Between landrace groups	29915.t000028	AT4G33430.1	8.38e-11	BRI1-associated receptor kinase
Between landrace groups	29917.t000001	AT1G61120.1	8.05e-15	terpene synthase 04
Between landrace groups	29917.t000002	AT1G61120.1	8.26e-28	terpene synthase 04
Between landrace groups	29917.t000004	AT2G35770.1	5.29e-11	serine carboxypeptidase-like 28
Between landrace groups	29917.t000005	AT2G39410.1	1.22e-19	alpha/beta-Hydrolases superfamily protein
Between landrace groups	29917.t000059	AT3G27670.1	1.44e-11	ARM repeat superfamily protein
Between landrace groups	29917.t000060	AT5G14530.1	3.02e-12	Transducin/WD40 repeat-like superfamily protein
Between landrace groups	29917.t000064	AT3G27640.1	3.66e-28	Transducin/WD40 repeat-like superfamily protein
Between landrace groups	29917.t000065	AT5G14520.1	1.16e-25	pescadillo-related
Between landrace groups	29929.t000001	AT1G65630.1	8.71e-12	DegP protease 3
Between landrace groups	29929.t000003	AT5G15060.1	4.53e-14	Lateral organ boundaries (LOB) domain family protein
Between landrace groups	29929.t000004	AT5G16300.4	9.24e-19	Vps51/Vps67 family (components of vesicular transport) protein
Between landrace groups	29929.t000005	AT2G44560.1	3.34e-17	glycosyl hydrolase 9B11
Between landrace groups	29929.t000006	AT1G65590.1	8.67e-11	beta-hexosaminidase 3
Between landrace groups	29929.t000007	AT5G04980.2	7.94e-11	DNAse I-like superfamily protein
Between landrace groups	29929.t000008	AT1G26320.1	5.82e-11	Zinc-binding dehydrogenase family protein
Between landrace groups	29929.t000009	AT2G31810.2	4.94e-15	ACT domain-containing small subunit of acetolactate synthase protein
Between landrace groups	29929.t000010	AT3G59820.2	2.45e-11	LETM1-like protein
Between landrace groups	29929.t000011	AT5G16270.1	5.43e-13	sister chromatid cohesion 1 protein 4
Between landrace groups	29929.t000012	AT1G45191.2	9.87e-11	Glycosyl hydrolase superfamily protein
Between landrace groups	29929.t000013	AT1G16160.1	2.38e-33	wall associated kinase-like 5
Between landrace groups	29929.t000014	AT4G28560.1	1e-10	ROP-interactive CRIB motif-containing protein 7
Between landrace groups	29929.t000015	AT1G73400.1	9.87e-11	Pentatricopeptide repeat (PPR) superfamily protein
Between landrace groups	29929.t000016	AT5G36710.1	4.27e-71	unknown protein; FUNCTIONS IN: molecular_function unknown; INVOLVED IN: biological_process unknown; LOCATED IN: endomembrane system; BEST Arabidopsis thaliana protein match is: unknown protein (TAIR:AT5G36800.1); Has 35333 Blast hits to 34131 proteins in 2444 species: Archae - 798; Bacteria - 22429; Metazoa - 974; Fungi - 991; Plants - 531; Viruses - 0; Other Eukaryotes - 9610 (source: NCBI BLink…
Between landrace groups	29929.t000017	AT1G43800.1	1.64e-70	Plant stearoyl-acyl-carrier-protein desaturase family protein
Between landrace groups	29929.t000019	AT1G65470.1	1.93e-11	chromatin assembly factor-1 (FASCIATA1) (FAS1)
Between landrace groups	29929.t000020	AT2G27550.1	1.33e-11	centroradialis
Between landrace groups	29929.t000021	AT1G18100.1	7.22e-14	PEBP (phosphatidylethanolamine-binding protein) family protein
Between landrace groups	29929.t000022	AT2G27550.1	2.24e-12	centroradialis
Between landrace groups	29929.t000023	AT4G20370.1	1.17e-16	PEBP (phosphatidylethanolamine-binding protein) family protein
Between landrace groups	29929.t000024	AT5G16410.1	7.59e-11	HXXXD-type acyl-transferase family protein
Between landrace groups	29929.t000026	AT3G09930.1	6.89e-11	GDSL-like Lipase/Acylhydrolase superfamily protein
Between landrace groups	29929.t000027	AT4G18970.2	7.41e-11	GDSL-like Lipase/Acylhydrolase superfamily protein
Between landrace groups	29929.t000028	AT1G05860.1	3.33e-18	unknown protein; FUNCTIONS IN: molecular_function unknown; INVOLVED IN: biological_process unknown; LOCATED IN: chloroplast; EXPRESSED IN: 20 plant structures; EXPRESSED DURING: 11 growth stages; BEST Arabidopsis thaliana protein match is: unknown protein (TAIR:AT2G31600.1); Has 101 Blast hits to 100 proteins in 32 species: Archae - 0; Bacteria - 0; Metazoa - 28; Fungi - 2; Plants - 66; Viruses -…
Between landrace groups	29929.t000029	AT3G48480.1	1.42e-20	Cysteine proteinases superfamily protein
Between landrace groups	29929.t000030	AT5G47760.1	2.41e-13	2-phosphoglycolate phosphatase 2
Between landrace groups	29929.t000031	AT2G43240.1	2.74e-11	Nucleotide-sugar transporter family protein
Between landrace groups	29929.t000032	AT2G31770.1	2.98e-11	RING/U-box superfamily protein
Between landrace groups	29929.t000034	AT1G72950.1	9.06e-11	Disease resistance protein (TIR-NBS class)
Between landrace groups	29929.t000035	AT3G03305.1	2.74e-18	Calcineurin-like metallo-phosphoesterase superfamily protein
Between landrace groups	29929.t000036	AT3G56830.1	1.19e-22	Protein of unknown function (DUF565)
Between landrace groups	29929.t000037	AT3G06250.1	7.03e-11	FAR1-related sequence 7
Between landrace groups	29929.t000038	AT3G22680.1	8.81e-34	RNA-DIRECTED DNA METHYLATION 1
Between landrace groups	29929.t000039	AT3G14225.1	4.16e-11	GDSL-motif lipase 4
Between landrace groups	29929.t000040	AT5G65510.1	9.9e-11	AINTEGUMENTA-like 7
Between landrace groups	29929.t000073	AT2G22980.1	4.93e-11	serine carboxypeptidase-like 13
Between landrace groups	29929.t000074	AT3G12230.1	7.96e-11	serine carboxypeptidase-like 14
Between landrace groups	29929.t000075	AT5G36250.1	6.31e-15	Protein phosphatase 2C family protein
Between landrace groups	29929.t000076	AT4G20960.1	9.18e-12	Cytidine/deoxycytidylate deaminase family protein
Between landrace groups	29929.t000077	AT5G36230.1	4.87e-68	ARM repeat superfamily protein
Between landrace groups	29929.t000078	AT4G14390.1	5.25e-11	Ankyrin repeat family protein
Between landrace groups	29929.t000079	AT1G07710.1	9.72e-11	Ankyrin repeat family protein
Between landrace groups	29929.t000081	AT5G40410.1	9.15e-11	Tetratricopeptide repeat (TPR)-like superfamily protein
Between landrace groups	29929.t000085	AT2G13790.1	9.6e-11	somatic embryogenesis receptor-like kinase 4
Between landrace groups	29929.t000086	AT5G16440.1	5.69e-37	isopentenyl diphosphate isomerase 1
Between landrace groups	29929.t000087	AT5G56260.1	2.34e-83	Ribonuclease E inhibitor RraA/Dimethylmenaquinone methyltransferase
Between landrace groups	29929.t000088	AT1G29760.1	4.61e-11	Putative adipose-regulatory protein (Seipin)
Between landrace groups	29929.t000090	AT5G45050.2	8.5e-11	Disease resistance protein (TIR-NBS-LRR class)
Between landrace groups	29929.t000091	AT1G33530.1	6.99e-11	F-box family protein
Between landrace groups	29929.t000092	AT5G16470.1	2.15e-51	zinc finger (C2H2 type) family protein
Between landrace groups	29929.t000094	AT5G16480.1	7.14e-11	Phosphotyrosine protein phosphatases superfamily protein
Between landrace groups	29929.t000097	AT2G27490.2	1.61e-30	dephospho-CoA kinase family
Between landrace groups	29929.t000098	AT2G32800.1	5.04e-35	protein kinase family protein
Between landrace groups	29929.t000099	AT2G33580.1	2.32e-36	Protein kinase superfamily protein
Between landrace groups	29929.t000100	AT3G02040.1	5.88e-17	senescence-related gene 3
Between landrace groups	29929.t000101	AT5G65940.1	1.65e-12	beta-hydroxyisobutyryl-CoA hydrolase 1
Between landrace groups	29929.t000102	AT2G39060.1	2.42e-11	Nodulin MtN3 family protein
Between landrace groups	29929.t000103	AT2G47060.2	9.47e-11	Protein kinase superfamily protein
Between landrace groups	29929.t000104	AT1G51640.1	1.94e-16	exocyst subunit exo70 family protein G2
Between landrace groups	29929.t000107	AT5G13130.2	3.4e-11	Histidine kinase-, DNA gyrase B-, and HSP90-like ATPase family protein
Between landrace groups	29929.t000111	AT5G42950.1	1.77e-11	GYF domain-containing protein
Between landrace groups	29929.t000112	AT2G35450.1	8.95e-31	catalytics;hydrolases
Between landrace groups	29929.t000113	AT4G34960.1	2.19e-11	Cyclophilin-like peptidyl-prolyl cis-trans isomerase family protein
Between landrace groups	29929.t000121	AT5G23920.1	4.04e-24	unknown protein; FUNCTIONS IN: molecular_function unknown; INVOLVED IN: biological_process unknown; LOCATED IN: plasma membrane, vacuole; EXPRESSED IN: 22 plant structures; EXPRESSED DURING: 13 growth stages; BEST Arabidopsis thaliana protein match is: unknown protein (TAIR:AT5G52420.1); Has 1807 Blast hits to 1807 proteins in 277 species: Archae - 0; Bacteria - 0; Metazoa - 736; Fungi - 347; Pla…
Between landrace groups	29929.t000122	AT1G62422.1	5.3e-22	unknown protein; EXPRESSED IN: 22 plant structures; EXPRESSED DURING: 13 growth stages; BEST Arabidopsis thaliana protein match is: unknown protein (TAIR:AT1G12020.1); Has 87 Blast hits to 86 proteins in 14 species: Archae - 0; Bacteria - 0; Metazoa - 0; Fungi - 0; Plants - 87; Viruses - 0; Other Eukaryotes - 0 (source: NCBI BLink).
Between landrace groups	29929.t000130	AT1G76580.1	6.3e-12	Squamosa promoter-binding protein-like (SBP domain) transcription factor family protein
Between landrace groups	29929.t000134	AT1G27290.2	1.07e-34	unknown protein; FUNCTIONS IN: molecular_function unknown; INVOLVED IN: biological_process unknown; EXPRESSED IN: 25 plant structures; EXPRESSED DURING: 15 growth stages; Has 44 Blast hits to 44 proteins in 12 species: Archae - 0; Bacteria - 0; Metazoa - 0; Fungi - 0; Plants - 44; Viruses - 0; Other Eukaryotes - 0 (source: NCBI BLink).
Between landrace groups	29929.t000135	AT5G40960.1	1.72e-13	Protein of unknown function (DUF 3339)
Between landrace groups	29929.t000138	AT1G27300.1	7.99e-18	unknown protein; Has 54 Blast hits to 54 proteins in 19 species: Archae - 0; Bacteria - 0; Metazoa - 11; Fungi - 6; Plants - 34; Viruses - 0; Other Eukaryotes - 3 (source: NCBI BLink).
Between landrace groups	29929.t000139	AT1G11570.2	2.66e-30	NTF2-like
Between landrace groups	29929.t000140	AT5G10720.1	2.97e-11	histidine kinase 5
Between landrace groups	29929.t000143	AT4G19010.1	6.54e-11	AMP-dependent synthetase and ligase family protein
Between landrace groups	29929.t000144	AT5G50570.2	7.28e-11	Squamosa promoter-binding protein-like (SBP domain) transcription factor family protein
Between landrace groups	29929.t000145	AT1G67325.1	9.67e-15	Ran BP2/NZF zinc finger-like superfamily protein
Between landrace groups	29929.t000146	AT1G27960.1	4.8e-14	evolutionarily conserved C-terminal region 9
Between landrace groups	29929.t000147	AT1G27950.1	1.19e-26	glycosylphosphatidylinositol-anchored lipid protein transfer 1
Between landrace groups	29929.t000148	AT4G24910.1	6.52e-41	Protein of unknown function (DUF579)
Between landrace groups	29929.t000149	AT4G22980.1	1.77e-14	FUNCTIONS IN: molecular_function unknown; INVOLVED IN: biological_process unknown; LOCATED IN: chloroplast; EXPRESSED IN: 13 plant structures; EXPRESSED DURING: 9 growth stages; BEST Arabidopsis thaliana protein match is: Pyridoxal phosphate (PLP)-dependent transferases superfamily protein (TAIR:AT5G51920.1); Has 520 Blast hits to 468 proteins in 130 species: Archae - 5; Bacteria - 23; Metazoa - …
Between landrace groups	29929.t000150	AT1G27385.4	4.08e-11	unknown protein; FUNCTIONS IN: molecular_function unknown; INVOLVED IN: biological_process unknown; EXPRESSED IN: 24 plant structures; EXPRESSED DURING: 13 growth stages; CONTAINS InterPro DOMAIN/s: Protein of unknown function DUF493 (InterPro:IPR007454); Has 79 Blast hits to 79 proteins in 23 species: Archae - 0; Bacteria - 6; Metazoa - 0; Fungi - 0; Plants - 72; Viruses - 0; Other Eukaryotes - …
Between landrace groups	29929.t000151	AT1G11780.1	1.52e-18	oxidoreductase, 2OG-Fe(II) oxygenase family protein
Between landrace groups	29929.t000153	AT2G40100.1	9.26e-13	light harvesting complex photosystem II
Between landrace groups	29929.t000154	AT1G67340.1	2.55e-17	HCP-like superfamily protein with MYND-type zinc finger
Between landrace groups	29929.t000155	AT1G67350.2	7.48e-50	unknown protein; FUNCTIONS IN: molecular_function unknown; INVOLVED IN: photorespiration; LOCATED IN: mitochondrial membrane, mitochondrial respiratory chain complex I, respiratory chain complex I; EXPRESSED IN: 24 plant structures; EXPRESSED DURING: 15 growth stages; Has 2 Blast hits to 2 proteins in 1 species: Archae - 0; Bacteria - 0; Metazoa - 0; Fungi - 0; Plants - 2; Viruses - 0; Other Euka…
Between landrace groups	29929.t000156	AT3G05500.1	1.73e-14	Rubber elongation factor protein (REF)
Between landrace groups	29929.t000157	AT1G67370.1	4.36e-14	DNA-binding HORMA family protein
Between landrace groups	29929.t000158	AT5G45700.1	2.38e-17	Haloacid dehalogenase-like hydrolase (HAD) superfamily protein
Between landrace groups	29929.t000160	AT5G40930.1	5.89e-11	translocase of outer membrane 20-4
Between landrace groups	29929.t000164	AT2G34510.1	1.27e-25	Protein of unknown function, DUF642
Between landrace groups	29929.t000165	AT3G03610.1	4.01e-15	ELMO/CED-12 family protein
Between landrace groups	29929.t000167	AT2G22425.2	1.04e-34	Microsomal signal peptidase 12 kDa subunit (SPC12)
Between landrace groups	29929.t000176	AT2G42800.1	9.76e-11	receptor like protein 29
Between landrace groups	29929.t000177	AT2G34930.1	2.92e-13	disease resistance family protein / LRR family protein
Between landrace groups	29929.t000178	AT4G18670.1	9.86e-11	Leucine-rich repeat (LRR) family protein
Between landrace groups	29929.t000182	AT3G26340.1	3.82e-13	N-terminal nucleophile aminohydrolases (Ntn hydrolases) superfamily protein
Between landrace groups	29929.t000183	AT1G71020.2	8.85e-11	ARM repeat superfamily protein
Between landrace groups	29929.t000184	AT3G29800.1	6.11e-11	P-loop containing nucleoside triphosphate hydrolases superfamily protein
Between landrace groups	29929.t000221	AT3G29670.1	8.27e-13	HXXXD-type acyl-transferase family protein
Between landrace groups	29929.t000222	AT3G50300.1	1.15e-12	HXXXD-type acyl-transferase family protein
Between landrace groups	29929.t000227	AT5G16500.1	8.22e-11	Protein kinase superfamily protein
Between landrace groups	29929.t000228	AT1G67590.1	2.32e-19	Remorin family protein
Between landrace groups	29942.t000004	AT5G21060.3	3.37e-11	Glyceraldehyde-3-phosphate dehydrogenase-like family protein
Between landrace groups	29942.t000009	AT5G21040.2	0	F-box protein 2
Between landrace groups	29942.t000018	AT1G74470.1	0	Pyridine nucleotide-disulphide oxidoreductase family protein
Between landrace groups	29942.t000019	AT2G27920.1	8.74e-12	serine carboxypeptidase-like 51
Between landrace groups	29942.t000020	AT2G02970.1	6.07e-11	GDA1/CD39 nucleoside phosphatase family protein
Between landrace groups	29942.t000023	AT2G27110.2	3.65e-13	FAR1-related sequence 3
Between landrace groups	29942.t000024	AT2G27100.1	2.72e-12	C2H2 zinc-finger protein SERRATE (SE)
Between landrace groups	29942.t000027	AT5G38140.1	1e-14	nuclear factor Y, subunit C12
Between landrace groups	29942.t000030	AT5G64230.1	3.08e-15	unknown protein; FUNCTIONS IN: molecular_function unknown; INVOLVED IN: biological_process unknown; LOCATED IN: endomembrane system; EXPRESSED IN: 9 plant structures; EXPRESSED DURING: 4 anthesis, petal differentiation and expansion stage; BEST Arabidopsis thaliana protein match is: unknown protein (TAIR:AT3G19920.1); Has 35333 Blast hits to 34131 proteins in 2444 species: Archae - 798; Bacteria …
Between landrace groups	29942.t000031	AT5G21070.1	9.48e-11	unknown protein; Has 115 Blast hits to 115 proteins in 34 species: Archae - 1; Bacteria - 36; Metazoa - 0; Fungi - 0; Plants - 60; Viruses - 0; Other Eukaryotes - 18 (source: NCBI BLink).
Between landrace groups	29942.t000034	AT4G30130.1	9.55e-11	Protein of unknown function (DUF630 and DUF632)
Between landrace groups	29950.t000006	AT5G18110.1	3.92e-34	novel cap-binding protein
Between landrace groups	29950.t000007	AT5G18120.1	3.81e-16	APR-like 7
Between landrace groups	29950.t000008	AT3G03870.2	2.4e-14	unknown protein; BEST Arabidopsis thaliana protein match is: unknown protein (TAIR:AT5G18130.1); Has 47 Blast hits to 47 proteins in 13 species: Archae - 0; Bacteria - 0; Metazoa - 2; Fungi - 0; Plants - 45; Viruses - 0; Other Eukaryotes - 0 (source: NCBI BLink).
Between landrace groups	29953.t000004	AT4G11350.1	2.62e-12	Protein of unknown function (DUF604)
Between landrace groups	29953.t000010	AT1G26700.1	5.76e-11	Seven transmembrane MLO family protein
Between landrace groups	29957.t000037	AT5G49960.1	1.11e-17	unknown protein; CONTAINS InterPro DOMAIN/s: Protein of unknown function DUF1012 (InterPro:IPR010420); BEST Arabidopsis thaliana protein match is: Protein of unknown function (DUF1012) (TAIR:AT5G02940.1); Has 1807 Blast hits to 1807 proteins in 277 species: Archae - 0; Bacteria - 0; Metazoa - 736; Fungi - 347; Plants - 385; Viruses - 0; Other Eukaryotes - 339 (source: NCBI BLink).
Between landrace groups	29957.t000038	AT5G64320.1	8.49e-11	Pentatricopeptide repeat (PPR) superfamily protein
Between landrace groups	29970.t000002	AT3G45310.1	8.02e-11	Cysteine proteinases superfamily protein
Between landrace groups	29970.t000003	AT3G02645.1	1.2e-11	Plant protein of unknown function (DUF247)
Between landrace groups	29970.t000004	AT2G18240.1	2.25e-18	Rer1 family protein
Between landrace groups	29970.t000005	AT3G50110.1	5.81e-11	PTEN 3
Between landrace groups	29970.t000006	AT1G14940.2	4.42e-11	Polyketide cyclase/dehydrase and lipid transport superfamily protein
Between landrace groups	29970.t000007	AT5G05540.2	5.96e-11	small RNA degrading nuclease 2
Between landrace groups	29970.t000054	AT5G10200.1	1.74e-171	ARM-repeat/Tetratricopeptide repeat (TPR)-like protein
Between landrace groups	29970.t000055	AT4G37460.1	7.11e-15	Tetratricopeptide repeat (TPR)-like superfamily protein
Between landrace groups	29976.t000001	AT1G02590.1	3.1e-11	Aldehyde oxidase/xanthine dehydrogenase, molybdopterin binding protein
Between landrace groups	29976.t000004	AT3G47040.1	7.46e-39	Glycosyl hydrolase family protein
Between landrace groups	29983.t000046	AT1G46768.1	9.88e-11	related to AP2 1
Between landrace groups	29983.t000047	AT5G44240.1	3.94e-15	aminophospholipid ATPase 2
Between landrace groups	29983.t000048	AT5G44240.2	2.23e-13	aminophospholipid ATPase 2
Between landrace groups	29983.t000049	AT5G44240.1	1.24e-11	aminophospholipid ATPase 2
Between landrace groups	29983.t000113	AT5G60750.1	1.19e-11	CAAX amino terminal protease family protein
Between landrace groups	29983.t000114	AT1G03650.1	5.84e-29	Acyl-CoA N-acyltransferases (NAT) superfamily protein
Between landrace groups	29983.t000115	AT2G20740.1	4.32e-11	Tetraspanin family protein
Between landrace groups	29983.t000119	AT1G70610.1	8.62e-11	transporter associated with antigen processing protein 1
Between landrace groups	29983.t000126	AT1G04370.1	9.73e-11	Ethylene-responsive element binding factor 14
Between landrace groups	29983.t000127	AT5G35370.1	1.77e-11	S-locus lectin protein kinase family protein
Between landrace groups	29983.t000128	AT1G34220.2	7.43e-11	Regulator of Vps4 activity in the MVB pathway protein
Between landrace groups	29983.t000132	AT1G71866.1	1.51e-13	LOCATED IN: endomembrane system; BEST Arabidopsis thaliana protein match is: Putative membrane lipoprotein (TAIR:AT1G34245.1).
Between landrace groups	29983.t000133	AT3G60260.3	9.78e-11	ELMO/CED-12 family protein
Between landrace groups	29983.t000135	AT1G33030.1	3.04e-11	O-methyltransferase family protein
Between landrace groups	29983.t000136	AT4G28150.1	9.73e-11	Protein of unknown function (DUF789)
Between landrace groups	29983.t000141	AT4G03400.1	3.31e-12	Auxin-responsive GH3 family protein
Between landrace groups	29983.t000146	AT1G56720.3	9.76e-11	Protein kinase superfamily protein
Between landrace groups	29983.t000148	AT1G32050.1	2.02e-11	SCAMP family protein
Between landrace groups	29990.t000011	AT5G04720.1	9.03e-11	ADR1-like 2
Between landrace groups	29990.t000013	AT5G43210.1	4.07e-11	Excinuclease ABC, C subunit, N-terminal
Between landrace groups	29990.t000014	AT5G55320.1	3.05e-58	MBOAT (membrane bound O-acyl transferase) family protein
Between landrace groups	29991.t000002	AT3G53570.3	7.18e-11	FUS3-complementing gene 1
Between landrace groups	29991.t000003	AT5G22830.1	6.87e-27	magnesium (Mg) transporter 10
Between landrace groups	29991.t000005	AT1G08390.1	3.85e-18	unknown protein; Has 62 Blast hits to 62 proteins in 27 species: Archae - 0; Bacteria - 0; Metazoa - 34; Fungi - 0; Plants - 28; Viruses - 0; Other Eukaryotes - 0 (source: NCBI BLink).
Between landrace groups	29991.t000006	AT2G19060.1	8.09e-11	SGNH hydrolase-type esterase superfamily protein
Between landrace groups	29991.t000007	AT2G27340.4	1.87e-11	N-acetylglucosaminylphosphatidylinositol de-N-acetylase family protein
Between landrace groups	29991.t000010	AT5G48130.1	1.48e-25	Phototropic-responsive NPH3 family protein
Between landrace groups	29991.t000011	AT2G37860.3	1.04e-22	Protein of unknown function (DUF3411)
Between landrace groups	29991.t000012	AT5G22770.2	1.01e-11	alpha-adaptin
Between landrace groups	29991.t000013	AT5G44800.1	3.18e-11	chromatin remodeling 4
Between landrace groups	29991.t000014	AT5G22750.1	1.65e-12	DNA/RNA helicase protein
Between landrace groups	29991.t000015	AT4G25315.1	7.38e-11	Expressed protein
Between landrace groups	29991.t000019	AT1G43260.1	5.24e-12	hAT transposon superfamily protein
Between landrace groups	29991.t000036	AT1G67510.1	9.94e-11	Leucine-rich repeat protein kinase family protein
Between landrace groups	30000.t000001	AT2G17150.1	1.15e-12	Plant regulator RWP-RK family protein
Between landrace groups	30000.t000002	AT5G40520.1	1.02e-83	unknown protein; Has 3679 Blast hits to 2474 proteins in 390 species: Archae - 10; Bacteria - 571; Metazoa - 1012; Fungi - 528; Plants - 214; Viruses - 74; Other Eukaryotes - 1270 (source: NCBI BLink).
Between landrace groups	30000.t000003	AT1G61900.1	3.5e-13	unknown protein; FUNCTIONS IN: molecular_function unknown; INVOLVED IN: biological_process unknown; LOCATED IN: anchored to plasma membrane, plasma membrane, anchored to membrane; EXPRESSED IN: 23 plant structures; EXPRESSED DURING: 13 growth stages; BEST Arabidopsis thaliana protein match is: unknown protein (TAIR:AT2G30700.1); Has 65 Blast hits to 65 proteins in 12 species: Archae - 0; Bacteria…
Between landrace groups	30000.t000004	AT5G62270.2	1.74e-27	FUNCTIONS IN: molecular_function unknown; INVOLVED IN: biological_process unknown; LOCATED IN: cellular_component unknown; BEST Arabidopsis thaliana protein match is: mucin-related (TAIR:AT2G02880.1).
Between landrace groups	30000.t000005	AT2G30710.1	2.98e-12	Ypt/Rab-GAP domain of gyp1p superfamily protein
Between landrace groups	30000.t000006	AT5G02860.1	3.64e-11	Pentatricopeptide repeat (PPR) superfamily protein
Between landrace groups	30000.t000007	AT5G17250.1	1.31e-19	Alkaline-phosphatase-like family protein
Between landrace groups	30000.t000009	AT1G53950.1	2.31e-11	Ubiquitin-like superfamily protein
Between landrace groups	30000.t000010	AT3G29020.2	8.68e-11	myb domain protein 110
Between landrace groups	30000.t000021	AT1G65260.1	2.62e-13	plastid transcriptionally active 4
Between landrace groups	30004.t000004	AT1G18140.1	2.46e-11	laccase 1
Between landrace groups	30004.t000005	AT5G21100.1	1.11e-12	Plant L-ascorbate oxidase
Between landrace groups	30004.t000014	AT3G59000.2	6.84e-11	F-box/RNI-like superfamily protein
Between landrace groups	30009.t000001	AT5G37475.1	2.07e-14	Translation initiation factor eIF3 subunit
Between landrace groups	30009.t000003	AT5G53100.1	9.81e-11	NAD(P)-binding Rossmann-fold superfamily protein
Between landrace groups	30009.t000004	AT1G73390.3	9.24e-11	Endosomal targeting BRO1-like domain-containing protein
Between landrace groups	30015.t000002	AT3G08850.1	4.58e-11	HEAT repeat ;WD domain, G-beta repeat protein protein
Between landrace groups	30015.t000003	AT2G38400.2	1.15e-14	alanine:glyoxylate aminotransferase 3
Between landrace groups	30015.t000005	AT1G78860.1	4.3e-11	D-mannose binding lectin protein with Apple-like carbohydrate-binding domain
Between landrace groups	30015.t000006	AT3G56220.1	4.39e-15	transcription regulators
Between landrace groups	30015.t000008	AT4G08770.1	8.33e-11	Peroxidase superfamily protein
Between landrace groups	30015.t000011	AT4G16270.1	3.7e-12	Peroxidase superfamily protein
Between landrace groups	30015.t000012	AT2G30970.2	8.35e-11	aspartate aminotransferase 1
Between landrace groups	30020.t000004	AT1G43800.1	4.7e-70	Plant stearoyl-acyl-carrier-protein desaturase family protein
Between landrace groups	30022.t000003	AT3G53100.1	2.31e-11	GDSL-like Lipase/Acylhydrolase superfamily protein
Between landrace groups	30022.t000004	AT1G28600.2	9.84e-11	GDSL-like Lipase/Acylhydrolase superfamily protein
Between landrace groups	30024.t000059	AT4G16340.1	9.11e-12	guanyl-nucleotide exchange factors;GTPase binding;GTP binding
Between landrace groups	30025.t000008	AT2G19540.1	2.57e-11	Transducin family protein / WD-40 repeat family protein
Between landrace groups	30025.t000019	AT3G09450.1	5.85e-29	CONTAINS InterPro DOMAIN/s: Fusaric acid resistance protein, conserved region (InterPro:IPR006726); BEST Arabidopsis thaliana protein match is: unknown protein (TAIR:AT2G28780.1); Has 503 Blast hits to 494 proteins in 215 species: Archae - 0; Bacteria - 423; Metazoa - 0; Fungi - 0; Plants - 65; Viruses - 0; Other Eukaryotes - 15 (source: NCBI BLink).
Between landrace groups	30041.t000004	AT3G59320.2	5.13e-12	Eukaryotic protein of unknown function (DUF914)
Between landrace groups	30041.t000013	AT1G54380.1	6.55e-16	spliceosome protein-related
Between landrace groups	30051.t000006	AT3G20050.1	3.19e-13	T-complex protein 1 alpha subunit
Between landrace groups	30051.t000010	AT1G01340.2	8.74e-11	cyclic nucleotide gated channel 10
Between landrace groups	30068.t000002	AT3G11773.2	1.23e-21	Thioredoxin superfamily protein
Between landrace groups	30068.t000003	AT5G42050.1	4.09e-13	DCD (Development and Cell Death) domain protein
Between landrace groups	30068.t000005	AT2G04540.1	9.19e-43	Beta-ketoacyl synthase
Between landrace groups	30068.t000015	AT5G01810.2	8.79e-11	CBL-interacting protein kinase 15
Between landrace groups	30068.t000024	AT5G42905.1	7.42e-17	Polynucleotidyl transferase, ribonuclease H-like superfamily protein
Between landrace groups	30068.t000025	AT1G55090.1	5.71e-12	carbon-nitrogen hydrolase family protein
Between landrace groups	30068.t000026	AT1G64550.1	1.49e-15	general control non-repressible 3
Between landrace groups	30068.t000027	ATMG01250.1	1.53e-14	RNA-directed DNA polymerase (reverse transcriptase)
Between landrace groups	30068.t000028	AT5G60790.1	1.63e-16	ABC transporter family protein
Between landrace groups	30068.t000029	AT4G10810.1	1.13e-14	unknown protein; FUNCTIONS IN: molecular_function unknown; INVOLVED IN: biological_process unknown; LOCATED IN: chloroplast; EXPRESSED IN: 23 plant structures; EXPRESSED DURING: 15 growth stages; BEST Arabidopsis thaliana protein match is: unknown protein (TAIR:AT4G24026.1); Has 1807 Blast hits to 1807 proteins in 277 species: Archae - 0; Bacteria - 0; Metazoa - 736; Fungi - 347; Plants - 385; Vi…
Between landrace groups	30068.t000031	AT4G24040.1	2.17e-21	trehalase 1
Between landrace groups	30068.t000042	AT1G06150.1	9.57e-12	basic helix-loop-helix (bHLH) DNA-binding superfamily protein
Between landrace groups	30068.t000043	AT1G08430.1	2.08e-11	aluminum-activated malate transporter 1
Between landrace groups	30068.t000047	AT4G27745.1	3.99e-13	Yippee family putative zinc-binding protein
Between landrace groups	30068.t000048	AT4G10770.1	6.11e-12	oligopeptide transporter 7
Between landrace groups	30068.t000049	AT4G10760.1	2.2e-14	mRNAadenosine methylase
Between landrace groups	30068.t000051	AT4G27720.1	1.03e-15	Major facilitator superfamily protein
Between landrace groups	30068.t000053	AT3G49320.1	1.62e-13	Metal-dependent protein hydrolase
Between landrace groups	30068.t000054	AT4G24090.1	2.4e-21	unknown protein; FUNCTIONS IN: molecular_function unknown; INVOLVED IN: biological_process unknown; LOCATED IN: chloroplast; EXPRESSED IN: 23 plant structures; EXPRESSED DURING: 13 growth stages; Has 144 Blast hits to 142 proteins in 73 species: Archae - 3; Bacteria - 62; Metazoa - 7; Fungi - 13; Plants - 44; Viruses - 0; Other Eukaryotes - 15 (source: NCBI BLink).
Between landrace groups	30068.t000055	AT5G41960.1	1.76e-13	unknown protein; FUNCTIONS IN: molecular_function unknown; INVOLVED IN: biological_process unknown; LOCATED IN: chloroplast; EXPRESSED IN: 22 plant structures; EXPRESSED DURING: 13 growth stages; Has 1807 Blast hits to 1807 proteins in 277 species: Archae - 0; Bacteria - 0; Metazoa - 736; Fungi - 347; Plants - 385; Viruses - 0; Other Eukaryotes - 339 (source: NCBI BLink).
Between landrace groups	30068.t000056	AT4G10730.1	8e-11	Protein kinase superfamily protein
Between landrace groups	30068.t000057	AT4G24110.1	6.36e-27	unknown protein; Has 76 Blast hits to 76 proteins in 13 species: Archae - 0; Bacteria - 0; Metazoa - 1; Fungi - 0; Plants - 75; Viruses - 0; Other Eukaryotes - 0 (source: NCBI BLink).
Between landrace groups	30068.t000059	AT1G48370.1	6.39e-13	YELLOW STRIPE like 8
Between landrace groups	30068.t000060	AT5G41950.1	1.99e-12	Tetratricopeptide repeat (TPR)-like superfamily protein
Between landrace groups	30068.t000061	AT5G53570.2	1.49e-13	Ypt/Rab-GAP domain of gyp1p superfamily protein
Between landrace groups	30068.t000066	AT3G50790.1	5.72e-14	esterase/lipase/thioesterase family protein
Between landrace groups	30071.t000006	AT1G23200.1	5.91e-11	Plant invertase/pectin methylesterase inhibitor superfamily
Between landrace groups	30071.t000010	AT4G11060.1	3.99e-44	mitochondrially targeted single-stranded DNA binding protein
Between landrace groups	30071.t000015	AT2G28680.1	4.1e-52	RmlC-like cupins superfamily protein
Between landrace groups	30071.t000020	AT4G20930.1	9.47e-20	6-phosphogluconate dehydrogenase family protein
Between landrace groups	30071.t000021	AT2G02310.1	6.08e-13	phloem protein 2-B6
Between landrace groups	30071.t000024	AT5G49070.2	6.84e-77	3-ketoacyl-CoA synthase 21
Between landrace groups	30071.t000025	AT2G15630.1	7.91e-11	Pentatricopeptide repeat (PPR) superfamily protein
Between landrace groups	30071.t000026	AT4G36090.3	1.71e-12	oxidoreductase, 2OG-Fe(II) oxygenase family protein
Between landrace groups	30071.t000027	AT1G48980.1	3.67e-46	2-oxoglutarate (2OG) and Fe(II)-dependent oxygenase superfamily protein
Between landrace groups	30071.t000028	AT1G77740.1	9.22e-11	phosphatidylinositol-4-phosphate 5-kinase 2
Between landrace groups	30073.t000002	AT3G23590.1	8.54e-11	REF4-related 1
Between landrace groups	30073.t000003	AT3G54190.1	1.76e-21	Transducin/WD40 repeat-like superfamily protein
Between landrace groups	30073.t000004	AT4G11240.1	9.55e-11	Calcineurin-like metallo-phosphoesterase superfamily protein
Between landrace groups	30073.t000005	AT2G41140.1	8.84e-11	CDPK-related kinase 1
Between landrace groups	30073.t000011	AT2G38670.1	9.71e-13	phosphorylethanolamine cytidylyltransferase 1
Between landrace groups	30073.t000012	AT5G01010.1	2.31e-22	CONTAINS InterPro DOMAIN/s: GOLD (InterPro:IPR009038); Has 172 Blast hits to 172 proteins in 43 species: Archae - 0; Bacteria - 0; Metazoa - 95; Fungi - 0; Plants - 63; Viruses - 0; Other Eukaryotes - 14 (source: NCBI BLink).
Between landrace groups	30073.t000013	AT3G12290.1	1.87e-16	Amino acid dehydrogenase family protein
Between landrace groups	30073.t000022	AT2G36740.1	4.62e-24	sequence-specific DNA binding transcription factors;DNA binding;DNA binding
Between landrace groups	30073.t000028	AT5G50990.1	9.73e-11	Tetratricopeptide repeat (TPR)-like superfamily protein
Between landrace groups	30073.t000029	AT1G51965.1	9.98e-11	ABA Overly-Sensitive 5
Between landrace groups	30073.t000032	AT5G17170.1	1.27e-18	rubredoxin family protein
Between landrace groups	30073.t000033	AT5G17210.1	4.54e-22	Protein of unknown function (DUF1218)
Between landrace groups	30073.t000034	AT1G11160.1	8.69e-11	Transducin/WD40 repeat-like superfamily protein
Between landrace groups	30073.t000035	AT2G16790.2	4.79e-48	P-loop containing nucleoside triphosphate hydrolases superfamily protein
Between landrace groups	30073.t000036	AT2G16790.1	6.17e-48	P-loop containing nucleoside triphosphate hydrolases superfamily protein
Between landrace groups	30073.t000037	AT2G04940.1	2.55e-20	scramblase-related
Between landrace groups	30073.t000038	AT1G51745.1	8.97e-13	Tudor/PWWP/MBT superfamily protein
Between landrace groups	30073.t000042	AT1G80490.2	2.44e-11	TOPLESS-related 1
Between landrace groups	30073.t000043	AT1G50240.2	5.48e-12	Protein kinase family protein with ARM repeat domain
Between landrace groups	30073.t000059	AT1G30610.2	9.68e-11	pentatricopeptide (PPR) repeat-containing protein
Between landrace groups	30073.t000060	AT3G03070.1	3.08e-24	NADH-ubiquinone oxidoreductase-related
Between landrace groups	30073.t000061	AT3G16170.1	5.18e-11	AMP-dependent synthetase and ligase family protein
Between landrace groups	30074.t000062	AT3G01350.1	9.6e-11	Major facilitator superfamily protein
Between landrace groups	30074.t000064	AT4G08940.1	1.3e-13	Ubiquitin carboxyl-terminal hydrolase family protein
Between landrace groups	30074.t000065	AT5G38850.1	6.88e-11	Disease resistance protein (TIR-NBS-LRR class)
Between landrace groups	30074.t000066	AT1G64070.1	7.09e-11	Disease resistance protein (TIR-NBS-LRR class) family
Between landrace groups	30076.t000001	AT1G64700.1	7.27e-25	unknown protein; FUNCTIONS IN: molecular_function unknown; INVOLVED IN: N-terminal protein myristoylation; LOCATED IN: cellular_component unknown; EXPRESSED IN: 17 plant structures; EXPRESSED DURING: 11 growth stages; BEST Arabidopsis thaliana protein match is: unknown protein (TAIR:AT3G61920.1); Has 48 Blast hits to 47 proteins in 7 species: Archae - 0; Bacteria - 0; Metazoa - 0; Fungi - 0; Plan…
Between landrace groups	30076.t000002	AT1G10000.1	2.26e-12	Ribonuclease H-like superfamily protein
Between landrace groups	30076.t000004	AT1G22910.3	9.28e-11	RNA-binding (RRM/RBD/RNP motifs) family protein
Between landrace groups	30076.t000005	AT3G14430.1	1.1e-12	unknown protein; FUNCTIONS IN: molecular_function unknown; INVOLVED IN: response to oxidative stress; LOCATED IN: mitochondrion; EXPRESSED IN: 23 plant structures; EXPRESSED DURING: 13 growth stages; Has 16 Blast hits to 16 proteins in 7 species: Archae - 0; Bacteria - 0; Metazoa - 0; Fungi - 0; Plants - 16; Viruses - 0; Other Eukaryotes - 0 (source: NCBI BLink).
Between landrace groups	30076.t000006	AT1G01100.4	2.5e-13	60S acidic ribosomal protein family
Between landrace groups	30076.t000007	AT5G14770.1	7.39e-11	Tetratricopeptide repeat (TPR)-like superfamily protein
Between landrace groups	30076.t000008	AT4G00800.1	1.27e-12	transducin family protein / WD-40 repeat family protein
Between landrace groups	30076.t000009	AT5G34780.1	3.7e-11	Thiamin diphosphate-binding fold (THDP-binding) superfamily protein
Between landrace groups	30076.t000010	AT4G01400.1	4.65e-116	FUNCTIONS IN: molecular_function unknown; INVOLVED IN: biological_process unknown; LOCATED IN: cellular_component unknown; EXPRESSED IN: 24 plant structures; EXPRESSED DURING: 15 growth stages; CONTAINS InterPro DOMAIN/s: COG4 transport (InterPro:IPR013167), Pentatricopeptide repeat (InterPro:IPR002885); BEST Arabidopsis thaliana protein match is: Pentatricopeptide repeat (PPR) superfamily protei…
Between landrace groups	30076.t000015	AT3G11650.1	7.67e-11	NDR1/HIN1-like 2
Between landrace groups	30076.t000017	AT4G10150.1	8.83e-11	RING/U-box superfamily protein
Between landrace groups	30076.t000022	AT4G35160.1	2.71e-13	O-methyltransferase family protein
Between landrace groups	30076.t000025	AT1G76790.1	2.89e-11	O-methyltransferase family protein
Between landrace groups	30076.t000026	AT1G52820.1	7.52e-11	2-oxoglutarate (2OG) and Fe(II)-dependent oxygenase superfamily protein
Between landrace groups	30076.t000028	AT1G18330.2	1.53e-11	Homeodomain-like superfamily protein
Between landrace groups	30076.t000029	AT3G61960.2	1.53e-12	Protein kinase superfamily protein
Between landrace groups	30076.t000032	AT5G20320.1	8.21e-12	dicer-like 4
Between landrace groups	30076.t000042	AT1G12260.1	5.83e-11	NAC 007
Between landrace groups	30076.t000126	AT1G17030.1	7.78e-16	unknown protein; FUNCTIONS IN: molecular_function unknown; INVOLVED IN: biological_process unknown; LOCATED IN: endomembrane system; BEST Arabidopsis thaliana protein match is: unknown protein (TAIR:AT2G47010.2); Has 70 Blast hits to 70 proteins in 13 species: Archae - 0; Bacteria - 0; Metazoa - 0; Fungi - 0; Plants - 69; Viruses - 0; Other Eukaryotes - 1 (source: NCBI BLink).
Between landrace groups	30076.t000128	AT4G31570.1	4.46e-22	CONTAINS InterPro DOMAIN/s: Prefoldin (InterPro:IPR009053); BEST Arabidopsis thaliana protein match is: unknown protein (TAIR:AT1G24460.1); Has 194354 Blast hits to 66887 proteins in 3244 species: Archae - 3688; Bacteria - 38556; Metazoa - 84828; Fungi - 17265; Plants - 10589; Viruses - 805; Other Eukaryotes - 38623 (source: NCBI BLink).
Between landrace groups	30076.t000132	AT3G17450.1	1.29e-12	hAT dimerisation domain-containing protein
Between landrace groups	30076.t000135	AT3G62050.1	2.56e-11	Putative endonuclease or glycosyl hydrolase
Between landrace groups	30076.t000136	AT1G61860.1	8.53e-11	Protein kinase superfamily protein
Between landrace groups	30076.t000137	AT3G46410.1	6.29e-11	Protein kinase superfamily protein
Between landrace groups	30076.t000138	AT5G50570.2	7.78e-11	Squamosa promoter-binding protein-like (SBP domain) transcription factor family protein
Between landrace groups	30076.t000139	AT1G11820.2	5.12e-11	O-Glycosyl hydrolases family 17 protein
Between landrace groups	30076.t000140	AT4G01850.2	0	S-adenosylmethionine synthetase 2
Between landrace groups	30076.t000148	AT1G21670.1	1.03e-137	LOCATED IN: cell wall, plant-type cell wall; EXPRESSED IN: 23 plant structures; EXPRESSED DURING: 14 growth stages; CONTAINS InterPro DOMAIN/s: WD40-like Beta Propeller (InterPro:IPR011659), Six-bladed beta-propeller, TolB-like (InterPro:IPR011042); BEST Arabidopsis thaliana protein match is: DPP6 N-terminal domain-like protein (TAIR:AT1G21680.1); Has 8461 Blast hits to 5060 proteins in 1257 spec…
Between landrace groups	30076.t000149	AT1G53950.1	3.25e-11	Ubiquitin-like superfamily protein
Between landrace groups	30076.t000150	AT2G47115.1	1.08e-23	unknown protein; FUNCTIONS IN: molecular_function unknown; INVOLVED IN: biological_process unknown; LOCATED IN: endomembrane system; BEST Arabidopsis thaliana protein match is: unknown protein (TAIR:AT1G10660.1); Has 35333 Blast hits to 34131 proteins in 2444 species: Archae - 798; Bacteria - 22429; Metazoa - 974; Fungi - 991; Plants - 531; Viruses - 0; Other Eukaryotes - 9610 (source: NCBI BLink…
Between landrace groups	30076.t000151	AT2G29310.2	8.75e-11	NAD(P)-binding Rossmann-fold superfamily protein
Between landrace groups	30076.t000152	AT1G02470.1	2.54e-18	Polyketide cyclase/dehydrase and lipid transport superfamily protein
Between landrace groups	30076.t000153	AT3G05640.2	4.6e-11	Protein phosphatase 2C family protein
Between landrace groups	30076.t000154	AT1G57870.3	2.01e-13	shaggy-like kinase 42
Between landrace groups	30076.t000155	AT1G19170.1	2.79e-11	Pectin lyase-like superfamily protein
Between landrace groups	30076.t000160	AT4G32510.1	9.87e-13	HCO3- transporter family
Between landrace groups	30076.t000161	AT1G28570.1	9.71e-11	SGNH hydrolase-type esterase superfamily protein
Between landrace groups	30076.t000169	AT5G23790.1	2.49e-42	galactinol synthase 5
Between landrace groups	30076.t000170	AT1G09330.1	2.06e-15	unknown protein; FUNCTIONS IN: molecular_function unknown; INVOLVED IN: biological_process unknown; LOCATED IN: integral to membrane; EXPRESSED IN: 24 plant structures; EXPRESSED DURING: 15 growth stages; CONTAINS InterPro DOMAIN/s: Protein of unknown function DUF846, eukaryotic (InterPro:IPR008564); Has 518 Blast hits to 518 proteins in 206 species: Archae - 0; Bacteria - 0; Metazoa - 193; Fungi…
Between landrace groups	30076.t000171	AT1G18710.1	8.31e-11	myb domain protein 47
Between landrace groups	30076.t000172	AT1G17010.1	7.94e-11	2-oxoglutarate (2OG) and Fe(II)-dependent oxygenase superfamily protein
Between landrace groups	30076.t000173	AT2G47210.1	6.79e-12	myb-like transcription factor family protein
Between landrace groups	30076.t000175	AT5G43590.1	6.27e-18	Acyl transferase/acyl hydrolase/lysophospholipase superfamily protein
Between landrace groups	30076.t000176	AT4G01935.1	1.1e-50	unknown protein; FUNCTIONS IN: molecular_function unknown; INVOLVED IN: biological_process unknown; LOCATED IN: chloroplast; Has 37 Blast hits to 37 proteins in 17 species: Archae - 0; Bacteria - 0; Metazoa - 0; Fungi - 0; Plants - 30; Viruses - 0; Other Eukaryotes - 7 (source: NCBI BLink).
Between landrace groups	30076.t000177	AT4G01940.1	4.63e-17	NFU domain protein 1
Between landrace groups	30076.t000178	AT1G11420.1	6.54e-11	DOMAIN OF UNKNOWN FUNCTION 724 2
Between landrace groups	30076.t000179	AT1G03300.1	6.88e-21	DOMAIN OF UNKNOWN FUNCTION 724 1
Between landrace groups	30076.t000180	AT2G47240.2	1.55e-13	AMP-dependent synthetase and ligase family protein
Between landrace groups	30076.t000181	AT1G58060.1	1.09e-11	RNA helicase family protein
Between landrace groups	30076.t000182	AT3G11325.1	7.98e-12	Phospholipid/glycerol acyltransferase family protein
Between landrace groups	30076.t000183	AT4G01960.1	1.51e-29	unknown protein; BEST Arabidopsis thaliana protein match is: unknown protein (TAIR:AT1G02380.1); Has 67 Blast hits to 67 proteins in 11 species: Archae - 0; Bacteria - 0; Metazoa - 0; Fungi - 0; Plants - 67; Viruses - 0; Other Eukaryotes - 0 (source: NCBI BLink).
Between landrace groups	30076.t000185	AT3G62330.1	8.8e-24	Zinc knuckle (CCHC-type) family protein
Between landrace groups	30076.t000187	AT5G45050.2	9.94e-11	Disease resistance protein (TIR-NBS-LRR class)
Between landrace groups	30076.t000189	AT2G47270.1	4.79e-19	sequence-specific DNA binding transcription factors;transcription regulators
Between landrace groups	30076.t000190	AT5G20250.3	6.88e-13	Raffinose synthase family protein
Between landrace groups	30076.t000192	AT3G29090.1	9.93e-11	pectin methylesterase 31
Between landrace groups	30076.t000194	AT2G47280.1	1.51e-12	Pectin lyase-like superfamily protein
Between landrace groups	30076.t000195	AT2G36700.1	7.2e-11	Pectin lyase-like superfamily protein
Between landrace groups	30076.t000196	AT1G31920.1	8.84e-11	Tetratricopeptide repeat (TPR)-like superfamily protein
Between landrace groups	30076.t000197	AT3G62360.1	2.03e-12	Carbohydrate-binding-like fold
Between landrace groups	30076.t000198	AT3G62370.1	4.68e-13	heme binding
Between landrace groups	30076.t000199	AT2G47300.3	5.01e-19	ribonuclease Ps
Between landrace groups	30076.t000200	AT2G47320.1	1.87e-14	Cyclophilin-like peptidyl-prolyl cis-trans isomerase family protein
Between landrace groups	30076.t000201	AT3G06920.1	4.66e-11	Tetratricopeptide repeat (TPR)-like superfamily protein
Between landrace groups	30076.t000203	AT2G28600.1	1.5e-12	P-loop containing nucleoside triphosphate hydrolases superfamily protein
Between landrace groups	30076.t000205	AT3G04230.1	1.52e-20	Ribosomal protein S5 domain 2-like superfamily protein
Between landrace groups	30076.t000206	AT4G23230.1	9.74e-11	cysteine-rich RLK (RECEPTOR-like protein kinase) 15
Between landrace groups	30076.t000207	AT3G36659.1	6.25e-16	Plant invertase/pectin methylesterase inhibitor superfamily protein
Between landrace groups	30076.t000208	AT2G47350.1	7.13e-18	HIT zinc finger ;PAPA-1-like conserved region
Between landrace groups	30076.t000210	AT1G02560.1	1.35e-12	nuclear encoded CLP protease 5
Between landrace groups	30076.t000212	AT3G58710.1	2.89e-12	WRKY DNA-binding protein 69
Between landrace groups	30076.t000214	AT1G02575.1	7.08e-36	unknown protein; BEST Arabidopsis thaliana protein match is: unknown protein (TAIR:AT1G02570.1).
Between landrace groups	30076.t000215	AT4G36710.1	1.53e-12	GRAS family transcription factor
Between landrace groups	30076.t000216	AT2G23380.1	8.5e-11	SET domain-containing protein
Between landrace groups	30076.t000218	AT4G11090.1	6.5e-11	TRICHOME BIREFRINGENCE-LIKE 23
Between landrace groups	30078.t000041	AT4G01190.1	6.24e-11	phosphatidylinositol phosphate kinase 10
Between landrace groups	30078.t000042	AT2G32600.1	3.34e-19	hydroxyproline-rich glycoprotein family protein
Between landrace groups	30079.t000012	AT5G06750.2	1.43e-11	Protein phosphatase 2C family protein
Between landrace groups	30099.t000008	AT4G10310.1	1.14e-14	high-affinity K+ transporter 1
Between landrace groups	30099.t000009	AT1G67940.1	8.9e-27	non-intrinsic ABC protein 3
Between landrace groups	30099.t000010	AT1G70110.1	6.96e-11	Concanavalin A-like lectin protein kinase family protein
Between landrace groups	30099.t000018	AT4G33680.1	8.28e-14	Pyridoxal phosphate (PLP)-dependent transferases superfamily protein
Between landrace groups	30099.t000019	AT4G33690.1	3.85e-12	unknown protein; FUNCTIONS IN: molecular_function unknown; INVOLVED IN: biological_process unknown; LOCATED IN: chloroplast; EXPRESSED IN: pollen tube; Has 543 Blast hits to 512 proteins in 106 species: Archae - 0; Bacteria - 0; Metazoa - 281; Fungi - 54; Plants - 72; Viruses - 0; Other Eukaryotes - 136 (source: NCBI BLink).
Between landrace groups	30099.t000020	AT4G14230.1	1.16e-12	CBS domain-containing protein with a domain of unknown function (DUF21)
Between landrace groups	30099.t000027	AT2G19980.1	6.53e-15	CAP (Cysteine-rich secretory proteins, Antigen 5, and Pathogenesis-related 1 protein) superfamily protein
[truncated: 658 more rows]
