# Supplementary material for: Sequencing of Chinese castor lines reveals genetic signatures of selection and yield-associated loci
Source: Nat Commun. 2019 Jul 31;10:3418. doi: 10.1038/s41467-019-11228-3 (PMC6668449; doi:10.1038/s41467-019-11228-3)
Supplement: Supplementary file 13 — Supplementary Data 9 [file 41467_2019_11228_MOESM13_ESM.xlsx]

## Sheet: Supplementary Data 9
Supplementary Data 9 Total SNPs significantly associated with capsule dehiscence (-log10P>6)
Scaffold	Position	p-Value	Ref	Alt	SNP Location	Ref.gene	Variation type
Rc27714	65529	9.02853e-07	G	A	intergenic	NONE,NONE	-
Rc28543	22854	5.70904e-07	A	G	intergenic	28543.t000002.TIGRR0.1,28543.t000003.TIGRR0.1	-
	23367	3.65672e-07	A	C	intergenic	28543.t000002.TIGRR0.1,28543.t000003.TIGRR0.1	-
	24244	4.69838e-07	T	G	intergenic	28543.t000002.TIGRR0.1,28543.t000003.TIGRR0.1	-
	25195	7.30646e-07	T	A	intergenic	28543.t000002.TIGRR0.1,28543.t000003.TIGRR0.1	-
	25330	1.02605e-07	A	G	upstream	28543.t000003.TIGRR0.1	-
	25336	1.02605e-07	A	T	upstream	28543.t000003.TIGRR0.1	-
	25366	1.52075e-07	C	G	upstream	28543.t000003.TIGRR0.1	-
	25390	1.31002e-07	G	A	upstream	28543.t000003.TIGRR0.1	-
	25466	1.35882e-07	A	G	upstream	28543.t000003.TIGRR0.1	-
	25484	3.78813e-07	T	C	upstream	28543.t000003.TIGRR0.1	-
	25497	1.02605e-07	A	G	upstream	28543.t000003.TIGRR0.1	-
	25501	1.02605e-07	C	T	upstream	28543.t000003.TIGRR0.1	-
	26110	8.77074e-08	A	C	upstream	28543.t000003.TIGRR0.1	-
	26438	2.79525e-07	T	C	exonic	28543.t000003.TIGRR0.1	synonymous SNV
	26560	5.45869e-07	A	G	exonic	28543.t000003.TIGRR0.1	nonsynonymous SNV
	27290	8.365e-07	C	A	exonic	28543.t000003.TIGRR0.1	nonsynonymous SNV
	28180	9.85844e-07	T	A	downstream	28543.t000003.TIGRR0.1	-
	28441	1.97418e-07	T	G	downstream	28543.t000003.TIGRR0.1	-
	31093	9.90526e-07	T	C	upstream	28543.t000004.TIGRR0.1	-
	33565	2.36498e-07	A	G	exonic	28543.t000004.TIGRR0.1	-
	33916	8.85726e-07	G	A	downstream	28543.t000004.TIGRR0.1	-
	34063	9.48302e-07	G	A	downstream	28543.t000004.TIGRR0.1	-
	34221	7.68916e-07	C	T	upstream;downstream	28543.t000005.TIGRR0.1;28543.t000004.TIGRR0.1	-
	37707	3.70835e-07	T	G	intronic	28543.t000005.TIGRR0.1	-
	38083	6.06573e-08	C	A	intronic	28543.t000005.TIGRR0.1	-
	38085	6.06573e-08	A	G	intronic	28543.t000005.TIGRR0.1	-
	38945	4.72883e-07	G	A	intronic	28543.t000005.TIGRR0.1	-
	40053	5.04183e-07	G	A	intronic	28543.t000005.TIGRR0.1	-
	42448	1.66023e-07	G	C	intronic	28543.t000005.TIGRR0.1	-
	42820	7.39309e-07	C	T	intronic	28543.t000005.TIGRR0.1	-
	43079	8.23271e-07	G	A	intronic	28543.t000005.TIGRR0.1	-
	45674	1.2734e-07	A	C	intergenic	28543.t000005.TIGRR0.1,28543.t000006.TIGRR0.1	-
	46029	5.85491e-07	T	C	intergenic	28543.t000005.TIGRR0.1,28543.t000006.TIGRR0.1	-
	46875	5.59088e-07	C	T	intergenic	28543.t000005.TIGRR0.1,28543.t000006.TIGRR0.1	-
	47029	9.15809e-07	T	C	intergenic	28543.t000005.TIGRR0.1,28543.t000006.TIGRR0.1	-
	51182	1.81427e-07	G	C	intronic	28543.t000006.TIGRR0.1	-
	52372	4.75302e-08	C	T	intronic	28543.t000006.TIGRR0.1	-
	61404	2.59724e-07	T	G	exonic	28543.t000008.TIGRR0.1	nonsynonymous SNV
	61988	7.62026e-07	T	G	upstream	28543.t000008.TIGRR0.1	-
	69981	3.83405e-07	C	A	exonic	28543.t000010.TIGRR0.1	nonsynonymous SNV
	110	1.92326e-07	A	G	intergenic	NONE,NONE	-
	141	1.8658e-07	C	T	intergenic	NONE,NONE	-
	147	2.19919e-07	C	T	intergenic	NONE,NONE	-
Rc29721	286390	4.91997e-07	C	G	intergenic	NONE,NONE	-
Rc29912	1261094	5.3739e-07	T	C	intergenic	29912.t000192.TIGRR0.1,29912.t000193.TIGRR0.1	-
	1264656	9.48503e-07	T	A	intergenic	29912.t000193.TIGRR0.1,29912.t000194.TIGRR0.1	-
	1399900	3.21734e-07	G	C	intronic	29912.t000214.TIGRR0.1	-
	1406741	3.1393e-07	G	A	upstream	29912.t000215.TIGRR0.1	-
	1407509	7.2279e-07	A	T	intronic	29912.t000215.TIGRR0.1	-
	1411078	3.86675e-08	G	A	upstream;downstream	29912.t000216.TIGRR0.1;29912.t000215.TIGRR0.1	-
	1411604	3.26306e-07	C	T	upstream	29912.t000216.TIGRR0.1	-
	1413333	1.35806e-07	T	G	downstream	29912.t000216.TIGRR0.1	-
	1415188	5.20194e-07	C	T	intergenic	29912.t000216.TIGRR0.1,29912.t000217.TIGRR0.1	-
	1415940	9.44246e-07	G	A	intergenic	29912.t000216.TIGRR0.1,29912.t000217.TIGRR0.1	-
	1418527	7.13942e-07	G	A	intergenic	29912.t000216.TIGRR0.1,29912.t000217.TIGRR0.1	-
	1419204	4.79367e-07	G	A	intergenic	29912.t000216.TIGRR0.1,29912.t000217.TIGRR0.1	-
	1419717	5.15227e-07	T	C	intergenic	29912.t000216.TIGRR0.1,29912.t000217.TIGRR0.1	-
	1421051	6.90867e-07	T	C	intergenic	29912.t000216.TIGRR0.1,29912.t000217.TIGRR0.1	-
	1429494	6.86486e-07	G	A	intergenic	29912.t000217.TIGRR0.1,29912.t000218.TIGRR0.1	-
	1433313	6.98784e-07	T	A	intronic	29912.t000218.TIGRR0.1	-
	1433398	6.14431e-07	T	A	exonic	29912.t000218.TIGRR0.1	nonsynonymous SNV
	1436870	9.00359e-07	C	A	intronic	29912.t000219.TIGRR0.1	-
	1436872	9.00359e-07	C	T	intronic	29912.t000219.TIGRR0.1	-
	1439428	6.32215e-07	G	T	intronic	29912.t000219.TIGRR0.1	-
	1442206	9.75743e-07	G	A	intergenic	29912.t000219.TIGRR0.1,29912.t000220.TIGRR0.1	-
	1450676	9.17918e-07	C	G	intergenic	29912.t000220.TIGRR0.1,29912.t000221.TIGRR0.1	-
	1450693	4.83179e-07	T	A	intergenic	29912.t000220.TIGRR0.1,29912.t000221.TIGRR0.1	-
	1451543	4.68877e-07	C	T	intergenic	29912.t000220.TIGRR0.1,29912.t000221.TIGRR0.1	-
	1453282	9.44465e-07	A	T	upstream	29912.t000221.TIGRR0.1	-
	1454282	2.88969e-07	A	T	exonic	29912.t000221.TIGRR0.1	nonsynonymous SNV
	1459145	6.05048e-07	A	G	intronic	29912.t000221.TIGRR0.1	-
	1468006	6.85391e-08	C	G	intronic	29912.t000222.TIGRR0.1	-
	1468680	1.63561e-07	C	G	upstream	29912.t000222.TIGRR0.1	-
	1476121	8.68465e-07	G	T	upstream	29912.t000224.TIGRR0.1	-
	1485102	9.12607e-08	C	A	intronic	29912.t000226.TIGRR0.1	-
	1486610	1.16967e-07	T	G	intronic	29912.t000227.TIGRR0.1	-
	1495832	8.84532e-07	C	T	intergenic	29912.t000229.TIGRR0.1,29912.t000230.TIGRR0.1	-
	1497055	9.73469e-08	G	A	intergenic	29912.t000229.TIGRR0.1,29912.t000230.TIGRR0.1	-
	1497621	6.01992e-07	G	A	intergenic	29912.t000229.TIGRR0.1,29912.t000230.TIGRR0.1	-
	1497911	5.69128e-07	G	A	intergenic	29912.t000229.TIGRR0.1,29912.t000230.TIGRR0.1	-
	1497912	5.69128e-07	C	T	intergenic	29912.t000229.TIGRR0.1,29912.t000230.TIGRR0.1	-
	1505341	5.79286e-07	C	T	exonic	29912.t000230.TIGRR0.1	nonsynonymous SNV
	1509003	6.86711e-07	T	C	downstream	29912.t000230.TIGRR0.1,29912.t000231.TIGRR0.1	-
	1510666	6.26371e-07	C	T	intergenic	29912.t000231.TIGRR0.1,29912.t000232.TIGRR0.1	-
	1518834	5.26955e-07	T	G	downstream	29912.t000233.TIGRR0.1	-
	1519436	8.45578e-07	G	A	downstream	29912.t000233.TIGRR0.1	-
	1520141	3.56762e-07	C	A	UTR3	29912.t000233.TIGRR0.1	-
	1520746	3.93679e-07	A	T	upstream	29912.t000233.TIGRR0.1	-
	1522751	6.94254e-07	C	T	exonic	29912.t000234.TIGRR0.1	synonymous SNV
	1527644	6.28617e-07	A	G	exonic	29912.t000236.TIGRR0.1	synonymous SNV
	1532329	4.48703e-07	T	C	intergenic	29912.t000237.TIGRR0.1,29912.t000238.TIGRR0.1	-
	1532337	9.74549e-07	G	A	intergenic	29912.t000237.TIGRR0.1,29912.t000238.TIGRR0.1	-
	1534398	5.56391e-07	T	C	intergenic	29912.t000237.TIGRR0.1,29912.t000238.TIGRR0.1	-
	1535579	3.93488e-07	G	A	intergenic	29912.t000237.TIGRR0.1,29912.t000238.TIGRR0.1	-
	1537267	6.17262e-07	G	C	intergenic	29912.t000237.TIGRR0.1,29912.t000238.TIGRR0.1	-
	1538321	6.98796e-07	G	A	intergenic	29912.t000237.TIGRR0.1,29912.t000238.TIGRR0.1	-
	1538460	4.94351e-07	G	A	intergenic	29912.t000237.TIGRR0.1,29912.t000238.TIGRR0.1	-
	1540105	2.82517e-08	C	G	intergenic	29912.t000237.TIGRR0.1,29912.t000238.TIGRR0.1	-
	1540243	3.51275e-07	G	A	intergenic	29912.t000237.TIGRR0.1,29912.t000238.TIGRR0.1	-
	1540264	5.56837e-08	G	A	intergenic	29912.t000237.TIGRR0.1,29912.t000238.TIGRR0.1	-
	1540770	1.6924e-07	T	C	intergenic	29912.t000237.TIGRR0.1,29912.t000238.TIGRR0.1	-
	1540791	2.87318e-07	G	A	intergenic	29912.t000237.TIGRR0.1,29912.t000238.TIGRR0.1	-
	1540803	7.71436e-07	T	C	intergenic	29912.t000237.TIGRR0.1,29912.t000238.TIGRR0.1	-
	1541434	5.20371e-07	T	A	intergenic	29912.t000237.TIGRR0.1,29912.t000238.TIGRR0.1	-
	1541844	4.94351e-07	G	A	intergenic	29912.t000237.TIGRR0.1,29912.t000238.TIGRR0.1	-
	1542481	3.60939e-07	C	A	intergenic	29912.t000237.TIGRR0.1,29912.t000238.TIGRR0.1	-
	1542692	8.88732e-07	C	T	intergenic	29912.t000237.TIGRR0.1,29912.t000238.TIGRR0.1	-
	1543403	7.51934e-07	T	C	upstream	29912.t000238.TIGRR0.1	-
	1548985	3.66644e-07	T	C	exonic	29912.t000239.TIGRR0.1	nonsynonymous SNV
	1549245	1.11256e-07	A	C	intronic	29912.t000239.TIGRR0.1	-
	1549413	9.58209e-07	C	G	intronic	29912.t000239.TIGRR0.1	-
	1552408	6.15848e-07	C	T	exonic	29912.t000240.TIGRR0.1	nonsynonymous SNV
	1553495	4.9054e-07	G	A	intronic	29912.t000240.TIGRR0.1	-
	1553723	9.60218e-07	T	C	exonic	29912.t000240.TIGRR0.1	synonymous SNV
	1554029	9.60218e-07	G	T	intronic	29912.t000240.TIGRR0.1	-
	1554719	2.12398e-07	C	T	intronic	29912.t000240.TIGRR0.1	-
	1559464	3.17274e-07	T	C	downstream	29912.t000241.TIGRR0.1	-
	1560383	9.60218e-07	C	A	exonic	29912.t000241.TIGRR0.1	synonymous SNV
	1560560	9.60218e-07	A	C	intronic	29912.t000241.TIGRR0.1	-
	1560929	9.40218e-07	A	G	intronic	29912.t000241.TIGRR0.1	-
	1563611	9.98438e-07	A	G	upstream	29912.t000241.TIGRR0.1	-
	1564136	5.82625e-07	C	T	intergenic	29912.t000241.TIGRR0.1,29912.t000242.TIGRR0.1	-
	1627716	6.5444e-07	T	C	intergenic	29912.t000251.TIGRR0.1,29912.t000252.TIGRR0.1	-
	1627717	6.5444e-07	G	T	intergenic	29912.t000251.TIGRR0.1,29912.t000252.TIGRR0.1	-
	1641360	5.37979e-07	G	C	intergenic	29912.t000253.TIGRR0.1,29912.t000254.TIGRR0.1	-
	1641388	4.91414e-07	T	C	intergenic	29912.t000253.TIGRR0.1,29912.t000254.TIGRR0.1	-
	1642567	6.7615e-07	T	G	intergenic	29912.t000253.TIGRR0.1,29912.t000254.TIGRR0.1	-
	1646532	8.67044e-07	C	T	exonic	29912.t000255.TIGRR0.1	synonymous SNV
	1647227	5.2769e-07	T	C	downstream	29912.t000255.TIGRR0.1,29912.t000256.TIGRR0.1	-
	1656780	7.96696e-07	A	T	exonic	29912.t000258.TIGRR0.1	nonsynonymous SNV
	1657867	7.80277e-07	A	G	intronic	29912.t000258.TIGRR0.1	-
	1657898	9.15614e-07	A	T	intronic	29912.t000258.TIGRR0.1	-
	1657944	6.67433e-07	G	A	intronic	29912.t000258.TIGRR0.1	-
	1659252	5.35028e-07	G	A	downstream	29912.t000258.TIGRR0.1	-
	1660212	3.20387e-08	G	A	downstream	29912.t000259.TIGRR0.1,29912.t000260.TIGRR0.1	-
	1660700	3.84789e-08	A	G	downstream	29912.t000259.TIGRR0.1,29912.t000260.TIGRR0.1	-
	1660752	6.97909e-07	C	A	downstream	29912.t000259.TIGRR0.1,29912.t000260.TIGRR0.1	-
	1661189	3.50204e-08	C	A	exonic	29912.t000260.TIGRR0.1	nonsynonymous SNV
Rc29927	11213	4.46651e-07	A	G	intergenic	NONE,29927.t000001.TIGRR0.1	-
	12916	6.65806e-07	T	A	intergenic	NONE,29927.t000001.TIGRR0.1	-
	18876	5.68863e-07	C	A	intergenic	NONE,29927.t000001.TIGRR0.1	-
	18920	2.7099e-07	C	T	intergenic	NONE,29927.t000001.TIGRR0.1	-
	20784	1.02791e-08	G	A	intergenic	NONE,29927.t000001.TIGRR0.1	-
	21517	1.17746e-07	A	G	intergenic	NONE,29927.t000001.TIGRR0.1	-
	22247	2.82659e-07	T	A	intergenic	NONE,29927.t000001.TIGRR0.1	-
	22493	1.70942e-07	A	G	intergenic	NONE,29927.t000001.TIGRR0.1	-
	22711	4.53317e-07	A	T	intergenic	NONE,29927.t000001.TIGRR0.1	-
	22768	2.9801e-08	A	T	intergenic	NONE,29927.t000001.TIGRR0.1	-
	22769	2.9801e-08	T	A	intergenic	NONE,29927.t000001.TIGRR0.1	-
	22935	1.89361e-07	C	A	intergenic	NONE,29927.t000001.TIGRR0.1	-
	23516	2.4386e-07	T	C	intergenic	NONE,29927.t000001.TIGRR0.1	-
	23693	8.4946e-07	A	G	intergenic	NONE,29927.t000001.TIGRR0.1	-
	24959	8.69136e-08	G	A	intergenic	NONE,29927.t000001.TIGRR0.1	-
	25274	1.42353e-07	G	A	intergenic	NONE,29927.t000001.TIGRR0.1	-
	25558	9.78202e-07	C	T	intergenic	NONE,29927.t000001.TIGRR0.1	-
	26028	6.52294e-07	G	A	intergenic	NONE,29927.t000001.TIGRR0.1	-
	32435	1.47711e-07	T	A	intergenic	NONE,29927.t000001.TIGRR0.1	-
	37153	5.64233e-07	A	G	downstream	29927.t000001.TIGRR0.1	-
	38040	5.43259e-07	C	A	intergenic	29927.t000001.TIGRR0.1,29927.t000002.TIGRR0.1	-
	40345	2.88291e-07	A	C	downstream	29927.t000002.TIGRR0.1	-
	40439	7.93353e-07	C	T	downstream	29927.t000002.TIGRR0.1	-
	41447	1.59495e-07	C	T	exonic	29927.t000002.TIGRR0.1	nonsynonymous SNV
	41622	3.06567e-07	G	A	exonic	29927.t000002.TIGRR0.1	synonymous SNV
	42186	3.5927e-07	C	T	intronic	29927.t000002.TIGRR0.1	-
	42647	6.17688e-07	C	T	intronic	29927.t000002.TIGRR0.1	-
	45697	2.10803e-07	A	T	intergenic	29927.t000002.TIGRR0.1,29927.t000003.TIGRR0.1	-
	46359	8.19676e-08	C	A	intergenic	29927.t000002.TIGRR0.1,29927.t000003.TIGRR0.1	-
	102765	7.63027e-07	G	A	intergenic	29927.t000009.TIGRR0.1,29927.t000010.TIGRR0.1	-
	113048	2.49252e-07	C	T	intergenic	29927.t000011.TIGRR0.1,29927.t000012.TIGRR0.1	-
Rc30181	392988	3.19542e-07	T	A	intergenic	NONE,30181.t000001.TIGRR0.1	-
Total SNP	171	-	-	-	-	-	-
