# Supplementary material for: Sequencing of Chinese castor lines reveals genetic signatures of selection and yield-associated loci
Source: Nat Commun. 2019 Jul 31;10:3418. doi: 10.1038/s41467-019-11228-3 (PMC6668449; doi:10.1038/s41467-019-11228-3)
Supplement: Supplementary file 14 — Supplementary Data 10 [file 41467_2019_11228_MOESM14_ESM.xlsx]

## Sheet: Supplementary Data 10
Supplementary Data 10 Total SNPs significantly associated with endocarp thick (-log10P>6)
Scaffold	Position	p-Value	Ref	Alt	SNP Location	Ref.gene	Variation type
Rc28543	20319	8.18218e-07	A	C	intronic	28543.t000002.TIGRR0.1	-
	22854	9.86912e-08	A	G	intergenic	28543.t000002.TIGRR0.1,28543.t000003.TIGRR0.1	-
	23308	1.76696e-07	T	C	intergenic	28543.t000002.TIGRR0.1,28543.t000003.TIGRR0.1	-
	23367	1.54421e-07	A	C	intergenic	28543.t000002.TIGRR0.1,28543.t000003.TIGRR0.1	-
	23437	5.07914e-07	C	T	intergenic	28543.t000002.TIGRR0.1,28543.t000003.TIGRR0.1	-
	24244	7.08702e-07	T	G	intergenic	28543.t000002.TIGRR0.1,28543.t000003.TIGRR0.1	-
	24329	3.4115e-07	C	T	intergenic	28543.t000002.TIGRR0.1,28543.t000003.TIGRR0.1	-
	25030	9.22322e-07	G	T	intergenic	28543.t000002.TIGRR0.1,28543.t000003.TIGRR0.1	-
	25195	2.0761e-07	T	A	intergenic	28543.t000002.TIGRR0.1,28543.t000003.TIGRR0.1	-
	25330	4.5142e-07	A	G	upstream	28543.t000003.TIGRR0.1	-
	25336	4.5142e-07	A	T	upstream	28543.t000003.TIGRR0.1	-
	25366	6.3874e-08	C	G	upstream	28543.t000003.TIGRR0.1	-
	25390	6.3874e-08	G	A	upstream	28543.t000003.TIGRR0.1	-
	25484	3.36635e-07	T	C	upstream	28543.t000003.TIGRR0.1	-
	25497	4.5142e-07	A	G	upstream	28543.t000003.TIGRR0.1	-
	25501	4.5142e-07	C	T	upstream	28543.t000003.TIGRR0.1	-
	25870	2.6476e-07	A	G	upstream	28543.t000003.TIGRR0.1	-
	26438	4.5142e-07	T	C	exonic	28543.t000003.TIGRR0.1	synonymous SNV
	26560	3.91739e-07	A	G	exonic	28543.t000003.TIGRR0.1	nonsynonymous SNV
	27290	4.69853e-07	C	A	exonic	28543.t000003.TIGRR0.1	nonsynonymous SNV
	28180	1.86018e-07	T	A	downstream	28543.t000003.TIGRR0.1	-
	28193	3.98045e-07	G	T	downstream	28543.t000003.TIGRR0.1	-
	28249	7.43708e-07	A	T	downstream	28543.t000003.TIGRR0.1	-
	28252	7.42866e-07	A	T	downstream	28543.t000003.TIGRR0.1	-
	28670	3.74023e-07	T	C	downstream	28543.t000003.TIGRR0.1	-
	30669	9.7439e-07	G	A	upstream	28543.t000004.TIGRR0.1	-
	30757	5.22679e-07	C	T	upstream	28543.t000004.TIGRR0.1	-
	37707	8.29697e-07	T	G	intronic	28543.t000005.TIGRR0.1	-
	39294	7.63521e-07	A	G	intronic	28543.t000005.TIGRR0.1	-
	61404	5.84263e-07	T	G	exonic	28543.t000008.TIGRR0.1	nonsynonymous SNV
Rc29612	46736	9.0207e-07	A	C	intergenic	NONE,29612.t000001.TIGRR0.1	-
	46743	9.31606e-07	G	A	intergenic	NONE,29612.t000001.TIGRR0.1	-
Rc29873	166474	7.76641e-07	T	C	intergenic	29873.t000010.TIGRR0.1,NONE	-
Rc29927	10973	1.73545e-07	C	T	intergenic	NONE,29927.t000001.TIGRR0.1	-
	12791	5.71245e-07	G	A	intergenic	NONE,29927.t000001.TIGRR0.1	-
	12805	5.71245e-07	G	A	intergenic	NONE,29927.t000001.TIGRR0.1	-
	12810	5.71245e-07	A	T	intergenic	NONE,29927.t000001.TIGRR0.1	-
	12916	3.04888e-07	T	A	intergenic	NONE,29927.t000001.TIGRR0.1	-
	21517	1.16841e-07	A	G	intergenic	NONE,29927.t000001.TIGRR0.1	-
	22247	2.75127e-07	T	A	intergenic	NONE,29927.t000001.TIGRR0.1	-
	22768	2.21502e-07	A	T	intergenic	NONE,29927.t000001.TIGRR0.1	-
	22769	2.21502e-07	T	A	intergenic	NONE,29927.t000001.TIGRR0.1	-
	22849	2.36857e-07	T	A	intergenic	NONE,29927.t000001.TIGRR0.1	-
	22935	2.03432e-08	C	A	intergenic	NONE,29927.t000001.TIGRR0.1	-
	23516	7.60116e-07	T	C	intergenic	NONE,29927.t000001.TIGRR0.1	-
	38269	4.98062e-07	C	A	intergenic	29927.t000001.TIGRR0.1,29927.t000002.TIGRR0.1	-
	40439	3.92556e-07	C	T	downstream	29927.t000002.TIGRR0.1	-
Rc30044	32911	1.55062e-07	T	A	intergenic	NONE,NONE	-
Total SNP	48						-
