# Supplementary material for: Sequencing of Chinese castor lines reveals genetic signatures of selection and yield-associated loci
Source: Nat Commun. 2019 Jul 31;10:3418. doi: 10.1038/s41467-019-11228-3 (PMC6668449; doi:10.1038/s41467-019-11228-3)
Supplement: Supplementary file 15 — Supplementary Data 11 [file 41467_2019_11228_MOESM15_ESM.xlsx]

## Sheet: Supplementary Data 11
Supplementary Data 11 LD block RC28543 for capsule dehiscence(20.0-70.0kb)
Scaffold	Position	Ref	Alt	SNP Location	Ref.gene	p-Value	Variation type
Rc28543	20190	T	C	intronic	28543.t000002.TIGRR0.1	-	-
	20319	A	C	intronic	28543.t000002.TIGRR0.1	-	-
	20392	T	G	intronic	28543.t000002.TIGRR0.1	-	-
	20499	T	C	intronic	28543.t000002.TIGRR0.1	-	-
	20530	A	G	intronic	28543.t000002.TIGRR0.1	-	-
	20607	G	A	intronic	28543.t000002.TIGRR0.1	-	-
	20668	A	G	intronic	28543.t000002.TIGRR0.1	-	-
	20671	G	T	intronic	28543.t000002.TIGRR0.1	-	-
	20853	A	G	intronic	28543.t000002.TIGRR0.1	-	-
	20963	G	A	intronic	28543.t000002.TIGRR0.1	-	-
	21154	C	A	exonic	28543.t000002.TIGRR0.1	0.000286525	nonsynonymous SNV
	21166	C	G	exonic	28543.t000002.TIGRR0.1	0.000285007	nonsynonymous SNV
	21937	T	A	downstream	28543.t000002.TIGRR0.1	-	-
	21985	A	G	downstream	28543.t000002.TIGRR0.1	-	-
	22491	A	C	downstream	28543.t000002.TIGRR0.1	-	-
	22577	T	C	downstream	28543.t000002.TIGRR0.1	-	-
	22596	G	A	downstream	28543.t000002.TIGRR0.1	-	-
	22797	A	C	intergenic	28543.t000002.TIGRR0.1,28543.t000003.TIGRR0.1	-	-
	22854	A	G	intergenic	28543.t000002.TIGRR0.1,28543.t000003.TIGRR0.1	-	-
	22916	A	C	intergenic	28543.t000002.TIGRR0.1,28543.t000003.TIGRR0.1	-	-
	23070	T	G	intergenic	28543.t000002.TIGRR0.1,28543.t000003.TIGRR0.1	-	-
	23161	G	T	intergenic	28543.t000002.TIGRR0.1,28543.t000003.TIGRR0.1	-	-
	23308	T	C	intergenic	28543.t000002.TIGRR0.1,28543.t000003.TIGRR0.1	-	-
	23367	A	C	intergenic	28543.t000002.TIGRR0.1,28543.t000003.TIGRR0.1	-	-
	23437	C	T	intergenic	28543.t000002.TIGRR0.1,28543.t000003.TIGRR0.1	-	-
	23444	G	C	intergenic	28543.t000002.TIGRR0.1,28543.t000003.TIGRR0.1	-	-
	23462	A	G	intergenic	28543.t000002.TIGRR0.1,28543.t000003.TIGRR0.1	-	-
	23531	T	C	intergenic	28543.t000002.TIGRR0.1,28543.t000003.TIGRR0.1	-	-
	24244	T	G	intergenic	28543.t000002.TIGRR0.1,28543.t000003.TIGRR0.1	-	-
	24329	C	T	intergenic	28543.t000002.TIGRR0.1,28543.t000003.TIGRR0.1	-	-
	24500	T	A	intergenic	28543.t000002.TIGRR0.1,28543.t000003.TIGRR0.1	-	-
	25030	G	T	intergenic	28543.t000002.TIGRR0.1,28543.t000003.TIGRR0.1	-	-
	25195	T	A	intergenic	28543.t000002.TIGRR0.1,28543.t000003.TIGRR0.1	-	-
	25330	A	G	upstream	28543.t000003.TIGRR0.1	-	-
	25336	A	T	upstream	28543.t000003.TIGRR0.1	-	-
	25366	C	G	upstream	28543.t000003.TIGRR0.1	-	-
	25390	G	A	upstream	28543.t000003.TIGRR0.1	-	-
	25466	A	G	upstream	28543.t000003.TIGRR0.1	-	-
	25484	T	C	upstream	28543.t000003.TIGRR0.1	-	-
	25497	A	G	upstream	28543.t000003.TIGRR0.1	-	-
	25501	C	T	upstream	28543.t000003.TIGRR0.1	-	-
	25515	C	T	upstream	28543.t000003.TIGRR0.1	-	-
	25870	A	G	upstream	28543.t000003.TIGRR0.1	-	-
	26032	T	C	upstream	28543.t000003.TIGRR0.1	-	-
	26033	A	T	upstream	28543.t000003.TIGRR0.1	-	-
	26110	A	C	upstream	28543.t000003.TIGRR0.1	-	-
	26163	A	C	upstream	28543.t000003.TIGRR0.1	-	-
	26438	T	C	exonic	28543.t000003.TIGRR0.1	2.8e-07	synonymous SNV
	26560	A	G	exonic	28543.t000003.TIGRR0.1	5.46e-07	nonsynonymous SNV
	26771	A	T	intronic	28543.t000003.TIGRR0.1	-	-
	26792	C	A	intronic	28543.t000003.TIGRR0.1	-	-
	27290	C	A	exonic	28543.t000003.TIGRR0.1	8.36e-07	nonsynonymous SNV
	28180	T	A	downstream	28543.t000003.TIGRR0.1	-	-
	28193	G	T	downstream	28543.t000003.TIGRR0.1	-	-
	28249	A	T	downstream	28543.t000003.TIGRR0.1	-	-
	28252	A	T	downstream	28543.t000003.TIGRR0.1	-	-
	28441	T	G	downstream	28543.t000003.TIGRR0.1	-	-
	28477	A	T	downstream	28543.t000003.TIGRR0.1	-	-
	28505	C	T	downstream	28543.t000003.TIGRR0.1	-	-
	28670	T	C	downstream	28543.t000003.TIGRR0.1	-	-
	30131	A	G	intergenic	28543.t000003.TIGRR0.1,28543.t000004.TIGRR0.1	-	-
	30226	C	T	intergenic	28543.t000003.TIGRR0.1,28543.t000004.TIGRR0.1	-	-
	30669	G	A	upstream	28543.t000004.TIGRR0.1	-	-
	30757	C	T	upstream	28543.t000004.TIGRR0.1	-	-
	31071	G	A	upstream	28543.t000004.TIGRR0.1	-	-
	31093	T	C	upstream	28543.t000004.TIGRR0.1	-	-
	31610	G	A	upstream	28543.t000004.TIGRR0.1	-	-
	33410	A	T	exonic	28543.t000004.TIGRR0.1	1.39e-06	nonsynonymous SNV
	33565	A	G	exonic	28543.t000004.TIGRR0.1	2.36e-07	nonsynonymous SNV
	33916	G	A	downstream	28543.t000004.TIGRR0.1	-	-
	34063	G	A	downstream	28543.t000004.TIGRR0.1	-	-
	34221	C	T	upstream;downstream	28543.t000005.TIGRR0.1;28543.t000004.TIGRR0.1	-	-
	34278	C	T	upstream;downstream	28543.t000005.TIGRR0.1;28543.t000004.TIGRR0.1	-	-
	34419	G	A	upstream;downstream	28543.t000005.TIGRR0.1;28543.t000004.TIGRR0.1	-	-
	34421	G	A	upstream;downstream	28543.t000005.TIGRR0.1;28543.t000004.TIGRR0.1	-	-
	34448	T	C	upstream;downstream	28543.t000005.TIGRR0.1;28543.t000004.TIGRR0.1	-	-
	34492	T	C	upstream;downstream	28543.t000005.TIGRR0.1;28543.t000004.TIGRR0.1	-	-
	35100	G	C	upstream	28543.t000005.TIGRR0.1	-	-
	35217	C	T	exonic	28543.t000005.TIGRR0.1	7.86e-06	nonsynonymous SNV
	35407	A	T	intronic	28543.t000005.TIGRR0.1	-	-
	36997	T	A	exonic	28543.t000005.TIGRR0.1	3.49e-05	nonsynonymous SNV
	37308	G	A	intronic	28543.t000005.TIGRR0.1	-	-
	37416	C	T	intronic	28543.t000005.TIGRR0.1	-	-
	37707	T	G	intronic	28543.t000005.TIGRR0.1	-	-
	37813	T	C	intronic	28543.t000005.TIGRR0.1	-	-
	38083	C	A	intronic	28543.t000005.TIGRR0.1	-	-
	38085	A	G	intronic	28543.t000005.TIGRR0.1	-	-
	38275	A	G	intronic	28543.t000005.TIGRR0.1	-	-
	38455	C	T	intronic	28543.t000005.TIGRR0.1	-	-
	38945	G	A	intronic	28543.t000005.TIGRR0.1	-	-
	39294	A	G	intronic	28543.t000005.TIGRR0.1	-	-
	39439	T	C	intronic	28543.t000005.TIGRR0.1	-	-
	39535	A	T	intronic	28543.t000005.TIGRR0.1	-	-
	39647	G	A	intronic	28543.t000005.TIGRR0.1	-	-
	39679	T	C	intronic	28543.t000005.TIGRR0.1	-	-
	40053	G	A	intronic	28543.t000005.TIGRR0.1	-	-
	40159	C	G	exonic	28543.t000005.TIGRR0.1	9.25e-06	nonsynonymous SNV
	40976	A	G	exonic	28543.t000005.TIGRR0.1	2.03e-06	nonsynonymous SNV
	42220	A	G	intronic	28543.t000005.TIGRR0.1	-	-
	42448	G	C	intronic	28543.t000005.TIGRR0.1	-	-
	42820	C	T	intronic	28543.t000005.TIGRR0.1	-	-
	43079	G	A	intronic	28543.t000005.TIGRR0.1	-	-
	43107	C	T	intronic	28543.t000005.TIGRR0.1	-	-
	43861	T	G	exonic	28543.t000005.TIGRR0.1	2e-06	nonsynonymous SNV
	45674	A	C	intergenic	28543.t000005.TIGRR0.1,28543.t000006.TIGRR0.1	-	-
	46029	T	C	intergenic	28543.t000005.TIGRR0.1,28543.t000006.TIGRR0.1	-	-
	46435	G	A	intergenic	28543.t000005.TIGRR0.1,28543.t000006.TIGRR0.1	-	-
	46654	G	A	intergenic	28543.t000005.TIGRR0.1,28543.t000006.TIGRR0.1	-	-
	46676	G	A	intergenic	28543.t000005.TIGRR0.1,28543.t000006.TIGRR0.1	-	-
	46714	A	G	intergenic	28543.t000005.TIGRR0.1,28543.t000006.TIGRR0.1	-	-
	46728	C	G	intergenic	28543.t000005.TIGRR0.1,28543.t000006.TIGRR0.1	-	-
	46763	A	G	intergenic	28543.t000005.TIGRR0.1,28543.t000006.TIGRR0.1	-	-
	46875	C	T	intergenic	28543.t000005.TIGRR0.1,28543.t000006.TIGRR0.1	-	-
	46964	G	A	intergenic	28543.t000005.TIGRR0.1,28543.t000006.TIGRR0.1	-	-
	47029	T	C	intergenic	28543.t000005.TIGRR0.1,28543.t000006.TIGRR0.1	-	-
	47633	G	A	intergenic	28543.t000005.TIGRR0.1,28543.t000006.TIGRR0.1	-	-
	47932	G	A	upstream	28543.t000006.TIGRR0.1	-	-
	48269	C	G	upstream	28543.t000006.TIGRR0.1	-	-
	48272	C	G	upstream	28543.t000006.TIGRR0.1	-	-
	48324	C	T	upstream	28543.t000006.TIGRR0.1	-	-
	48946	T	C	exonic	28543.t000006.TIGRR0.1	1.67e-06	synonymous SNV
	51182	G	C	intronic	28543.t000006.TIGRR0.1	-	-
	52372	C	T	intronic	28543.t000006.TIGRR0.1	-	-
	52428	G	A	intronic	28543.t000006.TIGRR0.1	-	-
	53396	C	T	exonic	28543.t000006.TIGRR0.1	2.13e-06	synonymous SNV
	53993	C	T	downstream	28543.t000006.TIGRR0.1	-	-
	54009	T	C	downstream	28543.t000006.TIGRR0.1	-	-
	54601	T	C	upstream;downstream	28543.t000007.TIGRR0.1;28543.t000006.TIGRR0.1	-	-
	54891	C	T	upstream	28543.t000007.TIGRR0.1	-	-
	54971	C	G	upstream	28543.t000007.TIGRR0.1	-	-
	55017	A	T	upstream	28543.t000007.TIGRR0.1	-	-
	55033	A	C	upstream	28543.t000007.TIGRR0.1	-	-
	55146	T	G	upstream	28543.t000007.TIGRR0.1	-	-
	55634	C	T	exonic	28543.t000007.TIGRR0.1	2.01e-05	synonymous SNV
	55985	G	A	exonic	28543.t000007.TIGRR0.1	0.531151	synonymous SNV
	56255	T	A	intronic	28543.t000007.TIGRR0.1	-	-
	56820	C	A	intronic	28543.t000007.TIGRR0.1	-	-
	56912	T	G	intronic	28543.t000007.TIGRR0.1	-	-
	57017	A	G	intronic	28543.t000007.TIGRR0.1	-	-
	57056	T	C	intronic	28543.t000007.TIGRR0.1	-	-
	57078	C	T	intronic	28543.t000007.TIGRR0.1	-	-
	57107	A	G	intronic	28543.t000007.TIGRR0.1	-	-
	57932	A	G	intronic	28543.t000007.TIGRR0.1	-	-
	58783	C	T	intronic	28543.t000007.TIGRR0.1	-	-
	58797	G	A	exonic	28543.t000007.TIGRR0.1	2.43e-06	nonsynonymous SNV
	58887	C	G	exonic	28543.t000007.TIGRR0.1	1.96e-06	nonsynonymous SNV
	58914	G	T	exonic	28543.t000007.TIGRR0.1	0.0975036	nonsynonymous SNV
	59103	A	G	exonic	28543.t000007.TIGRR0.1	2.59e-06	nonsynonymous SNV
	59463	C	G	downstream	28543.t000007.TIGRR0.1	-	-
	59737	A	T	downstream	28543.t000007.TIGRR0.1	-	-
	59860	C	T	downstream	28543.t000007.TIGRR0.1	-	-
	60237	T	C	downstream	28543.t000007.TIGRR0.1,28543.t000008.TIGRR0.1	-	-
	60373	G	A	downstream	28543.t000008.TIGRR0.1	-	-
	60531	C	T	downstream	28543.t000008.TIGRR0.1	-	-
	61404	T	G	exonic	28543.t000008.TIGRR0.1	2.6e-07	nonsynonymous SNV
	61460	T	G	exonic	28543.t000008.TIGRR0.1	1.67e-06	synonymous SNV
	61988	T	G	upstream	28543.t000008.TIGRR0.1	-	-
	62326	G	A	upstream	28543.t000008.TIGRR0.1	-	-
	62485	A	C	upstream	28543.t000008.TIGRR0.1	-	-
	62750	A	G	upstream	28543.t000008.TIGRR0.1	-	-
	62778	C	T	upstream	28543.t000008.TIGRR0.1	-	-
	62791	C	A	upstream	28543.t000008.TIGRR0.1	-	-
	63011	T	C	intergenic	28543.t000008.TIGRR0.1,28543.t000009.TIGRR0.1	-	-
	63017	G	A	intergenic	28543.t000008.TIGRR0.1,28543.t000009.TIGRR0.1	-	-
	63028	G	T	intergenic	28543.t000008.TIGRR0.1,28543.t000009.TIGRR0.1	-	-
	63034	G	T	intergenic	28543.t000008.TIGRR0.1,28543.t000009.TIGRR0.1	-	-
	63055	A	G	intergenic	28543.t000008.TIGRR0.1,28543.t000009.TIGRR0.1	-	-
	63075	C	A	intergenic	28543.t000008.TIGRR0.1,28543.t000009.TIGRR0.1	-	-
	63084	A	C	intergenic	28543.t000008.TIGRR0.1,28543.t000009.TIGRR0.1	-	-
	63183	C	T	intergenic	28543.t000008.TIGRR0.1,28543.t000009.TIGRR0.1	-	-
	63413	C	T	intergenic	28543.t000008.TIGRR0.1,28543.t000009.TIGRR0.1	-	-
	63678	G	T	intergenic	28543.t000008.TIGRR0.1,28543.t000009.TIGRR0.1	-	-
	64537	C	T	intergenic	28543.t000008.TIGRR0.1,28543.t000009.TIGRR0.1	-	-
	64558	G	A	intergenic	28543.t000008.TIGRR0.1,28543.t000009.TIGRR0.1	-	-
	64621	G	A	intergenic	28543.t000008.TIGRR0.1,28543.t000009.TIGRR0.1	-	-
	64622	T	C	intergenic	28543.t000008.TIGRR0.1,28543.t000009.TIGRR0.1	-	-
	64659	A	G	intergenic	28543.t000008.TIGRR0.1,28543.t000009.TIGRR0.1	-	-
	65563	C	T	intergenic	28543.t000008.TIGRR0.1,28543.t000009.TIGRR0.1	-	-
	66139	G	A	intergenic	28543.t000008.TIGRR0.1,28543.t000009.TIGRR0.1	-	-
	66442	T	C	intergenic	28543.t000008.TIGRR0.1,28543.t000009.TIGRR0.1	-	-
	66454	T	G	intergenic	28543.t000008.TIGRR0.1,28543.t000009.TIGRR0.1	-	-
	66541	A	G	downstream	28543.t000009.TIGRR0.1	-	-
	66635	T	A	downstream	28543.t000009.TIGRR0.1	-	-
	66656	T	A	downstream	28543.t000009.TIGRR0.1	-	-
	67166	C	T	downstream	28543.t000009.TIGRR0.1	-	-
	67927	C	A	upstream	28543.t000009.TIGRR0.1	-	-
	67994	A	C	upstream	28543.t000009.TIGRR0.1	-	-
	68274	A	T	upstream	28543.t000009.TIGRR0.1	-	-
	69618	A	T	exonic	28543.t000010.TIGRR0.1	1.95e-06	nonsynonymous SNV
	69981	C	A	exonic	28543.t000010.TIGRR0.1	3.83e-07	nonsynonymous SNV
