# Supplementary material for: Sequencing of Chinese castor lines reveals genetic signatures of selection and yield-associated loci
Source: Nat Commun. 2019 Jul 31;10:3418. doi: 10.1038/s41467-019-11228-3 (PMC6668449; doi:10.1038/s41467-019-11228-3)
Supplement: Supplementary file 16 — Supplementary Data 12 [file 41467_2019_11228_MOESM16_ESM.xlsx]

## Sheet: Supplementary Data 12
Supplementary Data 12 LD block RC29927 for capsule dehiscence(0-47.0kb)
Scaffold	Position	Ref	Alt	SNP Location	Ref.gene	p-value	Variation type
Rc29927	855	A	C	intergenic	NONE,29927.t000001.TIGRR0.1	-	-
	6104	C	T	intergenic	NONE,29927.t000001.TIGRR0.1	-	-
	6874	T	C	intergenic	NONE,29927.t000001.TIGRR0.1	-	-
	7173	A	G	intergenic	NONE,29927.t000001.TIGRR0.1	-	-
	7337	G	A	intergenic	NONE,29927.t000001.TIGRR0.1	-	-
	7419	G	A	intergenic	NONE,29927.t000001.TIGRR0.1	-	-
	7546	A	C	intergenic	NONE,29927.t000001.TIGRR0.1	-	-
	7815	A	T	intergenic	NONE,29927.t000001.TIGRR0.1	-	-
	7930	C	A	intergenic	NONE,29927.t000001.TIGRR0.1	-	-
	8136	T	A	intergenic	NONE,29927.t000001.TIGRR0.1	-	-
	8204	A	C	intergenic	NONE,29927.t000001.TIGRR0.1	-	-
	8382	C	A	intergenic	NONE,29927.t000001.TIGRR0.1	-	-
	10268	G	T	intergenic	NONE,29927.t000001.TIGRR0.1	-	-
	10479	A	C	intergenic	NONE,29927.t000001.TIGRR0.1	-	-
	10510	G	T	intergenic	NONE,29927.t000001.TIGRR0.1	-	-
	10795	T	C	intergenic	NONE,29927.t000001.TIGRR0.1	-	-
	10849	C	A	intergenic	NONE,29927.t000001.TIGRR0.1	-	-
	10973	C	T	intergenic	NONE,29927.t000001.TIGRR0.1	-	-
	11213	A	G	intergenic	NONE,29927.t000001.TIGRR0.1	-	-
	12494	G	C	intergenic	NONE,29927.t000001.TIGRR0.1	-	-
	12608	A	G	intergenic	NONE,29927.t000001.TIGRR0.1	-	-
	12665	T	G	intergenic	NONE,29927.t000001.TIGRR0.1	-	-
	12692	C	A	intergenic	NONE,29927.t000001.TIGRR0.1	-	-
	12712	G	T	intergenic	NONE,29927.t000001.TIGRR0.1	-	-
	12791	G	A	intergenic	NONE,29927.t000001.TIGRR0.1	-	-
	12805	G	A	intergenic	NONE,29927.t000001.TIGRR0.1	-	-
	12810	A	T	intergenic	NONE,29927.t000001.TIGRR0.1	-	-
	12916	T	A	intergenic	NONE,29927.t000001.TIGRR0.1	-	-
	13483	A	G	intergenic	NONE,29927.t000001.TIGRR0.1	-	-
	13527	T	C	intergenic	NONE,29927.t000001.TIGRR0.1	-	-
	13530	C	T	intergenic	NONE,29927.t000001.TIGRR0.1	-	-
	15904	A	G	intergenic	NONE,29927.t000001.TIGRR0.1	1.16e-05	-
	16784	C	T	intergenic	NONE,29927.t000001.TIGRR0.1	-	-
	16894	C	A	intergenic	NONE,29927.t000001.TIGRR0.1	2.4e-06	-
	17065	A	G	intergenic	NONE,29927.t000001.TIGRR0.1	-	-
	18421	C	T	intergenic	NONE,29927.t000001.TIGRR0.1	-	-
	18481	A	G	intergenic	NONE,29927.t000001.TIGRR0.1	-	-
	18876	C	A	intergenic	NONE,29927.t000001.TIGRR0.1	-	-
	18920	C	T	intergenic	NONE,29927.t000001.TIGRR0.1	-	-
	19339	A	C	intergenic	NONE,29927.t000001.TIGRR0.1	-	-
	19424	G	A	intergenic	NONE,29927.t000001.TIGRR0.1	-	-
	20523	A	C	intergenic	NONE,29927.t000001.TIGRR0.1	-	-
	20533	C	A	intergenic	NONE,29927.t000001.TIGRR0.1	-	-
	20580	C	T	intergenic	NONE,29927.t000001.TIGRR0.1	-	-
	20716	G	A	intergenic	NONE,29927.t000001.TIGRR0.1	-	-
	20784	G	A	intergenic	NONE,29927.t000001.TIGRR0.1	-	-
	21007	T	A	intergenic	NONE,29927.t000001.TIGRR0.1	-	-
	21090	C	T	intergenic	NONE,29927.t000001.TIGRR0.1	-	-
	21502	A	G	intergenic	NONE,29927.t000001.TIGRR0.1	-	-
	21517	A	G	intergenic	NONE,29927.t000001.TIGRR0.1	-	-
	22247	T	A	intergenic	NONE,29927.t000001.TIGRR0.1	-	-
	22414	A	G	intergenic	NONE,29927.t000001.TIGRR0.1	-	-
	22493	A	G	intergenic	NONE,29927.t000001.TIGRR0.1	-	-
	22711	A	T	intergenic	NONE,29927.t000001.TIGRR0.1	-	-
	22768	A	T	intergenic	NONE,29927.t000001.TIGRR0.1	-	-
	22769	T	A	intergenic	NONE,29927.t000001.TIGRR0.1	-	-
	22849	T	A	intergenic	NONE,29927.t000001.TIGRR0.1	-	-
	22935	C	A	intergenic	NONE,29927.t000001.TIGRR0.1	-	-
	23516	T	C	intergenic	NONE,29927.t000001.TIGRR0.1	-	-
	23580	T	A	intergenic	NONE,29927.t000001.TIGRR0.1	-	-
	23693	A	G	intergenic	NONE,29927.t000001.TIGRR0.1	-	-
	23908	G	A	intergenic	NONE,29927.t000001.TIGRR0.1	-	-
	24044	G	A	intergenic	NONE,29927.t000001.TIGRR0.1	-	-
	24110	A	C	intergenic	NONE,29927.t000001.TIGRR0.1	-	-
	24286	G	A	intergenic	NONE,29927.t000001.TIGRR0.1	-	-
	24363	T	C	intergenic	NONE,29927.t000001.TIGRR0.1	-	-
	24375	T	A	intergenic	NONE,29927.t000001.TIGRR0.1	-	-
	24378	T	C	intergenic	NONE,29927.t000001.TIGRR0.1	-	-
	24416	G	T	intergenic	NONE,29927.t000001.TIGRR0.1	-	-
	24455	G	A	intergenic	NONE,29927.t000001.TIGRR0.1	-	-
	24489	T	G	intergenic	NONE,29927.t000001.TIGRR0.1	-	-
	24576	G	A	intergenic	NONE,29927.t000001.TIGRR0.1	-	-
	24724	T	G	intergenic	NONE,29927.t000001.TIGRR0.1	-	-
	24730	A	G	intergenic	NONE,29927.t000001.TIGRR0.1	-	-
	24828	A	T	intergenic	NONE,29927.t000001.TIGRR0.1	-	-
	24905	C	T	intergenic	NONE,29927.t000001.TIGRR0.1	-	-
	24959	G	A	intergenic	NONE,29927.t000001.TIGRR0.1	-	-
	24964	A	G	intergenic	NONE,29927.t000001.TIGRR0.1	-	-
	25274	G	A	intergenic	NONE,29927.t000001.TIGRR0.1	-	-
	25342	T	G	intergenic	NONE,29927.t000001.TIGRR0.1	-	-
	25471	T	C	intergenic	NONE,29927.t000001.TIGRR0.1	-	-
	25558	C	T	intergenic	NONE,29927.t000001.TIGRR0.1	-	-
	25863	C	G	intergenic	NONE,29927.t000001.TIGRR0.1	-	-
	25876	C	T	intergenic	NONE,29927.t000001.TIGRR0.1	-	-
	25922	C	T	intergenic	NONE,29927.t000001.TIGRR0.1	-	-
	25941	T	G	intergenic	NONE,29927.t000001.TIGRR0.1	-	-
	25958	A	T	intergenic	NONE,29927.t000001.TIGRR0.1	-	-
	26028	G	A	intergenic	NONE,29927.t000001.TIGRR0.1	-	-
	26104	G	A	intergenic	NONE,29927.t000001.TIGRR0.1	-	-
	26191	C	T	intergenic	NONE,29927.t000001.TIGRR0.1	-	-
	26279	T	A	intergenic	NONE,29927.t000001.TIGRR0.1	-	-
	26734	G	A	intergenic	NONE,29927.t000001.TIGRR0.1	-	-
	26840	G	C	intergenic	NONE,29927.t000001.TIGRR0.1	-	-
	26867	A	C	intergenic	NONE,29927.t000001.TIGRR0.1	-	-
	26956	G	A	intergenic	NONE,29927.t000001.TIGRR0.1	-	-
	26989	A	G	intergenic	NONE,29927.t000001.TIGRR0.1	-	-
	28586	A	G	intergenic	NONE,29927.t000001.TIGRR0.1	-	-
	28624	C	T	intergenic	NONE,29927.t000001.TIGRR0.1	-	-
	28727	A	G	intergenic	NONE,29927.t000001.TIGRR0.1	-	-
	28852	T	C	intergenic	NONE,29927.t000001.TIGRR0.1	-	-
	28892	C	T	intergenic	NONE,29927.t000001.TIGRR0.1	-	-
	28948	T	C	intergenic	NONE,29927.t000001.TIGRR0.1	-	-
	29170	C	A	intergenic	NONE,29927.t000001.TIGRR0.1	-	-
	29204	G	T	intergenic	NONE,29927.t000001.TIGRR0.1	-	-
	29648	T	A	intergenic	NONE,29927.t000001.TIGRR0.1	-	-
	29785	T	A	intergenic	NONE,29927.t000001.TIGRR0.1	-	-
	30317	A	G	intergenic	NONE,29927.t000001.TIGRR0.1	-	-
	30318	A	T	intergenic	NONE,29927.t000001.TIGRR0.1	-	-
	32027	A	G	intergenic	NONE,29927.t000001.TIGRR0.1	-	-
	32435	T	A	intergenic	NONE,29927.t000001.TIGRR0.1	-	-
	33444	G	T	intergenic	NONE,29927.t000001.TIGRR0.1	-	-
	33521	A	C	intergenic	NONE,29927.t000001.TIGRR0.1	-	-
	33608	A	G	intergenic	NONE,29927.t000001.TIGRR0.1	-	-
	33667	G	A	intergenic	NONE,29927.t000001.TIGRR0.1	-	-
	33717	G	A	intergenic	NONE,29927.t000001.TIGRR0.1	-	-
	34544	A	C	intergenic	NONE,29927.t000001.TIGRR0.1	-	-
	34851	C	T	upstream	29927.t000001.TIGRR0.1	-	-
	35034	G	T	upstream	29927.t000001.TIGRR0.1	-	-
	35094	A	G	upstream	29927.t000001.TIGRR0.1	-	-
	35268	C	T	upstream	29927.t000001.TIGRR0.1	-	-
	36178	T	G	exonic	29927.t000001.TIGRR0.1	0.421378	synonymous SNV
	36673	G	A	downstream	29927.t000001.TIGRR0.1	-	-
	36903	T	C	downstream	29927.t000001.TIGRR0.1	-	-
	36976	A	T	downstream	29927.t000001.TIGRR0.1	-	-
	36977	T	A	downstream	29927.t000001.TIGRR0.1	-	-
	37051	T	A	downstream	29927.t000001.TIGRR0.1	-	-
	37153	A	G	downstream	29927.t000001.TIGRR0.1	-	-
	37289	C	T	downstream	29927.t000001.TIGRR0.1	-	-
	37290	T	C	downstream	29927.t000001.TIGRR0.1	-	-
	38040	C	A	intergenic	29927.t000001.TIGRR0.1,29927.t000002.TIGRR0.1	-	-
	38208	C	G	intergenic	29927.t000001.TIGRR0.1,29927.t000002.TIGRR0.1	-	-
	38269	C	A	intergenic	29927.t000001.TIGRR0.1,29927.t000002.TIGRR0.1	-	-
	38392	C	T	intergenic	29927.t000001.TIGRR0.1,29927.t000002.TIGRR0.1	-	-
	39403	C	T	intergenic	29927.t000001.TIGRR0.1,29927.t000002.TIGRR0.1	-	-
	39577	C	A	intergenic	29927.t000001.TIGRR0.1,29927.t000002.TIGRR0.1	-	-
	40345	A	C	downstream	29927.t000002.TIGRR0.1	-	-
	40395	G	A	downstream	29927.t000002.TIGRR0.1	-	-
	40439	C	T	downstream	29927.t000002.TIGRR0.1	-	-
	40499	C	A	downstream	29927.t000002.TIGRR0.1	-	-
	41447	C	T	exonic	29927.t000002.TIGRR0.1	1.59e-07	nonsynonymous SNV
	41622	G	A	exonic	29927.t000002.TIGRR0.1	3.07e-07	synonymous SNV
	42186	C	T	intronic	29927.t000002.TIGRR0.1	-	-
	42563	A	G	intronic	29927.t000002.TIGRR0.1	-	-
	42647	C	T	intronic	29927.t000002.TIGRR0.1	-	-
	44528	A	G	upstream	29927.t000002.TIGRR0.1	-	-
	45697	A	T	intergenic	29927.t000002.TIGRR0.1,29927.t000003.TIGRR0.1	-	-
	46313	C	A	intergenic	29927.t000002.TIGRR0.1,29927.t000003.TIGRR0.1	-	-
	46359	C	A	intergenic	29927.t000002.TIGRR0.1,29927.t000003.TIGRR0.1	-	-
Bold red font indicate the significantly co-associated with both capsule dehiscence percentage and endocarp thickness.
Bold black font indicate the variant significantly associated with capsule dehiscence.
