# Supplementary material for: Sequencing of Chinese castor lines reveals genetic signatures of selection and yield-associated loci
Source: Nat Commun. 2019 Jul 31;10:3418. doi: 10.1038/s41467-019-11228-3 (PMC6668449; doi:10.1038/s41467-019-11228-3)
Supplement: Supplementary file 17 — Supplementary Data 13 [file 41467_2019_11228_MOESM17_ESM.xlsx]

## Sheet: Supplementary Data 13
Supplementary Data 13 LD block RC29912 for capsule dehiscence (1237.4-1663.6kb)
Scaffold	Position	Ref	Alt	SNP Location	Ref.gene	p-value	Variation type
Rc29912	1237405	T	C	intergenic	29912.t000189.TIGRR0.1,29912.t000190.TIGRR0.1	-	-
	1237779	A	G	intergenic	29912.t000189.TIGRR0.1,29912.t000190.TIGRR0.1	-	-
	1239945	C	T	downstream	29912.t000190.TIGRR0.1	-	-
	1242730	T	C	intronic	29912.t000190.TIGRR0.1	-	-
	1243745	T	G	upstream	29912.t000190.TIGRR0.1	-	-
	1243809	G	A	upstream	29912.t000190.TIGRR0.1	-	-
	1245728	G	T	intergenic	29912.t000190.TIGRR0.1,29912.t000191.TIGRR0.1	-	-
	1246624	T	G	downstream	29912.t000191.TIGRR0.1	-	-
	1248200	C	A	intronic	29912.t000191.TIGRR0.1	-	-
	1252573	A	T	downstream	29912.t000192.TIGRR0.1	-	-
	1252599	T	C	downstream	29912.t000192.TIGRR0.1	-	-
	1252637	C	T	downstream	29912.t000192.TIGRR0.1	-	-
	1252787	T	C	downstream	29912.t000192.TIGRR0.1	-	-
	1260441	C	T	intergenic	29912.t000192.TIGRR0.1,29912.t000193.TIGRR0.1	-	-
	1261094	T	C	intergenic	29912.t000192.TIGRR0.1,29912.t000193.TIGRR0.1	-	-
	1261258	T	A	downstream	29912.t000193.TIGRR0.1	-	-
	1261479	G	A	downstream	29912.t000193.TIGRR0.1	-	-
	1261621	G	A	downstream	29912.t000193.TIGRR0.1	-	-
	1262024	T	G	downstream	29912.t000193.TIGRR0.1	-	-
	1262094	T	G	downstream	29912.t000193.TIGRR0.1	-	-
	1262874	T	C	upstream	29912.t000193.TIGRR0.1	-	-
	1263092	A	G	upstream	29912.t000193.TIGRR0.1	-	-
	1263212	T	C	upstream	29912.t000193.TIGRR0.1	-	-
	1263459	T	A	intergenic	29912.t000193.TIGRR0.1,29912.t000194.TIGRR0.1	-	-
	1263476	T	C	intergenic	29912.t000193.TIGRR0.1,29912.t000194.TIGRR0.1	-	-
	1263502	C	T	intergenic	29912.t000193.TIGRR0.1,29912.t000194.TIGRR0.1	-	-
	1263508	C	G	intergenic	29912.t000193.TIGRR0.1,29912.t000194.TIGRR0.1	-	-
	1263579	G	A	intergenic	29912.t000193.TIGRR0.1,29912.t000194.TIGRR0.1	-	-
	1263594	C	T	intergenic	29912.t000193.TIGRR0.1,29912.t000194.TIGRR0.1	-	-
	1263605	T	A	intergenic	29912.t000193.TIGRR0.1,29912.t000194.TIGRR0.1	-	-
	1263625	T	C	intergenic	29912.t000193.TIGRR0.1,29912.t000194.TIGRR0.1	-	-
	1263794	T	C	intergenic	29912.t000193.TIGRR0.1,29912.t000194.TIGRR0.1	-	-
	1264563	A	T	intergenic	29912.t000193.TIGRR0.1,29912.t000194.TIGRR0.1	-	-
	1264656	T	A	intergenic	29912.t000193.TIGRR0.1,29912.t000194.TIGRR0.1	-	-
	1265513	A	C	intergenic	29912.t000193.TIGRR0.1,29912.t000194.TIGRR0.1	-	-
	1272061	T	C	downstream	29912.t000194.TIGRR0.1	-	-
	1273773	A	G	upstream	29912.t000195.TIGRR0.1	-	-
	1273952	A	C	upstream	29912.t000195.TIGRR0.1	-	-
	1274766	T	C	exonic	29912.t000195.TIGRR0.1	0.777187	synonymous SNV
	1276258	C	T	intergenic	29912.t000195.TIGRR0.1,29912.t000196.TIGRR0.1	-	-
	1276385	T	A	intergenic	29912.t000195.TIGRR0.1,29912.t000196.TIGRR0.1	-	-
	1276390	G	A	intergenic	29912.t000195.TIGRR0.1,29912.t000196.TIGRR0.1	-	-
	1276614	C	T	intergenic	29912.t000195.TIGRR0.1,29912.t000196.TIGRR0.1	-	-
	1276656	T	C	intergenic	29912.t000195.TIGRR0.1,29912.t000196.TIGRR0.1	-	-
	1276738	C	A	intergenic	29912.t000195.TIGRR0.1,29912.t000196.TIGRR0.1	-	-
	1276756	C	T	intergenic	29912.t000195.TIGRR0.1,29912.t000196.TIGRR0.1	-	-
	1277561	A	G	intergenic	29912.t000195.TIGRR0.1,29912.t000196.TIGRR0.1	-	-
	1277865	G	C	downstream	29912.t000196.TIGRR0.1	-	-
	1280798	C	A	intronic	29912.t000196.TIGRR0.1	-	-
	1280872	C	T	intronic	29912.t000196.TIGRR0.1	-	-
	1280907	T	A	intronic	29912.t000196.TIGRR0.1	-	-
	1280908	A	T	intronic	29912.t000196.TIGRR0.1	-	-
	1280981	A	C	intronic	29912.t000196.TIGRR0.1	-	-
	1282426	A	T	intronic	29912.t000196.TIGRR0.1	-	-
	1282427	A	C	intronic	29912.t000196.TIGRR0.1	-	-
	1282686	A	G	intronic	29912.t000196.TIGRR0.1	-	-
	1283834	G	A	intronic	29912.t000196.TIGRR0.1	-	-
	1284855	T	A	exonic	29912.t000196.TIGRR0.1	0.00111434	nonsynonymous SNV
	1286738	T	G	intergenic	29912.t000196.TIGRR0.1,29912.t000197.TIGRR0.1	-	-
	1287158	A	G	intergenic	29912.t000196.TIGRR0.1,29912.t000197.TIGRR0.1	-	-
	1287172	C	T	intergenic	29912.t000196.TIGRR0.1,29912.t000197.TIGRR0.1	-	-
	1287252	T	C	intergenic	29912.t000196.TIGRR0.1,29912.t000197.TIGRR0.1	-	-
	1287256	A	G	intergenic	29912.t000196.TIGRR0.1,29912.t000197.TIGRR0.1	-	-
	1287630	A	C	intergenic	29912.t000196.TIGRR0.1,29912.t000197.TIGRR0.1	-	-
	1288297	C	T	intergenic	29912.t000196.TIGRR0.1,29912.t000197.TIGRR0.1	-	-
	1289484	A	C	intergenic	29912.t000196.TIGRR0.1,29912.t000197.TIGRR0.1	-	-
	1289962	T	G	intergenic	29912.t000196.TIGRR0.1,29912.t000197.TIGRR0.1	-	-
	1289990	A	G	intergenic	29912.t000196.TIGRR0.1,29912.t000197.TIGRR0.1	-	-
	1290515	T	G	intergenic	29912.t000196.TIGRR0.1,29912.t000197.TIGRR0.1	-	-
	1290660	T	C	intergenic	29912.t000196.TIGRR0.1,29912.t000197.TIGRR0.1	-	-
	1290697	T	G	intergenic	29912.t000196.TIGRR0.1,29912.t000197.TIGRR0.1	-	-
	1291568	T	C	intergenic	29912.t000196.TIGRR0.1,29912.t000197.TIGRR0.1	-	-
	1291763	T	C	intergenic	29912.t000196.TIGRR0.1,29912.t000197.TIGRR0.1	-	-
	1295229	C	T	intronic	29912.t000197.TIGRR0.1	-	-
	1296817	T	G	downstream	29912.t000197.TIGRR0.1	-	-
	1297477	C	T	upstream;downstream	29912.t000198.TIGRR0.1;29912.t000197.TIGRR0.1	-	-
	1297488	A	G	upstream	29912.t000198.TIGRR0.1	-	-
	1297558	T	C	upstream	29912.t000198.TIGRR0.1	-	-
	1297653	C	T	upstream	29912.t000198.TIGRR0.1	-	-
	1297739	G	A	upstream	29912.t000198.TIGRR0.1	-	-
	1298091	T	C	upstream	29912.t000198.TIGRR0.1	-	-
	1298453	G	T	intronic	29912.t000198.TIGRR0.1	-	-
	1299080	G	A	intronic	29912.t000198.TIGRR0.1	-	-
	1300015	T	A	downstream	29912.t000198.TIGRR0.1,29912.t000199.TIGRR0.1	-	-
	1300438	G	T	intronic	29912.t000199.TIGRR0.1	-	-
	1300662	C	A	intronic	29912.t000199.TIGRR0.1	-	-
	1301374	T	C	upstream	29912.t000199.TIGRR0.1	-	-
	1301811	G	C	intergenic	29912.t000199.TIGRR0.1,29912.t000200.TIGRR0.1	-	-
	1301825	T	G	intergenic	29912.t000199.TIGRR0.1,29912.t000200.TIGRR0.1	-	-
	1301890	G	C	intergenic	29912.t000199.TIGRR0.1,29912.t000200.TIGRR0.1	-	-
	1301939	A	G	intergenic	29912.t000199.TIGRR0.1,29912.t000200.TIGRR0.1	-	-
	1302087	A	T	intergenic	29912.t000199.TIGRR0.1,29912.t000200.TIGRR0.1	-	-
	1302125	T	C	intergenic	29912.t000199.TIGRR0.1,29912.t000200.TIGRR0.1	-	-
	1302524	T	A	intergenic	29912.t000199.TIGRR0.1,29912.t000200.TIGRR0.1	-	-
	1303230	C	A	downstream	29912.t000200.TIGRR0.1	-	-
	1303434	A	G	downstream	29912.t000200.TIGRR0.1	-	-
	1303658	T	C	downstream	29912.t000200.TIGRR0.1	-	-
	1304788	G	C	intronic	29912.t000200.TIGRR0.1	-	-
	1305052	A	G	intronic	29912.t000200.TIGRR0.1	-	-
	1306277	A	G	intronic	29912.t000200.TIGRR0.1	-	-
	1306279	T	C	intronic	29912.t000200.TIGRR0.1	-	-
	1308158	G	A	exonic	29912.t000200.TIGRR0.1	0.00396847	synonymous SNV
	1308343	A	G	upstream	29912.t000200.TIGRR0.1	-	-
	1308687	T	C	upstream	29912.t000200.TIGRR0.1	-	-
	1308928	G	T	upstream	29912.t000200.TIGRR0.1	-	-
	1309649	G	T	intergenic	29912.t000200.TIGRR0.1,29912.t000201.TIGRR0.1	-	-
	1309952	T	C	intergenic	29912.t000200.TIGRR0.1,29912.t000201.TIGRR0.1	-	-
	1309978	A	T	intergenic	29912.t000200.TIGRR0.1,29912.t000201.TIGRR0.1	-	-
	1310007	A	T	intergenic	29912.t000200.TIGRR0.1,29912.t000201.TIGRR0.1	-	-
	1310085	G	A	intergenic	29912.t000200.TIGRR0.1,29912.t000201.TIGRR0.1	-	-
	1310784	G	A	intergenic	29912.t000200.TIGRR0.1,29912.t000201.TIGRR0.1	-	-
	1310830	T	A	intergenic	29912.t000200.TIGRR0.1,29912.t000201.TIGRR0.1	-	-
	1310894	A	G	intergenic	29912.t000200.TIGRR0.1,29912.t000201.TIGRR0.1	-	-
	1311419	A	G	intergenic	29912.t000200.TIGRR0.1,29912.t000201.TIGRR0.1	-	-
	1311531	A	G	intergenic	29912.t000200.TIGRR0.1,29912.t000201.TIGRR0.1	-	-
	1311690	T	C	intergenic	29912.t000200.TIGRR0.1,29912.t000201.TIGRR0.1	-	-
	1311713	G	A	intergenic	29912.t000200.TIGRR0.1,29912.t000201.TIGRR0.1	-	-
	1312129	A	G	intergenic	29912.t000200.TIGRR0.1,29912.t000201.TIGRR0.1	-	-
	1312160	T	C	intergenic	29912.t000200.TIGRR0.1,29912.t000201.TIGRR0.1	-	-
	1312218	A	G	intergenic	29912.t000200.TIGRR0.1,29912.t000201.TIGRR0.1	-	-
	1312330	T	C	intergenic	29912.t000200.TIGRR0.1,29912.t000201.TIGRR0.1	-	-
	1313024	T	C	downstream	29912.t000201.TIGRR0.1	-	-
	1313371	G	A	downstream	29912.t000201.TIGRR0.1	-	-
	1313486	A	G	downstream	29912.t000201.TIGRR0.1	-	-
	1318050	A	T	exonic	29912.t000203.TIGRR0.1	0.775857	nonsynonymous SNV
	1318423	G	T	exonic	29912.t000203.TIGRR0.1	0.962928	synonymous SNV
	1318495	G	A	exonic	29912.t000203.TIGRR0.1	0.483406	synonymous SNV
	1319400	G	A	exonic	29912.t000203.TIGRR0.1	0.00398525	synonymous SNV
	1319592	T	G	exonic	29912.t000203.TIGRR0.1	0.961101	synonymous SNV
	1320257	C	T	upstream	29912.t000203.TIGRR0.1	-	-
	1320400	T	C	upstream	29912.t000203.TIGRR0.1	-	-
	1320773	T	G	upstream	29912.t000203.TIGRR0.1	-	-
	1320842	C	A	upstream	29912.t000203.TIGRR0.1	-	-
	1320843	C	T	upstream	29912.t000203.TIGRR0.1	-	-
	1320882	T	C	intergenic	29912.t000203.TIGRR0.1,29912.t000204.TIGRR0.1	-	-
	1320972	A	G	intergenic	29912.t000203.TIGRR0.1,29912.t000204.TIGRR0.1	-	-
	1321086	T	A	intergenic	29912.t000203.TIGRR0.1,29912.t000204.TIGRR0.1	-	-
	1321562	A	G	intergenic	29912.t000203.TIGRR0.1,29912.t000204.TIGRR0.1	-	-
	1321836	G	A	intergenic	29912.t000203.TIGRR0.1,29912.t000204.TIGRR0.1	-	-
	1322200	T	C	intergenic	29912.t000203.TIGRR0.1,29912.t000204.TIGRR0.1	-	-
	1322607	G	A	downstream	29912.t000204.TIGRR0.1	-	-
	1323475	A	G	intronic	29912.t000204.TIGRR0.1	-	-
	1323539	C	G	intronic	29912.t000204.TIGRR0.1	-	-
	1323792	T	A	intronic	29912.t000204.TIGRR0.1	-	-
	1323804	C	T	intronic	29912.t000204.TIGRR0.1	-	-
	1323873	C	T	exonic	29912.t000204.TIGRR0.1	0.0270234	synonymous SNV
	1324211	A	G	upstream;downstream	29912.t000204.TIGRR0.1;29912.t000205.TIGRR0.1	-	-
	1326597	T	C	intergenic	29912.t000205.TIGRR0.1,29912.t000206.TIGRR0.1	-	-
	1329425	G	C	intergenic	29912.t000205.TIGRR0.1,29912.t000206.TIGRR0.1	-	-
	1329500	A	T	intergenic	29912.t000205.TIGRR0.1,29912.t000206.TIGRR0.1	-	-
	1329525	T	A	intergenic	29912.t000205.TIGRR0.1,29912.t000206.TIGRR0.1	-	-
	1330098	G	A	intergenic	29912.t000205.TIGRR0.1,29912.t000206.TIGRR0.1	-	-
	1330099	T	C	intergenic	29912.t000205.TIGRR0.1,29912.t000206.TIGRR0.1	-	-
	1330129	A	G	intergenic	29912.t000205.TIGRR0.1,29912.t000206.TIGRR0.1	-	-
	1330214	T	C	intergenic	29912.t000205.TIGRR0.1,29912.t000206.TIGRR0.1	-	-
	1330355	G	A	intergenic	29912.t000205.TIGRR0.1,29912.t000206.TIGRR0.1	-	-
	1330393	A	T	intergenic	29912.t000205.TIGRR0.1,29912.t000206.TIGRR0.1	-	-
	1332347	T	G	intergenic	29912.t000205.TIGRR0.1,29912.t000206.TIGRR0.1	-	-
	1332424	C	T	intergenic	29912.t000205.TIGRR0.1,29912.t000206.TIGRR0.1	-	-
	1332474	C	T	intergenic	29912.t000205.TIGRR0.1,29912.t000206.TIGRR0.1	-	-
	1332596	G	A	intergenic	29912.t000205.TIGRR0.1,29912.t000206.TIGRR0.1	-	-
	1332611	A	G	intergenic	29912.t000205.TIGRR0.1,29912.t000206.TIGRR0.1	-	-
	1332661	T	C	intergenic	29912.t000205.TIGRR0.1,29912.t000206.TIGRR0.1	-	-
	1332792	A	G	intergenic	29912.t000205.TIGRR0.1,29912.t000206.TIGRR0.1	-	-
	1332865	A	G	intergenic	29912.t000205.TIGRR0.1,29912.t000206.TIGRR0.1	-	-
	1332869	T	A	intergenic	29912.t000205.TIGRR0.1,29912.t000206.TIGRR0.1	-	-
	1333014	A	G	intergenic	29912.t000205.TIGRR0.1,29912.t000206.TIGRR0.1	-	-
	1333081	C	G	intergenic	29912.t000205.TIGRR0.1,29912.t000206.TIGRR0.1	-	-
	1333114	A	C	intergenic	29912.t000205.TIGRR0.1,29912.t000206.TIGRR0.1	-	-
	1333312	G	T	intergenic	29912.t000205.TIGRR0.1,29912.t000206.TIGRR0.1	-	-
	1334783	A	G	exonic	29912.t000206.TIGRR0.1	9.42e-05	synonymous SNV
	1335011	C	T	exonic	29912.t000206.TIGRR0.1	0.000567745	synonymous SNV
	1335430	C	T	exonic	29912.t000206.TIGRR0.1	0.000779957	nonsynonymous SNV
	1335463	G	A	exonic	29912.t000206.TIGRR0.1	0.00164438	nonsynonymous SNV
	1335695	G	A	exonic	29912.t000206.TIGRR0.1	0.00169975	synonymous SNV
	1335862	C	T	exonic	29912.t000206.TIGRR0.1	0.00177908	nonsynonymous SNV
	1336048	T	A	exonic	29912.t000206.TIGRR0.1	0.000567745	nonsynonymous SNV
	1336473	A	T	intronic	29912.t000206.TIGRR0.1	-	-
	1336647	G	A	intronic	29912.t000206.TIGRR0.1	-	-
	1338541	G	A	exonic	29912.t000206.TIGRR0.1	0.00458628	nonsynonymous SNV
	1338878	G	A	exonic	29912.t000206.TIGRR0.1	0.00552276	nonsynonymous SNV
	1339419	A	C	downstream	29912.t000206.TIGRR0.1,29912.t000207.TIGRR0.1	-	-
	1339988	C	A	exonic	29912.t000207.TIGRR0.1	0.00342306	nonsynonymous SNV
	1340175	G	A	exonic	29912.t000207.TIGRR0.1	0.0158089	synonymous SNV
	1340528	G	A	intronic	29912.t000207.TIGRR0.1	-	-
	1341268	G	T	intronic	29912.t000207.TIGRR0.1	-	-
	1341379	A	C	intronic	29912.t000207.TIGRR0.1	-	-
	1341504	T	C	intronic	29912.t000207.TIGRR0.1	-	-
	1341675	G	A	exonic	29912.t000207.TIGRR0.1	0.000656868	synonymous SNV
	1342193	C	T	upstream	29912.t000207.TIGRR0.1	-	-
	1342200	G	A	upstream	29912.t000207.TIGRR0.1	-	-
	1342222	A	T	upstream	29912.t000207.TIGRR0.1	-	-
	1342956	T	C	intergenic	29912.t000207.TIGRR0.1,29912.t000208.TIGRR0.1	-	-
	1343041	T	C	intergenic	29912.t000207.TIGRR0.1,29912.t000208.TIGRR0.1	-	-
	1343056	C	T	intergenic	29912.t000207.TIGRR0.1,29912.t000208.TIGRR0.1	-	-
	1343150	A	G	intergenic	29912.t000207.TIGRR0.1,29912.t000208.TIGRR0.1	-	-
	1343390	C	T	intergenic	29912.t000207.TIGRR0.1,29912.t000208.TIGRR0.1	-	-
	1343484	G	A	intergenic	29912.t000207.TIGRR0.1,29912.t000208.TIGRR0.1	-	-
	1343488	A	G	intergenic	29912.t000207.TIGRR0.1,29912.t000208.TIGRR0.1	-	-
	1343601	A	G	intergenic	29912.t000207.TIGRR0.1,29912.t000208.TIGRR0.1	-	-
	1343890	C	A	intergenic	29912.t000207.TIGRR0.1,29912.t000208.TIGRR0.1	-	-
	1343902	T	C	intergenic	29912.t000207.TIGRR0.1,29912.t000208.TIGRR0.1	-	-
	1343931	C	T	intergenic	29912.t000207.TIGRR0.1,29912.t000208.TIGRR0.1	-	-
	1344085	G	C	intergenic	29912.t000207.TIGRR0.1,29912.t000208.TIGRR0.1	-	-
	1344140	C	T	intergenic	29912.t000207.TIGRR0.1,29912.t000208.TIGRR0.1	-	-
	1344628	C	A	intergenic	29912.t000207.TIGRR0.1,29912.t000208.TIGRR0.1	-	-
	1344780	C	T	intergenic	29912.t000207.TIGRR0.1,29912.t000208.TIGRR0.1	-	-
	1344834	T	C	intergenic	29912.t000207.TIGRR0.1,29912.t000208.TIGRR0.1	-	-
	1344862	A	C	intergenic	29912.t000207.TIGRR0.1,29912.t000208.TIGRR0.1	-	-
	1345013	A	G	intergenic	29912.t000207.TIGRR0.1,29912.t000208.TIGRR0.1	-	-
	1345348	T	C	intergenic	29912.t000207.TIGRR0.1,29912.t000208.TIGRR0.1	-	-
	1345430	T	C	intergenic	29912.t000207.TIGRR0.1,29912.t000208.TIGRR0.1	-	-
	1345583	C	T	intergenic	29912.t000207.TIGRR0.1,29912.t000208.TIGRR0.1	-	-
	1345604	C	T	intergenic	29912.t000207.TIGRR0.1,29912.t000208.TIGRR0.1	-	-
	1345636	C	T	intergenic	29912.t000207.TIGRR0.1,29912.t000208.TIGRR0.1	-	-
	1345649	C	T	intergenic	29912.t000207.TIGRR0.1,29912.t000208.TIGRR0.1	-	-
	1345839	A	C	intergenic	29912.t000207.TIGRR0.1,29912.t000208.TIGRR0.1	-	-
	1346272	C	T	intergenic	29912.t000207.TIGRR0.1,29912.t000208.TIGRR0.1	-	-
	1346393	G	A	intergenic	29912.t000207.TIGRR0.1,29912.t000208.TIGRR0.1	-	-
	1346458	C	G	intergenic	29912.t000207.TIGRR0.1,29912.t000208.TIGRR0.1	-	-
	1346497	G	A	intergenic	29912.t000207.TIGRR0.1,29912.t000208.TIGRR0.1	-	-
	1346505	T	C	intergenic	29912.t000207.TIGRR0.1,29912.t000208.TIGRR0.1	-	-
	1346650	C	T	intergenic	29912.t000207.TIGRR0.1,29912.t000208.TIGRR0.1	-	-
	1346682	C	T	intergenic	29912.t000207.TIGRR0.1,29912.t000208.TIGRR0.1	-	-
	1346704	G	A	intergenic	29912.t000207.TIGRR0.1,29912.t000208.TIGRR0.1	-	-
	1346741	A	C	intergenic	29912.t000207.TIGRR0.1,29912.t000208.TIGRR0.1	-	-
	1346776	A	G	intergenic	29912.t000207.TIGRR0.1,29912.t000208.TIGRR0.1	-	-
	1346896	A	C	intergenic	29912.t000207.TIGRR0.1,29912.t000208.TIGRR0.1	-	-
	1347164	C	T	intergenic	29912.t000207.TIGRR0.1,29912.t000208.TIGRR0.1	-	-
	1347274	A	G	intergenic	29912.t000207.TIGRR0.1,29912.t000208.TIGRR0.1	-	-
	1347436	T	C	intergenic	29912.t000207.TIGRR0.1,29912.t000208.TIGRR0.1	-	-
	1347590	C	T	intergenic	29912.t000207.TIGRR0.1,29912.t000208.TIGRR0.1	-	-
	1347608	A	G	intergenic	29912.t000207.TIGRR0.1,29912.t000208.TIGRR0.1	-	-
	1347863	T	C	downstream	29912.t000208.TIGRR0.1	-	-
	1347902	G	A	downstream	29912.t000208.TIGRR0.1	-	-
	1347904	A	T	downstream	29912.t000208.TIGRR0.1	-	-
	1349764	A	C	intronic	29912.t000208.TIGRR0.1	-	-
	1350253	A	C	intronic	29912.t000208.TIGRR0.1	-	-
	1350863	A	T	intronic	29912.t000208.TIGRR0.1	-	-
	1350867	G	A	intronic	29912.t000208.TIGRR0.1	-	-
	1350905	C	A	intronic	29912.t000208.TIGRR0.1	-	-
	1351275	A	G	upstream	29912.t000208.TIGRR0.1	-	-
	1351412	A	G	upstream	29912.t000208.TIGRR0.1	-	-
	1351538	G	C	upstream	29912.t000208.TIGRR0.1	-	-
	1351697	G	T	upstream;downstream	29912.t000208.TIGRR0.1;29912.t000209.TIGRR0.1	-	-
	1351785	G	A	upstream;downstream	29912.t000208.TIGRR0.1;29912.t000209.TIGRR0.1	-	-
	1351786	A	G	upstream;downstream	29912.t000208.TIGRR0.1;29912.t000209.TIGRR0.1	-	-
	1351822	T	C	upstream;downstream	29912.t000208.TIGRR0.1;29912.t000209.TIGRR0.1	-	-
	1352832	C	A	intronic	29912.t000209.TIGRR0.1	-	-
	1353252	T	C	intronic	29912.t000209.TIGRR0.1	-	-
	1353478	C	T	intronic	29912.t000209.TIGRR0.1	-	-
	1354456	G	T	intronic	29912.t000209.TIGRR0.1	-	-
	1354984	C	A	intronic	29912.t000209.TIGRR0.1	-	-
	1356142	T	C	upstream	29912.t000209.TIGRR0.1	-	-
	1356248	T	G	upstream	29912.t000209.TIGRR0.1	-	-
	1356255	C	T	upstream	29912.t000209.TIGRR0.1	-	-
	1356410	G	A	upstream	29912.t000209.TIGRR0.1	-	-
	1357001	C	T	intergenic	29912.t000209.TIGRR0.1,29912.t000210.TIGRR0.1	-	-
	1357387	T	C	intergenic	29912.t000209.TIGRR0.1,29912.t000210.TIGRR0.1	-	-
	1357463	T	A	intergenic	29912.t000209.TIGRR0.1,29912.t000210.TIGRR0.1	-	-
	1358152	C	A	intergenic	29912.t000209.TIGRR0.1,29912.t000210.TIGRR0.1	-	-
	1358348	C	A	intergenic	29912.t000209.TIGRR0.1,29912.t000210.TIGRR0.1	-	-
	1358518	C	A	intergenic	29912.t000209.TIGRR0.1,29912.t000210.TIGRR0.1	-	-
	1358677	A	G	intergenic	29912.t000209.TIGRR0.1,29912.t000210.TIGRR0.1	-	-
	1358781	C	T	intergenic	29912.t000209.TIGRR0.1,29912.t000210.TIGRR0.1	-	-
	1358826	A	T	intergenic	29912.t000209.TIGRR0.1,29912.t000210.TIGRR0.1	-	-
	1358894	C	A	intergenic	29912.t000209.TIGRR0.1,29912.t000210.TIGRR0.1	-	-
	1358906	T	A	intergenic	29912.t000209.TIGRR0.1,29912.t000210.TIGRR0.1	-	-
	1358985	C	T	intergenic	29912.t000209.TIGRR0.1,29912.t000210.TIGRR0.1	-	-
	1359174	C	T	intergenic	29912.t000209.TIGRR0.1,29912.t000210.TIGRR0.1	-	-
	1359191	C	T	intergenic	29912.t000209.TIGRR0.1,29912.t000210.TIGRR0.1	-	-
	1359285	A	G	intergenic	29912.t000209.TIGRR0.1,29912.t000210.TIGRR0.1	-	-
	1359288	G	A	intergenic	29912.t000209.TIGRR0.1,29912.t000210.TIGRR0.1	-	-
	1359300	T	G	intergenic	29912.t000209.TIGRR0.1,29912.t000210.TIGRR0.1	-	-
	1359371	C	T	intergenic	29912.t000209.TIGRR0.1,29912.t000210.TIGRR0.1	-	-
	1359407	A	C	intergenic	29912.t000209.TIGRR0.1,29912.t000210.TIGRR0.1	-	-
	1359469	C	T	intergenic	29912.t000209.TIGRR0.1,29912.t000210.TIGRR0.1	-	-
	1359481	C	T	intergenic	29912.t000209.TIGRR0.1,29912.t000210.TIGRR0.1	-	-
	1359575	C	A	intergenic	29912.t000209.TIGRR0.1,29912.t000210.TIGRR0.1	-	-
	1359760	G	A	intergenic	29912.t000209.TIGRR0.1,29912.t000210.TIGRR0.1	-	-
	1359782	T	G	intergenic	29912.t000209.TIGRR0.1,29912.t000210.TIGRR0.1	-	-
	1359903	G	A	intergenic	29912.t000209.TIGRR0.1,29912.t000210.TIGRR0.1	-	-
	1360288	T	A	intergenic	29912.t000209.TIGRR0.1,29912.t000210.TIGRR0.1	-	-
	1360343	G	C	intergenic	29912.t000209.TIGRR0.1,29912.t000210.TIGRR0.1	-	-
	1360362	C	T	intergenic	29912.t000209.TIGRR0.1,29912.t000210.TIGRR0.1	-	-
	1360482	G	A	intergenic	29912.t000209.TIGRR0.1,29912.t000210.TIGRR0.1	-	-
	1360489	G	A	intergenic	29912.t000209.TIGRR0.1,29912.t000210.TIGRR0.1	-	-
	1360499	T	C	intergenic	29912.t000209.TIGRR0.1,29912.t000210.TIGRR0.1	-	-
	1360636	C	T	intergenic	29912.t000209.TIGRR0.1,29912.t000210.TIGRR0.1	-	-
	1361224	A	G	intergenic	29912.t000209.TIGRR0.1,29912.t000210.TIGRR0.1	-	-
	1361680	C	A	intergenic	29912.t000209.TIGRR0.1,29912.t000210.TIGRR0.1	-	-
	1361824	T	C	intergenic	29912.t000209.TIGRR0.1,29912.t000210.TIGRR0.1	-	-
	1362934	C	T	intergenic	29912.t000209.TIGRR0.1,29912.t000210.TIGRR0.1	-	-
	1363124	G	A	intergenic	29912.t000209.TIGRR0.1,29912.t000210.TIGRR0.1	-	-
	1363723	T	C	intergenic	29912.t000209.TIGRR0.1,29912.t000210.TIGRR0.1	-	-
	1363928	C	A	intergenic	29912.t000209.TIGRR0.1,29912.t000210.TIGRR0.1	-	-
	1364570	T	C	intergenic	29912.t000209.TIGRR0.1,29912.t000210.TIGRR0.1	-	-
	1365368	C	G	downstream	29912.t000210.TIGRR0.1	-	-
	1365796	A	C	downstream	29912.t000210.TIGRR0.1	-	-
	1366178	G	A	exonic	29912.t000210.TIGRR0.1	0.245626	synonymous SNV
	1366366	T	C	exonic	29912.t000210.TIGRR0.1	0.000936493	nonsynonymous SNV
	1366760	A	T	intronic	29912.t000210.TIGRR0.1	-	-
	1366789	T	C	intronic	29912.t000210.TIGRR0.1	-	-
	1367035	G	A	intronic	29912.t000210.TIGRR0.1	-	-
	1367105	A	T	exonic	29912.t000210.TIGRR0.1	0.245626	synonymous SNV
	1367145	G	C	intronic	29912.t000210.TIGRR0.1	-	-
	1367192	C	T	intronic	29912.t000210.TIGRR0.1	-	-
	1368038	C	G	intronic	29912.t000210.TIGRR0.1	-	-
	1368146	T	A	intronic	29912.t000210.TIGRR0.1	-	-
	1368227	C	T	intronic	29912.t000210.TIGRR0.1	-	-
	1368669	G	A	exonic	29912.t000210.TIGRR0.1	0.000509684	synonymous SNV
	1369613	G	A	exonic	29912.t000210.TIGRR0.1	0.000378844	stopgain
	1369618	A	G	exonic	29912.t000210.TIGRR0.1	0.000378844	nonsynonymous SNV
	1370011	G	A	upstream	29912.t000210.TIGRR0.1	-	-
	1370738	G	A	upstream	29912.t000210.TIGRR0.1	-	-
	1370793	A	G	upstream	29912.t000210.TIGRR0.1	-	-
	1371791	C	T	intergenic	29912.t000210.TIGRR0.1,29912.t000211.TIGRR0.1	-	-
	1371877	G	A	intergenic	29912.t000210.TIGRR0.1,29912.t000211.TIGRR0.1	-	-
	1372546	T	C	intergenic	29912.t000210.TIGRR0.1,29912.t000211.TIGRR0.1	-	-
	1372661	T	C	intergenic	29912.t000210.TIGRR0.1,29912.t000211.TIGRR0.1	-	-
	1372756	A	T	intergenic	29912.t000210.TIGRR0.1,29912.t000211.TIGRR0.1	-	-
	1373527	C	G	intergenic	29912.t000210.TIGRR0.1,29912.t000211.TIGRR0.1	-	-
	1373707	C	T	intergenic	29912.t000210.TIGRR0.1,29912.t000211.TIGRR0.1	-	-
	1373961	C	T	intergenic	29912.t000210.TIGRR0.1,29912.t000211.TIGRR0.1	-	-
	1374062	G	C	intergenic	29912.t000210.TIGRR0.1,29912.t000211.TIGRR0.1	-	-
	1374140	C	T	intergenic	29912.t000210.TIGRR0.1,29912.t000211.TIGRR0.1	-	-
	1374178	A	T	intergenic	29912.t000210.TIGRR0.1,29912.t000211.TIGRR0.1	-	-
	1374598	G	T	intergenic	29912.t000210.TIGRR0.1,29912.t000211.TIGRR0.1	-	-
	1375263	T	A	intergenic	29912.t000210.TIGRR0.1,29912.t000211.TIGRR0.1	-	-
	1375514	G	T	intergenic	29912.t000210.TIGRR0.1,29912.t000211.TIGRR0.1	-	-
	1376131	A	C	intergenic	29912.t000210.TIGRR0.1,29912.t000211.TIGRR0.1	-	-
	1376241	C	A	intergenic	29912.t000210.TIGRR0.1,29912.t000211.TIGRR0.1	-	-
	1376293	C	A	intergenic	29912.t000210.TIGRR0.1,29912.t000211.TIGRR0.1	-	-
	1376300	T	A	intergenic	29912.t000210.TIGRR0.1,29912.t000211.TIGRR0.1	-	-
	1376462	A	T	intergenic	29912.t000210.TIGRR0.1,29912.t000211.TIGRR0.1	-	-
	1376480	T	C	intergenic	29912.t000210.TIGRR0.1,29912.t000211.TIGRR0.1	-	-
	1376764	T	G	intergenic	29912.t000210.TIGRR0.1,29912.t000211.TIGRR0.1	-	-
	1376765	A	G	intergenic	29912.t000210.TIGRR0.1,29912.t000211.TIGRR0.1	-	-
	1376929	C	G	intergenic	29912.t000210.TIGRR0.1,29912.t000211.TIGRR0.1	-	-
	1377429	T	C	intergenic	29912.t000210.TIGRR0.1,29912.t000211.TIGRR0.1	-	-
	1377459	T	A	intergenic	29912.t000210.TIGRR0.1,29912.t000211.TIGRR0.1	-	-
	1379753	C	A	intergenic	29912.t000210.TIGRR0.1,29912.t000211.TIGRR0.1	-	-
	1379949	C	T	intergenic	29912.t000210.TIGRR0.1,29912.t000211.TIGRR0.1	-	-
	1379960	G	C	intergenic	29912.t000210.TIGRR0.1,29912.t000211.TIGRR0.1	-	-
	1380121	C	T	intergenic	29912.t000210.TIGRR0.1,29912.t000211.TIGRR0.1	-	-
	1381478	G	A	intergenic	29912.t000210.TIGRR0.1,29912.t000211.TIGRR0.1	-	-
	1381863	T	C	intergenic	29912.t000210.TIGRR0.1,29912.t000211.TIGRR0.1	-	-
	1383533	A	G	intergenic	29912.t000210.TIGRR0.1,29912.t000211.TIGRR0.1	-	-
	1383830	G	A	intergenic	29912.t000210.TIGRR0.1,29912.t000211.TIGRR0.1	-	-
	1383962	A	T	intergenic	29912.t000210.TIGRR0.1,29912.t000211.TIGRR0.1	-	-
	1384132	A	G	intergenic	29912.t000210.TIGRR0.1,29912.t000211.TIGRR0.1	-	-
	1384199	A	G	intergenic	29912.t000210.TIGRR0.1,29912.t000211.TIGRR0.1	-	-
	1384282	C	T	intergenic	29912.t000210.TIGRR0.1,29912.t000211.TIGRR0.1	-	-
	1384629	C	A	intergenic	29912.t000210.TIGRR0.1,29912.t000211.TIGRR0.1	-	-
	1385712	C	G	upstream	29912.t000211.TIGRR0.1	-	-
	1386345	C	T	upstream	29912.t000211.TIGRR0.1	-	-
	1387041	A	G	exonic	29912.t000211.TIGRR0.1	2.62e-05	synonymous SNV
	1387215	C	G	intronic	29912.t000211.TIGRR0.1	-	-
	1387914	T	G	intronic	29912.t000211.TIGRR0.1	-	-
	1388103	A	C	intronic	29912.t000211.TIGRR0.1	-	-
	1391947	T	G	downstream	29912.t000212.TIGRR0.1	-	-
	1394985	G	C	upstream	29912.t000213.TIGRR0.1	-	-
	1395466	G	A	upstream	29912.t000213.TIGRR0.1	-	-
	1395791	G	A	exonic	29912.t000213.TIGRR0.1	7.99e-06	nonsynonymous SNV
	1395865	A	C	exonic	29912.t000213.TIGRR0.1	1.11e-05	nonsynonymous SNV
	1396309	A	T	intronic	29912.t000213.TIGRR0.1	-	-
	1396671	A	G	intronic	29912.t000213.TIGRR0.1	-	-
	1396713	C	T	intronic	29912.t000213.TIGRR0.1	-	-
	1398377	C	A	upstream;downstream	29912.t000214.TIGRR0.1;29912.t000213.TIGRR0.1	-	-
	1399386	A	C	intronic	29912.t000214.TIGRR0.1	-	-
	1399850	T	C	intronic	29912.t000214.TIGRR0.1	-	-
	1399900	G	C	intronic	29912.t000214.TIGRR0.1	-	-
	1401514	G	A	exonic	29912.t000214.TIGRR0.1	0.245626	nonsynonymous SNV
	1402255	T	C	exonic	29912.t000214.TIGRR0.1	1.34e-06	synonymous SNV
	1406741	G	A	upstream	29912.t000215.TIGRR0.1	-	-
	1406893	A	C	upstream	29912.t000215.TIGRR0.1	-	-
	1407509	A	T	intronic	29912.t000215.TIGRR0.1	-	-
	1409306	G	A	intronic	29912.t000215.TIGRR0.1	-	-
	1409840	C	T	exonic	29912.t000215.TIGRR0.1	1.34e-06	nonsynonymous SNV
	1409946	T	G	exonic	29912.t000215.TIGRR0.1	2.97e-06	synonymous SNV
	1410674	C	A	downstream	29912.t000215.TIGRR0.1	-	-
	1411078	G	A	upstream;downstream	29912.t000216.TIGRR0.1;29912.t000215.TIGRR0.1	-	-
	1411182	A	G	upstream;downstream	29912.t000216.TIGRR0.1;29912.t000215.TIGRR0.1	-	-
	1411265	A	G	upstream;downstream	29912.t000216.TIGRR0.1;29912.t000215.TIGRR0.1	-	-
	1411305	A	C	upstream;downstream	29912.t000216.TIGRR0.1;29912.t000215.TIGRR0.1	-	-
	1411313	A	G	upstream;downstream	29912.t000216.TIGRR0.1;29912.t000215.TIGRR0.1	-	-
	1411604	C	T	upstream	29912.t000216.TIGRR0.1	-	-
	1413333	T	G	downstream	29912.t000216.TIGRR0.1	-	-
	1414420	C	T	intergenic	29912.t000216.TIGRR0.1,29912.t000217.TIGRR0.1	-	-
	1414696	G	C	intergenic	29912.t000216.TIGRR0.1,29912.t000217.TIGRR0.1	-	-
	1414718	A	C	intergenic	29912.t000216.TIGRR0.1,29912.t000217.TIGRR0.1	-	-
	1414721	A	G	intergenic	29912.t000216.TIGRR0.1,29912.t000217.TIGRR0.1	-	-
	1414835	T	A	intergenic	29912.t000216.TIGRR0.1,29912.t000217.TIGRR0.1	-	-
	1414852	G	A	intergenic	29912.t000216.TIGRR0.1,29912.t000217.TIGRR0.1	-	-
	1414982	T	A	intergenic	29912.t000216.TIGRR0.1,29912.t000217.TIGRR0.1	-	-
	1415188	C	T	intergenic	29912.t000216.TIGRR0.1,29912.t000217.TIGRR0.1	-	-
	1415248	A	G	intergenic	29912.t000216.TIGRR0.1,29912.t000217.TIGRR0.1	-	-
	1415254	G	A	intergenic	29912.t000216.TIGRR0.1,29912.t000217.TIGRR0.1	-	-
	1415443	G	A	intergenic	29912.t000216.TIGRR0.1,29912.t000217.TIGRR0.1	-	-
	1415806	G	A	intergenic	29912.t000216.TIGRR0.1,29912.t000217.TIGRR0.1	-	-
	1415940	G	A	intergenic	29912.t000216.TIGRR0.1,29912.t000217.TIGRR0.1	-	-
	1417017	C	T	intergenic	29912.t000216.TIGRR0.1,29912.t000217.TIGRR0.1	-	-
	1417745	C	T	intergenic	29912.t000216.TIGRR0.1,29912.t000217.TIGRR0.1	-	-
	1417993	C	T	intergenic	29912.t000216.TIGRR0.1,29912.t000217.TIGRR0.1	-	-
	1418001	T	C	intergenic	29912.t000216.TIGRR0.1,29912.t000217.TIGRR0.1	-	-
	1418134	G	A	intergenic	29912.t000216.TIGRR0.1,29912.t000217.TIGRR0.1	-	-
	1418491	G	T	intergenic	29912.t000216.TIGRR0.1,29912.t000217.TIGRR0.1	-	-
	1418527	G	A	intergenic	29912.t000216.TIGRR0.1,29912.t000217.TIGRR0.1	-	-
	1419048	T	C	intergenic	29912.t000216.TIGRR0.1,29912.t000217.TIGRR0.1	-	-
	1419068	G	A	intergenic	29912.t000216.TIGRR0.1,29912.t000217.TIGRR0.1	-	-
	1419096	A	G	intergenic	29912.t000216.TIGRR0.1,29912.t000217.TIGRR0.1	-	-
	1419140	A	G	intergenic	29912.t000216.TIGRR0.1,29912.t000217.TIGRR0.1	-	-
	1419165	A	T	intergenic	29912.t000216.TIGRR0.1,29912.t000217.TIGRR0.1	-	-
	1419204	G	A	intergenic	29912.t000216.TIGRR0.1,29912.t000217.TIGRR0.1	-	-
	1419288	A	T	intergenic	29912.t000216.TIGRR0.1,29912.t000217.TIGRR0.1	-	-
	1419363	T	C	intergenic	29912.t000216.TIGRR0.1,29912.t000217.TIGRR0.1	-	-
	1419372	G	A	intergenic	29912.t000216.TIGRR0.1,29912.t000217.TIGRR0.1	-	-
	1419387	A	G	intergenic	29912.t000216.TIGRR0.1,29912.t000217.TIGRR0.1	-	-
	1419655	G	A	intergenic	29912.t000216.TIGRR0.1,29912.t000217.TIGRR0.1	-	-
	1419717	T	C	intergenic	29912.t000216.TIGRR0.1,29912.t000217.TIGRR0.1	-	-
	1419807	T	C	intergenic	29912.t000216.TIGRR0.1,29912.t000217.TIGRR0.1	-	-
	1419870	G	A	intergenic	29912.t000216.TIGRR0.1,29912.t000217.TIGRR0.1	-	-
	1419890	A	G	intergenic	29912.t000216.TIGRR0.1,29912.t000217.TIGRR0.1	-	-
	1419944	T	C	intergenic	29912.t000216.TIGRR0.1,29912.t000217.TIGRR0.1	-	-
	1420061	A	G	intergenic	29912.t000216.TIGRR0.1,29912.t000217.TIGRR0.1	-	-
	1420981	G	C	intergenic	29912.t000216.TIGRR0.1,29912.t000217.TIGRR0.1	-	-
	1421051	T	C	intergenic	29912.t000216.TIGRR0.1,29912.t000217.TIGRR0.1	-	-
	1421154	T	A	intergenic	29912.t000216.TIGRR0.1,29912.t000217.TIGRR0.1	-	-
	1423013	A	T	intronic	29912.t000217.TIGRR0.1	-	-
	1423113	C	T	intronic	29912.t000217.TIGRR0.1	-	-
	1423743	A	T	exonic	29912.t000217.TIGRR0.1	2.25e-06	nonsynonymous SNV
	1425652	T	C	intergenic	29912.t000217.TIGRR0.1,29912.t000218.TIGRR0.1	-	-
	1425901	C	T	intergenic	29912.t000217.TIGRR0.1,29912.t000218.TIGRR0.1	-	-
	1426162	T	G	intergenic	29912.t000217.TIGRR0.1,29912.t000218.TIGRR0.1	-	-
	1426209	G	A	intergenic	29912.t000217.TIGRR0.1,29912.t000218.TIGRR0.1	-	-
	1426244	G	A	intergenic	29912.t000217.TIGRR0.1,29912.t000218.TIGRR0.1	-	-
	1426289	A	G	intergenic	29912.t000217.TIGRR0.1,29912.t000218.TIGRR0.1	-	-
	1426530	T	G	intergenic	29912.t000217.TIGRR0.1,29912.t000218.TIGRR0.1	-	-
	1426587	C	A	intergenic	29912.t000217.TIGRR0.1,29912.t000218.TIGRR0.1	-	-
	1426837	G	A	intergenic	29912.t000217.TIGRR0.1,29912.t000218.TIGRR0.1	-	-
	1426879	G	A	intergenic	29912.t000217.TIGRR0.1,29912.t000218.TIGRR0.1	-	-
	1426890	C	A	intergenic	29912.t000217.TIGRR0.1,29912.t000218.TIGRR0.1	-	-
	1426902	G	T	intergenic	29912.t000217.TIGRR0.1,29912.t000218.TIGRR0.1	-	-
	1426905	G	A	intergenic	29912.t000217.TIGRR0.1,29912.t000218.TIGRR0.1	-	-
	1426923	G	A	intergenic	29912.t000217.TIGRR0.1,29912.t000218.TIGRR0.1	-	-
	1426938	C	T	intergenic	29912.t000217.TIGRR0.1,29912.t000218.TIGRR0.1	-	-
	1427583	T	C	intergenic	29912.t000217.TIGRR0.1,29912.t000218.TIGRR0.1	-	-
	1427622	G	A	intergenic	29912.t000217.TIGRR0.1,29912.t000218.TIGRR0.1	-	-
	1427684	G	A	intergenic	29912.t000217.TIGRR0.1,29912.t000218.TIGRR0.1	-	-
	1427730	C	T	intergenic	29912.t000217.TIGRR0.1,29912.t000218.TIGRR0.1	-	-
	1427834	G	A	intergenic	29912.t000217.TIGRR0.1,29912.t000218.TIGRR0.1	-	-
	1427880	G	A	intergenic	29912.t000217.TIGRR0.1,29912.t000218.TIGRR0.1	-	-
	1427897	G	A	intergenic	29912.t000217.TIGRR0.1,29912.t000218.TIGRR0.1	-	-
	1427906	G	A	intergenic	29912.t000217.TIGRR0.1,29912.t000218.TIGRR0.1	-	-
	1427918	G	A	intergenic	29912.t000217.TIGRR0.1,29912.t000218.TIGRR0.1	-	-
	1428026	T	C	intergenic	29912.t000217.TIGRR0.1,29912.t000218.TIGRR0.1	-	-
	1428064	C	T	intergenic	29912.t000217.TIGRR0.1,29912.t000218.TIGRR0.1	-	-
	1428152	C	T	intergenic	29912.t000217.TIGRR0.1,29912.t000218.TIGRR0.1	-	-
	1428374	A	G	intergenic	29912.t000217.TIGRR0.1,29912.t000218.TIGRR0.1	-	-
	1428526	C	T	intergenic	29912.t000217.TIGRR0.1,29912.t000218.TIGRR0.1	-	-
	1428642	T	C	intergenic	29912.t000217.TIGRR0.1,29912.t000218.TIGRR0.1	-	-
	1428890	T	C	intergenic	29912.t000217.TIGRR0.1,29912.t000218.TIGRR0.1	-	-
	1428938	A	G	intergenic	29912.t000217.TIGRR0.1,29912.t000218.TIGRR0.1	-	-
	1428967	A	G	intergenic	29912.t000217.TIGRR0.1,29912.t000218.TIGRR0.1	-	-
	1429055	T	A	intergenic	29912.t000217.TIGRR0.1,29912.t000218.TIGRR0.1	-	-
	1429256	G	A	intergenic	29912.t000217.TIGRR0.1,29912.t000218.TIGRR0.1	-	-
	1429270	G	A	intergenic	29912.t000217.TIGRR0.1,29912.t000218.TIGRR0.1	-	-
	1429329	G	A	intergenic	29912.t000217.TIGRR0.1,29912.t000218.TIGRR0.1	-	-
	1429334	C	T	intergenic	29912.t000217.TIGRR0.1,29912.t000218.TIGRR0.1	-	-
	1429373	G	A	intergenic	29912.t000217.TIGRR0.1,29912.t000218.TIGRR0.1	-	-
	1429425	C	T	intergenic	29912.t000217.TIGRR0.1,29912.t000218.TIGRR0.1	-	-
	1429453	C	T	intergenic	29912.t000217.TIGRR0.1,29912.t000218.TIGRR0.1	-	-
	1429477	G	A	intergenic	29912.t000217.TIGRR0.1,29912.t000218.TIGRR0.1	-	-
	1429479	A	T	intergenic	29912.t000217.TIGRR0.1,29912.t000218.TIGRR0.1	-	-
	1429491	G	A	intergenic	29912.t000217.TIGRR0.1,29912.t000218.TIGRR0.1	-	-
	1429494	G	A	intergenic	29912.t000217.TIGRR0.1,29912.t000218.TIGRR0.1	-	-
	1429509	C	T	intergenic	29912.t000217.TIGRR0.1,29912.t000218.TIGRR0.1	-	-
	1429538	A	G	intergenic	29912.t000217.TIGRR0.1,29912.t000218.TIGRR0.1	-	-
	1429549	C	T	intergenic	29912.t000217.TIGRR0.1,29912.t000218.TIGRR0.1	-	-
	1429602	C	T	intergenic	29912.t000217.TIGRR0.1,29912.t000218.TIGRR0.1	-	-
	1429612	G	A	intergenic	29912.t000217.TIGRR0.1,29912.t000218.TIGRR0.1	-	-
	1429664	G	T	intergenic	29912.t000217.TIGRR0.1,29912.t000218.TIGRR0.1	-	-
	1429687	G	A	intergenic	29912.t000217.TIGRR0.1,29912.t000218.TIGRR0.1	-	-
	1429750	C	T	intergenic	29912.t000217.TIGRR0.1,29912.t000218.TIGRR0.1	-	-
	1429759	G	A	intergenic	29912.t000217.TIGRR0.1,29912.t000218.TIGRR0.1	-	-
	1429772	A	G	intergenic	29912.t000217.TIGRR0.1,29912.t000218.TIGRR0.1	-	-
	1429781	T	C	intergenic	29912.t000217.TIGRR0.1,29912.t000218.TIGRR0.1	-	-
	1429819	C	A	intergenic	29912.t000217.TIGRR0.1,29912.t000218.TIGRR0.1	-	-
	1429822	T	C	intergenic	29912.t000217.TIGRR0.1,29912.t000218.TIGRR0.1	-	-
	1429928	G	A	intergenic	29912.t000217.TIGRR0.1,29912.t000218.TIGRR0.1	-	-
	1429948	C	T	intergenic	29912.t000217.TIGRR0.1,29912.t000218.TIGRR0.1	-	-
	1429950	C	T	intergenic	29912.t000217.TIGRR0.1,29912.t000218.TIGRR0.1	-	-
	1429980	C	G	intergenic	29912.t000217.TIGRR0.1,29912.t000218.TIGRR0.1	-	-
	1429989	G	A	intergenic	29912.t000217.TIGRR0.1,29912.t000218.TIGRR0.1	-	-
	1430033	A	C	intergenic	29912.t000217.TIGRR0.1,29912.t000218.TIGRR0.1	-	-
	1430241	T	C	intergenic	29912.t000217.TIGRR0.1,29912.t000218.TIGRR0.1	-	-
	1430366	G	A	intergenic	29912.t000217.TIGRR0.1,29912.t000218.TIGRR0.1	-	-
	1430499	A	G	intergenic	29912.t000217.TIGRR0.1,29912.t000218.TIGRR0.1	-	-
	1430579	G	A	intergenic	29912.t000217.TIGRR0.1,29912.t000218.TIGRR0.1	-	-
	1430622	G	A	intergenic	29912.t000217.TIGRR0.1,29912.t000218.TIGRR0.1	-	-
	1430663	C	T	intergenic	29912.t000217.TIGRR0.1,29912.t000218.TIGRR0.1	-	-
	1430674	A	G	intergenic	29912.t000217.TIGRR0.1,29912.t000218.TIGRR0.1	-	-
	1430741	G	A	intergenic	29912.t000217.TIGRR0.1,29912.t000218.TIGRR0.1	-	-
	1430774	G	A	intergenic	29912.t000217.TIGRR0.1,29912.t000218.TIGRR0.1	-	-
	1430786	C	A	intergenic	29912.t000217.TIGRR0.1,29912.t000218.TIGRR0.1	-	-
	1430808	C	T	intergenic	29912.t000217.TIGRR0.1,29912.t000218.TIGRR0.1	-	-
	1430812	G	A	intergenic	29912.t000217.TIGRR0.1,29912.t000218.TIGRR0.1	-	-
	1430823	C	A	intergenic	29912.t000217.TIGRR0.1,29912.t000218.TIGRR0.1	-	-
	1430837	A	G	intergenic	29912.t000217.TIGRR0.1,29912.t000218.TIGRR0.1	-	-
	1430863	A	T	intergenic	29912.t000217.TIGRR0.1,29912.t000218.TIGRR0.1	-	-
	1430895	T	C	intergenic	29912.t000217.TIGRR0.1,29912.t000218.TIGRR0.1	-	-
	1430956	C	T	intergenic	29912.t000217.TIGRR0.1,29912.t000218.TIGRR0.1	-	-
	1431190	T	C	intergenic	29912.t000217.TIGRR0.1,29912.t000218.TIGRR0.1	-	-
	1431280	T	G	intergenic	29912.t000217.TIGRR0.1,29912.t000218.TIGRR0.1	-	-
	1432845	T	C	intronic	29912.t000218.TIGRR0.1	-	-
	1432979	G	A	intronic	29912.t000218.TIGRR0.1	-	-
	1433313	T	A	intronic	29912.t000218.TIGRR0.1	-	-
	1433398	T	A	exonic	29912.t000218.TIGRR0.1	6.14e-07	nonsynonymous SNV
	1433952	A	G	exonic	29912.t000218.TIGRR0.1	1.32e-06	synonymous SNV
	1434733	T	C	downstream	29912.t000218.TIGRR0.1,29912.t000219.TIGRR0.1	-	-
	1435510	G	A	exonic	29912.t000219.TIGRR0.1	2.02e-05	nonsynonymous SNV
	1436870	C	A	intronic	29912.t000219.TIGRR0.1	-	-
	1436872	C	T	intronic	29912.t000219.TIGRR0.1	-	-
	1437693	T	C	intronic	29912.t000219.TIGRR0.1	-	-
	1437835	C	A	intronic	29912.t000219.TIGRR0.1	-	-
	1438426	G	A	exonic	29912.t000219.TIGRR0.1	1.93e-05	nonsynonymous SNV
	1438909	T	C	intronic	29912.t000219.TIGRR0.1	-	-
	1439307	C	T	exonic	29912.t000219.TIGRR0.1	1.77e-06	nonsynonymous SNV
	1439428	G	T	intronic	29912.t000219.TIGRR0.1	-	-
	1440914	C	T	upstream	29912.t000219.TIGRR0.1	-	-
	1442164	T	C	intergenic	29912.t000219.TIGRR0.1,29912.t000220.TIGRR0.1	-	-
	1442206	G	A	intergenic	29912.t000219.TIGRR0.1,29912.t000220.TIGRR0.1	-	-
	1442786	C	A	intergenic	29912.t000219.TIGRR0.1,29912.t000220.TIGRR0.1	-	-
	1443410	A	C	upstream	29912.t000220.TIGRR0.1	-	-
	1443472	G	A	upstream	29912.t000220.TIGRR0.1	-	-
	1443548	C	T	upstream	29912.t000220.TIGRR0.1	-	-
	1444076	C	A	UTR5	29912.t000220.TIGRR0.1	-	-
	1445333	G	C	intronic	29912.t000220.TIGRR0.1	-	-
	1445626	A	G	intronic	29912.t000220.TIGRR0.1	-	-
	1445910	G	A	intronic	29912.t000220.TIGRR0.1	-	-
	1447287	T	G	intronic	29912.t000220.TIGRR0.1	-	-
	1447423	A	G	exonic	29912.t000220.TIGRR0.1	2.94e-06	synonymous SNV
	1447549	T	C	exonic	29912.t000220.TIGRR0.1	1.19e-06	synonymous SNV
	1450581	G	A	intergenic	29912.t000220.TIGRR0.1,29912.t000221.TIGRR0.1	-	-
	1450676	C	G	intergenic	29912.t000220.TIGRR0.1,29912.t000221.TIGRR0.1	-	-
	1450693	T	A	intergenic	29912.t000220.TIGRR0.1,29912.t000221.TIGRR0.1	-	-
	1450843	T	A	intergenic	29912.t000220.TIGRR0.1,29912.t000221.TIGRR0.1	-	-
	1450881	C	A	intergenic	29912.t000220.TIGRR0.1,29912.t000221.TIGRR0.1	-	-
	1450904	G	A	intergenic	29912.t000220.TIGRR0.1,29912.t000221.TIGRR0.1	-	-
	1451285	T	C	intergenic	29912.t000220.TIGRR0.1,29912.t000221.TIGRR0.1	-	-
	1451442	T	C	intergenic	29912.t000220.TIGRR0.1,29912.t000221.TIGRR0.1	-	-
	1451458	T	C	intergenic	29912.t000220.TIGRR0.1,29912.t000221.TIGRR0.1	-	-
	1451493	C	T	intergenic	29912.t000220.TIGRR0.1,29912.t000221.TIGRR0.1	-	-
	1451543	C	T	intergenic	29912.t000220.TIGRR0.1,29912.t000221.TIGRR0.1	-	-
	1451865	G	A	intergenic	29912.t000220.TIGRR0.1,29912.t000221.TIGRR0.1	-	-
	1451993	A	G	intergenic	29912.t000220.TIGRR0.1,29912.t000221.TIGRR0.1	-	-
	1452007	T	C	intergenic	29912.t000220.TIGRR0.1,29912.t000221.TIGRR0.1	-	-
	1452075	G	A	intergenic	29912.t000220.TIGRR0.1,29912.t000221.TIGRR0.1	-	-
	1452112	A	C	intergenic	29912.t000220.TIGRR0.1,29912.t000221.TIGRR0.1	-	-
	1452234	A	G	intergenic	29912.t000220.TIGRR0.1,29912.t000221.TIGRR0.1	-	-
	1452242	G	C	intergenic	29912.t000220.TIGRR0.1,29912.t000221.TIGRR0.1	-	-
	1452318	A	C	intergenic	29912.t000220.TIGRR0.1,29912.t000221.TIGRR0.1	-	-
	1452536	T	A	intergenic	29912.t000220.TIGRR0.1,29912.t000221.TIGRR0.1	-	-
	1452635	T	C	intergenic	29912.t000220.TIGRR0.1,29912.t000221.TIGRR0.1	-	-
	1452657	T	C	intergenic	29912.t000220.TIGRR0.1,29912.t000221.TIGRR0.1	-	-
	1452731	G	T	intergenic	29912.t000220.TIGRR0.1,29912.t000221.TIGRR0.1	-	-
	1452811	C	T	upstream	29912.t000221.TIGRR0.1	-	-
	1453074	C	G	upstream	29912.t000221.TIGRR0.1	-	-
	1453282	A	T	upstream	29912.t000221.TIGRR0.1	-	-
	1453459	C	T	upstream	29912.t000221.TIGRR0.1	-	-
	1454129	A	C	UTR5	29912.t000221.TIGRR0.1	-	-
	1454282	A	T	exonic	29912.t000221.TIGRR0.1	2.89e-07	nonsynonymous SNV
	1454402	C	T	exonic	29912.t000221.TIGRR0.1	1.19e-06	nonsynonymous SNV
	1454742	G	T	intronic	29912.t000221.TIGRR0.1	-	-
	1455640	A	T	intronic	29912.t000221.TIGRR0.1	-	-
	1457337	C	T	intronic	29912.t000221.TIGRR0.1	-	-
	1457436	A	C	intronic	29912.t000221.TIGRR0.1	-	-
	1458464	A	G	intronic	29912.t000221.TIGRR0.1	-	-
	1458544	T	C	exonic	29912.t000221.TIGRR0.1	1.54e-05	nonsynonymous SNV
	1459145	A	G	intronic	29912.t000221.TIGRR0.1	-	-
	1459415	T	G	intronic	29912.t000221.TIGRR0.1	-	-
	1461110	T	C	intronic	29912.t000222.TIGRR0.1	-	-
	1461408	A	C	intronic	29912.t000222.TIGRR0.1	-	-
	1462279	C	A	intronic	29912.t000222.TIGRR0.1	-	-
	1462440	G	A	intronic	29912.t000222.TIGRR0.1	-	-
	1463118	G	T	exonic	29912.t000222.TIGRR0.1	5.85e-06	nonsynonymous SNV
	1463833	A	G	exonic	29912.t000222.TIGRR0.1	0.00012287	nonsynonymous SNV
	1464323	G	T	exonic	29912.t000222.TIGRR0.1	1.19e-06	nonsynonymous SNV
	1464784	A	G	intronic	29912.t000222.TIGRR0.1	-	-
	1464861	T	A	intronic	29912.t000222.TIGRR0.1	-	-
	1465580	T	C	intronic	29912.t000222.TIGRR0.1	-	-
	1466291	A	G	exonic	29912.t000222.TIGRR0.1	1.19e-06	nonsynonymous SNV
	1466680	T	A	intronic	29912.t000222.TIGRR0.1	-	-
	1467190	C	G	intronic	29912.t000222.TIGRR0.1	-	-
	1468006	C	G	intronic	29912.t000222.TIGRR0.1	-	-
	1468058	G	A	exonic	29912.t000222.TIGRR0.1	4.59e-06	synonymous SNV
	1468381	G	A	upstream	29912.t000222.TIGRR0.1	-	-
	1468395	G	A	upstream	29912.t000222.TIGRR0.1	-	-
	1468680	C	G	upstream	29912.t000222.TIGRR0.1	-	-
	1469224	G	A	intergenic	29912.t000222.TIGRR0.1,29912.t000224.TIGRR0.1	-	-
	1469460	C	T	intergenic	29912.t000222.TIGRR0.1,29912.t000224.TIGRR0.1	-	-
	1469584	A	G	intergenic	29912.t000222.TIGRR0.1,29912.t000224.TIGRR0.1	-	-
	1469586	T	C	intergenic	29912.t000222.TIGRR0.1,29912.t000224.TIGRR0.1	-	-
	1469641	T	C	intergenic	29912.t000222.TIGRR0.1,29912.t000224.TIGRR0.1	-	-
	1469695	G	A	intergenic	29912.t000222.TIGRR0.1,29912.t000224.TIGRR0.1	-	-
	1469725	A	G	intergenic	29912.t000222.TIGRR0.1,29912.t000224.TIGRR0.1	-	-
	1470062	C	T	intergenic	29912.t000222.TIGRR0.1,29912.t000224.TIGRR0.1	-	-
	1470156	G	A	intergenic	29912.t000222.TIGRR0.1,29912.t000224.TIGRR0.1	-	-
	1470157	A	G	intergenic	29912.t000222.TIGRR0.1,29912.t000224.TIGRR0.1	-	-
	1470308	T	A	intergenic	29912.t000222.TIGRR0.1,29912.t000224.TIGRR0.1	-	-
	1470408	T	C	intergenic	29912.t000222.TIGRR0.1,29912.t000224.TIGRR0.1	-	-
	1470443	G	A	intergenic	29912.t000222.TIGRR0.1,29912.t000224.TIGRR0.1	-	-
	1470547	T	G	intergenic	29912.t000222.TIGRR0.1,29912.t000224.TIGRR0.1	-	-
	1470635	G	T	intergenic	29912.t000222.TIGRR0.1,29912.t000224.TIGRR0.1	-	-
	1470702	G	A	intergenic	29912.t000222.TIGRR0.1,29912.t000224.TIGRR0.1	-	-
	1471790	G	A	intergenic	29912.t000222.TIGRR0.1,29912.t000224.TIGRR0.1	-	-
	1472243	G	A	intergenic	29912.t000222.TIGRR0.1,29912.t000224.TIGRR0.1	-	-
	1473973	G	A	intergenic	29912.t000222.TIGRR0.1,29912.t000224.TIGRR0.1	-	-
	1474206	T	C	intergenic	29912.t000222.TIGRR0.1,29912.t000224.TIGRR0.1	-	-
	1474541	T	C	intergenic	29912.t000222.TIGRR0.1,29912.t000224.TIGRR0.1	-	-
	1474703	G	A	intergenic	29912.t000222.TIGRR0.1,29912.t000224.TIGRR0.1	-	-
	1474706	G	A	intergenic	29912.t000222.TIGRR0.1,29912.t000224.TIGRR0.1	-	-
	1474921	A	C	intergenic	29912.t000222.TIGRR0.1,29912.t000224.TIGRR0.1	-	-
	1474933	C	T	intergenic	29912.t000222.TIGRR0.1,29912.t000224.TIGRR0.1	-	-
	1474947	C	T	intergenic	29912.t000222.TIGRR0.1,29912.t000224.TIGRR0.1	-	-
	1474984	T	G	intergenic	29912.t000222.TIGRR0.1,29912.t000224.TIGRR0.1	-	-
	1474989	A	C	intergenic	29912.t000222.TIGRR0.1,29912.t000224.TIGRR0.1	-	-
	1475029	A	C	intergenic	29912.t000222.TIGRR0.1,29912.t000224.TIGRR0.1	-	-
	1475045	A	T	intergenic	29912.t000222.TIGRR0.1,29912.t000224.TIGRR0.1	-	-
	1475049	A	C	intergenic	29912.t000222.TIGRR0.1,29912.t000224.TIGRR0.1	-	-
	1475320	G	T	intergenic	29912.t000222.TIGRR0.1,29912.t000224.TIGRR0.1	-	-
	1475515	T	C	upstream	29912.t000224.TIGRR0.1	-	-
	1475557	T	A	upstream	29912.t000224.TIGRR0.1	-	-
	1475580	T	A	upstream	29912.t000224.TIGRR0.1	-	-
	1475594	G	A	upstream	29912.t000224.TIGRR0.1	-	-
	1475605	T	A	upstream	29912.t000224.TIGRR0.1	-	-
	1475641	T	C	upstream	29912.t000224.TIGRR0.1	-	-
	1475842	C	T	upstream	29912.t000224.TIGRR0.1	-	-
	1476121	G	T	upstream	29912.t000224.TIGRR0.1	-	-
	1476166	C	T	upstream	29912.t000224.TIGRR0.1	-	-
	1476701	T	G	intronic	29912.t000224.TIGRR0.1	-	-
	1476862	G	T	exonic	29912.t000224.TIGRR0.1	1.19e-06	nonsynonymous SNV
	1477257	G	T	downstream	29912.t000224.TIGRR0.1	-	-
	1477644	A	G	downstream	29912.t000224.TIGRR0.1	-	-
	1477905	T	C	downstream	29912.t000224.TIGRR0.1	-	-
	1480353	G	T	exonic	29912.t000225.TIGRR0.1	4.63e-06	nonsynonymous SNV
	1480566	A	C	exonic	29912.t000225.TIGRR0.1	2.06e-05	nonsynonymous SNV
	1482603	T	C	intronic	29912.t000225.TIGRR0.1	-	-
	1483069	C	T	upstream;downstream	29912.t000226.TIGRR0.1;29912.t000225.TIGRR0.1	-	-
	1483234	T	C	upstream;downstream	29912.t000226.TIGRR0.1;29912.t000225.TIGRR0.1	-	-
	1484024	G	A	exonic	29912.t000226.TIGRR0.1	1.38e-06	nonsynonymous SNV
	1484292	C	T	intronic	29912.t000226.TIGRR0.1	-	-
	1484396	C	T	exonic	29912.t000226.TIGRR0.1	3.78e-06	synonymous SNV
	1484829	A	G	intronic	29912.t000226.TIGRR0.1	-	-
	1485102	C	A	intronic	29912.t000226.TIGRR0.1	-	-
	1486610	T	G	intronic	29912.t000227.TIGRR0.1	-	-
	1486647	C	T	intronic	29912.t000227.TIGRR0.1	-	-
	1487845	T	A	intronic	29912.t000227.TIGRR0.1	-	-
	1488729	A	G	exonic	29912.t000227.TIGRR0.1	5.13e-06	synonymous SNV
	1491218	G	A	exonic	29912.t000228.TIGRR0.1	5.8e-06	synonymous SNV
	1493252	G	A	exonic	29912.t000229.TIGRR0.1	2.69e-05	nonsynonymous SNV
	1493391	C	T	upstream	29912.t000229.TIGRR0.1	-	-
	1494034	T	C	upstream	29912.t000229.TIGRR0.1	-	-
	1494532	G	A	intergenic	29912.t000229.TIGRR0.1,29912.t000230.TIGRR0.1	-	-
	1494618	C	A	intergenic	29912.t000229.TIGRR0.1,29912.t000230.TIGRR0.1	-	-
	1494750	T	C	intergenic	29912.t000229.TIGRR0.1,29912.t000230.TIGRR0.1	-	-
	1495556	A	G	intergenic	29912.t000229.TIGRR0.1,29912.t000230.TIGRR0.1	-	-
	1495579	G	A	intergenic	29912.t000229.TIGRR0.1,29912.t000230.TIGRR0.1	-	-
	1495756	T	A	intergenic	29912.t000229.TIGRR0.1,29912.t000230.TIGRR0.1	-	-
	1495820	C	T	intergenic	29912.t000229.TIGRR0.1,29912.t000230.TIGRR0.1	-	-
	1495832	C	T	intergenic	29912.t000229.TIGRR0.1,29912.t000230.TIGRR0.1	-	-
	1495839	C	T	intergenic	29912.t000229.TIGRR0.1,29912.t000230.TIGRR0.1	-	-
	1496035	C	G	intergenic	29912.t000229.TIGRR0.1,29912.t000230.TIGRR0.1	-	-
	1496099	T	G	intergenic	29912.t000229.TIGRR0.1,29912.t000230.TIGRR0.1	-	-
	1496152	G	A	intergenic	29912.t000229.TIGRR0.1,29912.t000230.TIGRR0.1	-	-
	1496289	C	T	intergenic	29912.t000229.TIGRR0.1,29912.t000230.TIGRR0.1	-	-
	1496321	A	G	intergenic	29912.t000229.TIGRR0.1,29912.t000230.TIGRR0.1	-	-
	1496345	A	G	intergenic	29912.t000229.TIGRR0.1,29912.t000230.TIGRR0.1	-	-
	1496370	T	C	intergenic	29912.t000229.TIGRR0.1,29912.t000230.TIGRR0.1	-	-
	1496388	T	G	intergenic	29912.t000229.TIGRR0.1,29912.t000230.TIGRR0.1	-	-
	1496418	A	G	intergenic	29912.t000229.TIGRR0.1,29912.t000230.TIGRR0.1	-	-
	1496432	T	G	intergenic	29912.t000229.TIGRR0.1,29912.t000230.TIGRR0.1	-	-
	1496570	G	A	intergenic	29912.t000229.TIGRR0.1,29912.t000230.TIGRR0.1	-	-
	1496589	T	C	intergenic	29912.t000229.TIGRR0.1,29912.t000230.TIGRR0.1	-	-
	1496605	T	A	intergenic	29912.t000229.TIGRR0.1,29912.t000230.TIGRR0.1	-	-
	1496634	G	A	intergenic	29912.t000229.TIGRR0.1,29912.t000230.TIGRR0.1	-	-
	1496720	C	T	intergenic	29912.t000229.TIGRR0.1,29912.t000230.TIGRR0.1	-	-
	1496792	G	A	intergenic	29912.t000229.TIGRR0.1,29912.t000230.TIGRR0.1	-	-
	1496812	G	A	intergenic	29912.t000229.TIGRR0.1,29912.t000230.TIGRR0.1	-	-
	1496917	T	C	intergenic	29912.t000229.TIGRR0.1,29912.t000230.TIGRR0.1	-	-
	1497011	C	T	intergenic	29912.t000229.TIGRR0.1,29912.t000230.TIGRR0.1	-	-
	1497044	A	G	intergenic	29912.t000229.TIGRR0.1,29912.t000230.TIGRR0.1	-	-
	1497055	G	A	intergenic	29912.t000229.TIGRR0.1,29912.t000230.TIGRR0.1	-	-
	1497187	G	A	intergenic	29912.t000229.TIGRR0.1,29912.t000230.TIGRR0.1	-	-
	1497205	G	A	intergenic	29912.t000229.TIGRR0.1,29912.t000230.TIGRR0.1	-	-
	1497254	C	T	intergenic	29912.t000229.TIGRR0.1,29912.t000230.TIGRR0.1	-	-
	1497329	A	G	intergenic	29912.t000229.TIGRR0.1,29912.t000230.TIGRR0.1	-	-
	1497349	T	C	intergenic	29912.t000229.TIGRR0.1,29912.t000230.TIGRR0.1	-	-
	1497422	C	A	intergenic	29912.t000229.TIGRR0.1,29912.t000230.TIGRR0.1	-	-
	1497438	G	A	intergenic	29912.t000229.TIGRR0.1,29912.t000230.TIGRR0.1	-	-
	1497440	G	T	intergenic	29912.t000229.TIGRR0.1,29912.t000230.TIGRR0.1	-	-
	1497570	G	A	intergenic	29912.t000229.TIGRR0.1,29912.t000230.TIGRR0.1	-	-
	1497621	G	A	intergenic	29912.t000229.TIGRR0.1,29912.t000230.TIGRR0.1	-	-
	1497859	T	C	intergenic	29912.t000229.TIGRR0.1,29912.t000230.TIGRR0.1	-	-
	1497901	G	T	intergenic	29912.t000229.TIGRR0.1,29912.t000230.TIGRR0.1	-	-
	1497911	G	A	intergenic	29912.t000229.TIGRR0.1,29912.t000230.TIGRR0.1	-	-
	1497912	C	T	intergenic	29912.t000229.TIGRR0.1,29912.t000230.TIGRR0.1	-	-
	1498153	T	G	intergenic	29912.t000229.TIGRR0.1,29912.t000230.TIGRR0.1	-	-
	1498175	C	T	intergenic	29912.t000229.TIGRR0.1,29912.t000230.TIGRR0.1	-	-
	1498374	T	C	intergenic	29912.t000229.TIGRR0.1,29912.t000230.TIGRR0.1	-	-
	1498520	C	T	intergenic	29912.t000229.TIGRR0.1,29912.t000230.TIGRR0.1	-	-
	1498774	T	G	intergenic	29912.t000229.TIGRR0.1,29912.t000230.TIGRR0.1	-	-
	1500763	A	G	intergenic	29912.t000229.TIGRR0.1,29912.t000230.TIGRR0.1	-	-
	1501097	T	C	intergenic	29912.t000229.TIGRR0.1,29912.t000230.TIGRR0.1	-	-
	1501138	T	C	intergenic	29912.t000229.TIGRR0.1,29912.t000230.TIGRR0.1	-	-
	1501151	G	C	intergenic	29912.t000229.TIGRR0.1,29912.t000230.TIGRR0.1	-	-
	1501168	A	C	intergenic	29912.t000229.TIGRR0.1,29912.t000230.TIGRR0.1	-	-
	1501258	G	A	intergenic	29912.t000229.TIGRR0.1,29912.t000230.TIGRR0.1	-	-
	1501402	G	T	intergenic	29912.t000229.TIGRR0.1,29912.t000230.TIGRR0.1	-	-
	1501424	G	A	intergenic	29912.t000229.TIGRR0.1,29912.t000230.TIGRR0.1	-	-
	1501430	G	A	intergenic	29912.t000229.TIGRR0.1,29912.t000230.TIGRR0.1	-	-
	1501440	G	A	intergenic	29912.t000229.TIGRR0.1,29912.t000230.TIGRR0.1	-	-
	1501550	A	T	intergenic	29912.t000229.TIGRR0.1,29912.t000230.TIGRR0.1	-	-
	1501557	C	G	intergenic	29912.t000229.TIGRR0.1,29912.t000230.TIGRR0.1	-	-
	1501605	T	C	intergenic	29912.t000229.TIGRR0.1,29912.t000230.TIGRR0.1	-	-
	1501619	G	A	intergenic	29912.t000229.TIGRR0.1,29912.t000230.TIGRR0.1	-	-
	1501736	A	G	intergenic	29912.t000229.TIGRR0.1,29912.t000230.TIGRR0.1	-	-
	1502003	G	A	intergenic	29912.t000229.TIGRR0.1,29912.t000230.TIGRR0.1	-	-
	1502343	C	T	intergenic	29912.t000229.TIGRR0.1,29912.t000230.TIGRR0.1	-	-
	1502344	A	G	intergenic	29912.t000229.TIGRR0.1,29912.t000230.TIGRR0.1	-	-
	1502556	G	A	intergenic	29912.t000229.TIGRR0.1,29912.t000230.TIGRR0.1	-	-
	1504011	A	T	upstream	29912.t000230.TIGRR0.1	-	-
	1504163	C	T	upstream	29912.t000230.TIGRR0.1	-	-
	1504184	T	A	upstream	29912.t000230.TIGRR0.1	-	-
	1504347	A	T	upstream	29912.t000230.TIGRR0.1	-	-
	1504389	T	G	upstream	29912.t000230.TIGRR0.1	-	-
	1504415	T	C	upstream	29912.t000230.TIGRR0.1	-	-
	1505181	G	A	exonic	29912.t000230.TIGRR0.1	0.268531	nonsynonymous SNV
	1505273	C	T	exonic	29912.t000230.TIGRR0.1	1.43e-06	synonymous SNV
	1505341	C	T	exonic	29912.t000230.TIGRR0.1	5.79e-07	nonsynonymous SNV
	1505488	C	T	exonic	29912.t000230.TIGRR0.1	0.0806419	nonsynonymous SNV
	1505533	G	A	exonic	29912.t000230.TIGRR0.1	0.0806419	nonsynonymous SNV
	1505770	G	A	exonic	29912.t000230.TIGRR0.1	1.14e-06	nonsynonymous SNV
	1505939	G	A	exonic	29912.t000230.TIGRR0.1	1.19e-06	synonymous SNV
	1506334	A	G	exonic	29912.t000230.TIGRR0.1	3.14e-05	nonsynonymous SNV
	1506662	A	C	exonic	29912.t000230.TIGRR0.1	0.0806419	nonsynonymous SNV
	1506885	A	C	intronic	29912.t000230.TIGRR0.1	-	-
	1507039	C	T	exonic	29912.t000230.TIGRR0.1	5.33e-06	nonsynonymous SNV
	1507361	T	C	intronic	29912.t000230.TIGRR0.1	-	-
	1508195	G	A	downstream	29912.t000230.TIGRR0.1	-	-
	1508775	G	A	downstream	29912.t000230.TIGRR0.1,29912.t000231.TIGRR0.1	-	-
	1508963	G	A	downstream	29912.t000230.TIGRR0.1,29912.t000231.TIGRR0.1	-	-
	1509003	T	C	downstream	29912.t000230.TIGRR0.1,29912.t000231.TIGRR0.1	-	-
	1509328	A	T	exonic	29912.t000231.TIGRR0.1	0.0806419	nonsynonymous SNV
	1509674	G	T	upstream	29912.t000231.TIGRR0.1	-	-
	1509945	C	A	upstream	29912.t000231.TIGRR0.1	-	-
	1510308	C	A	upstream	29912.t000231.TIGRR0.1	-	-
	1510666	C	T	intergenic	29912.t000231.TIGRR0.1,29912.t000232.TIGRR0.1	-	-
	1511261	T	C	intergenic	29912.t000231.TIGRR0.1,29912.t000232.TIGRR0.1	-	-
	1511442	T	C	intergenic	29912.t000231.TIGRR0.1,29912.t000232.TIGRR0.1	-	-
	1511490	T	G	upstream	29912.t000232.TIGRR0.1	-	-
	1511591	G	A	upstream	29912.t000232.TIGRR0.1	-	-
	1511709	G	A	upstream	29912.t000232.TIGRR0.1	-	-
	1511740	C	T	upstream	29912.t000232.TIGRR0.1	-	-
	1511762	A	G	upstream	29912.t000232.TIGRR0.1	-	-
	1511840	A	G	upstream	29912.t000232.TIGRR0.1	-	-
	1512257	A	T	upstream	29912.t000232.TIGRR0.1	-	-
	1512540	A	G	exonic	29912.t000232.TIGRR0.1	0.054161	nonsynonymous SNV
	1512971	C	T	intronic	29912.t000232.TIGRR0.1	-	-
	1513542	T	A	intronic	29912.t000232.TIGRR0.1	-	-
	1513656	C	T	intronic	29912.t000232.TIGRR0.1	-	-
	1513963	G	A	intronic	29912.t000232.TIGRR0.1	-	-
	1514105	A	C	intronic	29912.t000232.TIGRR0.1	-	-
	1514426	T	C	intronic	29912.t000232.TIGRR0.1	-	-
	1514575	A	G	intronic	29912.t000232.TIGRR0.1	-	-
	1514667	A	G	intronic	29912.t000232.TIGRR0.1	-	-
	1515018	A	G	intronic	29912.t000232.TIGRR0.1	-	-
	1515041	G	T	intronic	29912.t000232.TIGRR0.1	-	-
	1515050	A	G	intronic	29912.t000232.TIGRR0.1	-	-
	1515433	T	C	intronic	29912.t000232.TIGRR0.1	-	-
	1516066	T	C	exonic	29912.t000232.TIGRR0.1	1.44e-06	synonymous SNV
	1516296	C	T	intronic	29912.t000232.TIGRR0.1	-	-
	1516713	G	C	downstream	29912.t000232.TIGRR0.1	-	-
	1516842	C	T	downstream	29912.t000232.TIGRR0.1	-	-
	1517359	T	C	downstream	29912.t000232.TIGRR0.1	-	-
	1517688	A	G	intergenic	29912.t000232.TIGRR0.1,29912.t000233.TIGRR0.1	-	-
	1517939	T	A	intergenic	29912.t000232.TIGRR0.1,29912.t000233.TIGRR0.1	-	-
	1518415	G	A	intergenic	29912.t000232.TIGRR0.1,29912.t000233.TIGRR0.1	-	-
	1518438	G	A	intergenic	29912.t000232.TIGRR0.1,29912.t000233.TIGRR0.1	-	-
	1518603	T	C	downstream	29912.t000233.TIGRR0.1	-	-
	1518689	A	G	downstream	29912.t000233.TIGRR0.1	-	-
	1518770	C	A	downstream	29912.t000233.TIGRR0.1	-	-
	1518834	T	G	downstream	29912.t000233.TIGRR0.1	-	-
	1518961	G	A	downstream	29912.t000233.TIGRR0.1	-	-
	1519193	A	G	downstream	29912.t000233.TIGRR0.1	-	-
	1519436	G	A	downstream	29912.t000233.TIGRR0.1	-	-
	1519455	T	G	UTR3	29912.t000233.TIGRR0.1	-	-
	1519593	T	A	UTR3	29912.t000233.TIGRR0.1	-	-
	1519624	T	G	UTR3	29912.t000233.TIGRR0.1	-	-
	1519643	G	T	UTR3	29912.t000233.TIGRR0.1	-	-
	1519927	T	C	UTR3	29912.t000233.TIGRR0.1	-	-
	1520037	A	T	UTR3	29912.t000233.TIGRR0.1	-	-
	1520141	C	A	UTR3	29912.t000233.TIGRR0.1	-	-
	1520187	T	A	exonic	29912.t000233.TIGRR0.1	2.96e-06	nonsynonymous SNV
	1520448	C	T	UTR5	29912.t000233.TIGRR0.1	-	-
	1520477	T	A	UTR5	29912.t000233.TIGRR0.1	-	-
	1520520	G	C	upstream	29912.t000233.TIGRR0.1	-	-
	1520746	A	T	upstream	29912.t000233.TIGRR0.1	-	-
	1520965	G	C	upstream	29912.t000233.TIGRR0.1	-	-
	1521208	A	C	upstream	29912.t000233.TIGRR0.1	-	-
	1521294	T	C	upstream	29912.t000233.TIGRR0.1	-	-
	1521829	G	C	upstream	29912.t000234.TIGRR0.1	-	-
	1521874	C	G	upstream	29912.t000234.TIGRR0.1	-	-
	1522315	T	C	upstream	29912.t000234.TIGRR0.1	-	-
	1522408	G	C	upstream	29912.t000234.TIGRR0.1	-	-
	1522751	C	T	exonic	29912.t000234.TIGRR0.1	6.94e-07	synonymous SNV
	1522960	G	T	exonic	29912.t000234.TIGRR0.1	1.51e-06	nonsynonymous SNV
	1523764	A	G	downstream	29912.t000234.TIGRR0.1,29912.t000235.TIGRR0.1	-	-
	1524089	G	A	downstream	29912.t000234.TIGRR0.1,29912.t000235.TIGRR0.1	-	-
	1524245	C	G	downstream	29912.t000234.TIGRR0.1,29912.t000235.TIGRR0.1	-	-
	1524409	A	T	downstream	29912.t000234.TIGRR0.1,29912.t000235.TIGRR0.1	-	-
	1524451	T	A	downstream	29912.t000234.TIGRR0.1,29912.t000235.TIGRR0.1	-	-
	1524458	T	A	downstream	29912.t000234.TIGRR0.1,29912.t000235.TIGRR0.1	-	-
	1524911	T	C	intronic	29912.t000235.TIGRR0.1	-	-
	1524982	T	G	intronic	29912.t000235.TIGRR0.1	-	-
	1525089	T	C	intronic	29912.t000235.TIGRR0.1	-	-
	1525592	C	T	intronic	29912.t000235.TIGRR0.1	-	-
	1525813	A	G	intronic	29912.t000235.TIGRR0.1	-	-
	1526233	T	A	exonic	29912.t000235.TIGRR0.1	1.47e-06	nonsynonymous SNV
	1526317	T	A	exonic	29912.t000235.TIGRR0.1	1.64e-06	nonsynonymous SNV
	1526653	C	T	upstream;downstream	29912.t000235.TIGRR0.1;29912.t000236.TIGRR0.1	-	-
	1527452	T	C	exonic	29912.t000236.TIGRR0.1	8.58e-06	synonymous SNV
	1527644	A	G	exonic	29912.t000236.TIGRR0.1	6.29e-07	synonymous SNV
	1528127	G	T	intronic	29912.t000236.TIGRR0.1	-	-
	1528791	C	A	exonic	29912.t000236.TIGRR0.1	4.55e-06	synonymous SNV
	1529262	A	C	intronic	29912.t000236.TIGRR0.1	-	-
	1530714	A	G	upstream	29912.t000237.TIGRR0.1	-	-
	1530909	T	A	upstream	29912.t000237.TIGRR0.1	-	-
	1531133	A	C	upstream	29912.t000237.TIGRR0.1	-	-
	1531233	G	T	upstream	29912.t000237.TIGRR0.1	-	-
	1531498	T	C	upstream	29912.t000237.TIGRR0.1	-	-
	1532071	G	T	intergenic	29912.t000237.TIGRR0.1,29912.t000238.TIGRR0.1	-	-
	1532219	T	C	intergenic	29912.t000237.TIGRR0.1,29912.t000238.TIGRR0.1	-	-
	1532265	T	G	intergenic	29912.t000237.TIGRR0.1,29912.t000238.TIGRR0.1	-	-
	1532329	T	C	intergenic	29912.t000237.TIGRR0.1,29912.t000238.TIGRR0.1	-	-
	1532337	G	A	intergenic	29912.t000237.TIGRR0.1,29912.t000238.TIGRR0.1	-	-
	1532899	A	G	intergenic	29912.t000237.TIGRR0.1,29912.t000238.TIGRR0.1	-	-
	1532929	C	T	intergenic	29912.t000237.TIGRR0.1,29912.t000238.TIGRR0.1	-	-
	1533024	T	C	intergenic	29912.t000237.TIGRR0.1,29912.t000238.TIGRR0.1	-	-
	1533066	A	G	intergenic	29912.t000237.TIGRR0.1,29912.t000238.TIGRR0.1	-	-
	1533072	A	G	intergenic	29912.t000237.TIGRR0.1,29912.t000238.TIGRR0.1	-	-
	1533188	A	C	intergenic	29912.t000237.TIGRR0.1,29912.t000238.TIGRR0.1	-	-
	1533237	A	G	intergenic	29912.t000237.TIGRR0.1,29912.t000238.TIGRR0.1	-	-
	1533349	A	G	intergenic	29912.t000237.TIGRR0.1,29912.t000238.TIGRR0.1	-	-
	1533672	C	T	intergenic	29912.t000237.TIGRR0.1,29912.t000238.TIGRR0.1	-	-
	1533742	G	A	intergenic	29912.t000237.TIGRR0.1,29912.t000238.TIGRR0.1	-	-
	1533769	C	T	intergenic	29912.t000237.TIGRR0.1,29912.t000238.TIGRR0.1	-	-
	1533778	C	T	intergenic	29912.t000237.TIGRR0.1,29912.t000238.TIGRR0.1	-	-
	1533783	C	T	intergenic	29912.t000237.TIGRR0.1,29912.t000238.TIGRR0.1	-	-
	1533894	G	A	intergenic	29912.t000237.TIGRR0.1,29912.t000238.TIGRR0.1	-	-
	1533904	G	A	intergenic	29912.t000237.TIGRR0.1,29912.t000238.TIGRR0.1	-	-
	1534140	A	G	intergenic	29912.t000237.TIGRR0.1,29912.t000238.TIGRR0.1	-	-
	1534259	T	C	intergenic	29912.t000237.TIGRR0.1,29912.t000238.TIGRR0.1	-	-
	1534323	G	A	intergenic	29912.t000237.TIGRR0.1,29912.t000238.TIGRR0.1	-	-
	1534398	T	C	intergenic	29912.t000237.TIGRR0.1,29912.t000238.TIGRR0.1	-	-
	1535461	C	T	intergenic	29912.t000237.TIGRR0.1,29912.t000238.TIGRR0.1	-	-
	1535488	G	A	intergenic	29912.t000237.TIGRR0.1,29912.t000238.TIGRR0.1	-	-
	1535529	G	A	intergenic	29912.t000237.TIGRR0.1,29912.t000238.TIGRR0.1	-	-
	1535545	G	A	intergenic	29912.t000237.TIGRR0.1,29912.t000238.TIGRR0.1	-	-
	1535579	G	A	intergenic	29912.t000237.TIGRR0.1,29912.t000238.TIGRR0.1	-	-
	1535912	C	A	intergenic	29912.t000237.TIGRR0.1,29912.t000238.TIGRR0.1	-	-
	1535968	T	G	intergenic	29912.t000237.TIGRR0.1,29912.t000238.TIGRR0.1	-	-
	1536203	A	G	intergenic	29912.t000237.TIGRR0.1,29912.t000238.TIGRR0.1	-	-
	1536249	T	C	intergenic	29912.t000237.TIGRR0.1,29912.t000238.TIGRR0.1	-	-
	1536357	T	C	intergenic	29912.t000237.TIGRR0.1,29912.t000238.TIGRR0.1	-	-
	1536635	G	A	intergenic	29912.t000237.TIGRR0.1,29912.t000238.TIGRR0.1	-	-
	1536687	T	C	intergenic	29912.t000237.TIGRR0.1,29912.t000238.TIGRR0.1	-	-
	1536709	G	A	intergenic	29912.t000237.TIGRR0.1,29912.t000238.TIGRR0.1	-	-
	1536768	C	A	intergenic	29912.t000237.TIGRR0.1,29912.t000238.TIGRR0.1	-	-
	1536886	C	T	intergenic	29912.t000237.TIGRR0.1,29912.t000238.TIGRR0.1	-	-
	1536894	C	T	intergenic	29912.t000237.TIGRR0.1,29912.t000238.TIGRR0.1	-	-
	1537156	A	G	intergenic	29912.t000237.TIGRR0.1,29912.t000238.TIGRR0.1	-	-
	1537218	C	T	intergenic	29912.t000237.TIGRR0.1,29912.t000238.TIGRR0.1	-	-
	1537219	G	A	intergenic	29912.t000237.TIGRR0.1,29912.t000238.TIGRR0.1	-	-
	1537267	G	C	intergenic	29912.t000237.TIGRR0.1,29912.t000238.TIGRR0.1	-	-
	1537380	A	T	intergenic	29912.t000237.TIGRR0.1,29912.t000238.TIGRR0.1	-	-
	1537399	G	A	intergenic	29912.t000237.TIGRR0.1,29912.t000238.TIGRR0.1	-	-
	1537494	G	A	intergenic	29912.t000237.TIGRR0.1,29912.t000238.TIGRR0.1	-	-
	1537551	A	G	intergenic	29912.t000237.TIGRR0.1,29912.t000238.TIGRR0.1	-	-
	1537562	A	G	intergenic	29912.t000237.TIGRR0.1,29912.t000238.TIGRR0.1	-	-
	1537605	T	A	intergenic	29912.t000237.TIGRR0.1,29912.t000238.TIGRR0.1	-	-
	1537638	A	C	intergenic	29912.t000237.TIGRR0.1,29912.t000238.TIGRR0.1	-	-
	1537648	A	G	intergenic	29912.t000237.TIGRR0.1,29912.t000238.TIGRR0.1	-	-
	1537673	C	T	intergenic	29912.t000237.TIGRR0.1,29912.t000238.TIGRR0.1	-	-
	1537686	T	C	intergenic	29912.t000237.TIGRR0.1,29912.t000238.TIGRR0.1	-	-
	1537842	T	C	intergenic	29912.t000237.TIGRR0.1,29912.t000238.TIGRR0.1	-	-
	1537915	A	G	intergenic	29912.t000237.TIGRR0.1,29912.t000238.TIGRR0.1	-	-
	1537920	A	G	intergenic	29912.t000237.TIGRR0.1,29912.t000238.TIGRR0.1	-	-
	1538124	T	C	intergenic	29912.t000237.TIGRR0.1,29912.t000238.TIGRR0.1	-	-
	1538130	G	A	intergenic	29912.t000237.TIGRR0.1,29912.t000238.TIGRR0.1	-	-
	1538321	G	A	intergenic	29912.t000237.TIGRR0.1,29912.t000238.TIGRR0.1	-	-
	1538419	C	T	intergenic	29912.t000237.TIGRR0.1,29912.t000238.TIGRR0.1	-	-
	1538460	G	A	intergenic	29912.t000237.TIGRR0.1,29912.t000238.TIGRR0.1	-	-
	1538751	G	A	intergenic	29912.t000237.TIGRR0.1,29912.t000238.TIGRR0.1	-	-
	1538888	G	C	intergenic	29912.t000237.TIGRR0.1,29912.t000238.TIGRR0.1	-	-
	1538905	A	C	intergenic	29912.t000237.TIGRR0.1,29912.t000238.TIGRR0.1	-	-
	1539205	G	A	intergenic	29912.t000237.TIGRR0.1,29912.t000238.TIGRR0.1	-	-
	1539217	A	G	intergenic	29912.t000237.TIGRR0.1,29912.t000238.TIGRR0.1	-	-
	1539259	A	G	intergenic	29912.t000237.TIGRR0.1,29912.t000238.TIGRR0.1	-	-
	1539350	A	G	intergenic	29912.t000237.TIGRR0.1,29912.t000238.TIGRR0.1	-	-
	1539405	C	A	intergenic	29912.t000237.TIGRR0.1,29912.t000238.TIGRR0.1	-	-
	1539501	G	A	intergenic	29912.t000237.TIGRR0.1,29912.t000238.TIGRR0.1	-	-
	1539757	G	A	intergenic	29912.t000237.TIGRR0.1,29912.t000238.TIGRR0.1	-	-
	1539817	G	A	intergenic	29912.t000237.TIGRR0.1,29912.t000238.TIGRR0.1	-	-
	1539989	C	A	intergenic	29912.t000237.TIGRR0.1,29912.t000238.TIGRR0.1	-	-
	1540105	C	G	intergenic	29912.t000237.TIGRR0.1,29912.t000238.TIGRR0.1	-	-
	1540129	G	A	intergenic	29912.t000237.TIGRR0.1,29912.t000238.TIGRR0.1	-	-
	1540162	T	C	intergenic	29912.t000237.TIGRR0.1,29912.t000238.TIGRR0.1	-	-
	1540243	G	A	intergenic	29912.t000237.TIGRR0.1,29912.t000238.TIGRR0.1	-	-
	1540264	G	A	intergenic	29912.t000237.TIGRR0.1,29912.t000238.TIGRR0.1	-	-
	1540451	T	C	intergenic	29912.t000237.TIGRR0.1,29912.t000238.TIGRR0.1	-	-
	1540484	C	T	intergenic	29912.t000237.TIGRR0.1,29912.t000238.TIGRR0.1	-	-
	1540490	T	C	intergenic	29912.t000237.TIGRR0.1,29912.t000238.TIGRR0.1	-	-
	1540607	A	C	intergenic	29912.t000237.TIGRR0.1,29912.t000238.TIGRR0.1	-	-
	1540662	G	C	intergenic	29912.t000237.TIGRR0.1,29912.t000238.TIGRR0.1	-	-
	1540734	A	G	intergenic	29912.t000237.TIGRR0.1,29912.t000238.TIGRR0.1	-	-
	1540770	T	C	intergenic	29912.t000237.TIGRR0.1,29912.t000238.TIGRR0.1	-	-
	1540791	G	A	intergenic	29912.t000237.TIGRR0.1,29912.t000238.TIGRR0.1	-	-
	1540803	T	C	intergenic	29912.t000237.TIGRR0.1,29912.t000238.TIGRR0.1	-	-
	1541110	C	T	intergenic	29912.t000237.TIGRR0.1,29912.t000238.TIGRR0.1	-	-
	1541348	A	G	intergenic	29912.t000237.TIGRR0.1,29912.t000238.TIGRR0.1	-	-
	1541423	T	A	intergenic	29912.t000237.TIGRR0.1,29912.t000238.TIGRR0.1	-	-
	1541434	T	A	intergenic	29912.t000237.TIGRR0.1,29912.t000238.TIGRR0.1	-	-
	1541806	T	C	intergenic	29912.t000237.TIGRR0.1,29912.t000238.TIGRR0.1	-	-
	1541844	G	A	intergenic	29912.t000237.TIGRR0.1,29912.t000238.TIGRR0.1	-	-
	1542119	T	C	intergenic	29912.t000237.TIGRR0.1,29912.t000238.TIGRR0.1	-	-
	1542126	G	A	intergenic	29912.t000237.TIGRR0.1,29912.t000238.TIGRR0.1	-	-
	1542218	C	A	intergenic	29912.t000237.TIGRR0.1,29912.t000238.TIGRR0.1	-	-
	1542322	T	C	intergenic	29912.t000237.TIGRR0.1,29912.t000238.TIGRR0.1	-	-
	1542325	C	T	intergenic	29912.t000237.TIGRR0.1,29912.t000238.TIGRR0.1	-	-
	1542383	T	C	intergenic	29912.t000237.TIGRR0.1,29912.t000238.TIGRR0.1	-	-
	1542481	C	A	intergenic	29912.t000237.TIGRR0.1,29912.t000238.TIGRR0.1	-	-
	1542520	A	C	intergenic	29912.t000237.TIGRR0.1,29912.t000238.TIGRR0.1	-	-
	1542531	A	G	intergenic	29912.t000237.TIGRR0.1,29912.t000238.TIGRR0.1	-	-
	1542579	C	T	intergenic	29912.t000237.TIGRR0.1,29912.t000238.TIGRR0.1	-	-
	1542606	C	A	intergenic	29912.t000237.TIGRR0.1,29912.t000238.TIGRR0.1	-	-
	1542692	C	T	intergenic	29912.t000237.TIGRR0.1,29912.t000238.TIGRR0.1	-	-
	1542708	T	C	intergenic	29912.t000237.TIGRR0.1,29912.t000238.TIGRR0.1	-	-
	1542774	A	G	intergenic	29912.t000237.TIGRR0.1,29912.t000238.TIGRR0.1	-	-
	1542959	G	A	upstream	29912.t000238.TIGRR0.1	-	-
	1543191	C	T	upstream	29912.t000238.TIGRR0.1	-	-
	1543261	C	A	upstream	29912.t000238.TIGRR0.1	-	-
	1543403	T	C	upstream	29912.t000238.TIGRR0.1	-	-
	1544469	T	C	intronic	29912.t000238.TIGRR0.1	-	-
	1546543	A	T	intronic	29912.t000238.TIGRR0.1	-	-
	1546840	A	G	exonic	29912.t000238.TIGRR0.1	3.55e-06	nonsynonymous SNV
	1546922	A	G	exonic	29912.t000238.TIGRR0.1	5.77e-06	synonymous SNV
	1547370	A	G	downstream	29912.t000238.TIGRR0.1,29912.t000239.TIGRR0.1	-	-
	1547824	A	G	downstream	29912.t000238.TIGRR0.1,29912.t000239.TIGRR0.1	-	-
	1547960	T	C	downstream	29912.t000238.TIGRR0.1,29912.t000239.TIGRR0.1	-	-
	1548657	C	T	exonic	29912.t000239.TIGRR0.1	1.23e-05	nonsynonymous SNV
	1548985	T	C	exonic	29912.t000239.TIGRR0.1	3.67e-07	nonsynonymous SNV
	1549245	A	C	intronic	29912.t000239.TIGRR0.1	-	-
	1549303	A	C	intronic	29912.t000239.TIGRR0.1	-	-
	1549413	C	G	intronic	29912.t000239.TIGRR0.1	-	-
	1549999	A	G	intronic	29912.t000239.TIGRR0.1	-	-
	1550069	T	G	intronic	29912.t000239.TIGRR0.1	-	-
	1550600	C	T	intronic	29912.t000239.TIGRR0.1	-	-
	1550685	G	A	exonic	29912.t000239.TIGRR0.1	1.91e-05	nonsynonymous SNV
	1551849	C	T	exonic	29912.t000239.TIGRR0.1	4.01e-06	synonymous SNV
	1552408	C	T	exonic	29912.t000240.TIGRR0.1	6.16e-07	nonsynonymous SNV
	1553495	G	A	intronic	29912.t000240.TIGRR0.1	-	-
	1553723	T	C	exonic	29912.t000240.TIGRR0.1	9.6e-07	synonymous SNV
	1554029	G	T	intronic	29912.t000240.TIGRR0.1	-	-
	1554499	A	T	intronic	29912.t000240.TIGRR0.1	-	-
	1554616	T	A	intronic	29912.t000240.TIGRR0.1	-	-
	1554719	C	T	intronic	29912.t000240.TIGRR0.1	-	-
	1556096	C	A	exonic	29912.t000240.TIGRR0.1	7.9e-06	nonsynonymous SNV
	1556486	G	A	intronic	29912.t000240.TIGRR0.1	-	-
	1556781	G	C	intronic	29912.t000240.TIGRR0.1	-	-
	1557644	T	A	intronic	29912.t000240.TIGRR0.1	-	-
	1557839	C	G	downstream	29912.t000240.TIGRR0.1	-	-
	1558351	T	A	downstream	29912.t000240.TIGRR0.1	-	-
	1559106	G	A	downstream	29912.t000241.TIGRR0.1	-	-
	1559464	T	C	downstream	29912.t000241.TIGRR0.1	-	-
	1559795	G	T	downstream	29912.t000241.TIGRR0.1	-	-
	1560383	C	A	exonic	29912.t000241.TIGRR0.1	9.6e-07	synonymous SNV
	1560560	A	C	intronic	29912.t000241.TIGRR0.1	-	-
	1560598	T	C	intronic	29912.t000241.TIGRR0.1	-	-
	1560929	A	G	intronic	29912.t000241.TIGRR0.1	-	-
	1560980	C	T	intronic	29912.t000241.TIGRR0.1	-	-
	1562126	C	T	exonic	29912.t000241.TIGRR0.1	1.16e-06	nonsynonymous SNV
	1562403	G	A	exonic	29912.t000241.TIGRR0.1	7.54e-05	synonymous SNV
	1563611	A	G	upstream	29912.t000241.TIGRR0.1	-	-
	1563890	A	C	upstream	29912.t000241.TIGRR0.1	-	-
	1563908	A	G	upstream	29912.t000241.TIGRR0.1	-	-
	1563927	G	A	upstream	29912.t000241.TIGRR0.1	-	-
	1564093	A	T	upstream	29912.t000241.TIGRR0.1	-	-
	1564136	C	T	intergenic	29912.t000241.TIGRR0.1,29912.t000242.TIGRR0.1	-	-
	1564193	A	G	intergenic	29912.t000241.TIGRR0.1,29912.t000242.TIGRR0.1	-	-
	1564295	G	A	intergenic	29912.t000241.TIGRR0.1,29912.t000242.TIGRR0.1	-	-
	1564720	C	G	intergenic	29912.t000241.TIGRR0.1,29912.t000242.TIGRR0.1	-	-
	1564854	G	C	intergenic	29912.t000241.TIGRR0.1,29912.t000242.TIGRR0.1	-	-
	1565194	G	A	intergenic	29912.t000241.TIGRR0.1,29912.t000242.TIGRR0.1	-	-
	1565226	A	C	intergenic	29912.t000241.TIGRR0.1,29912.t000242.TIGRR0.1	-	-
	1565576	C	T	intergenic	29912.t000241.TIGRR0.1,29912.t000242.TIGRR0.1	-	-
	1565657	A	C	intergenic	29912.t000241.TIGRR0.1,29912.t000242.TIGRR0.1	-	-
	1565710	A	G	intergenic	29912.t000241.TIGRR0.1,29912.t000242.TIGRR0.1	-	-
	1565815	A	T	intergenic	29912.t000241.TIGRR0.1,29912.t000242.TIGRR0.1	-	-
	1565949	A	C	intergenic	29912.t000241.TIGRR0.1,29912.t000242.TIGRR0.1	-	-
	1565991	A	G	intergenic	29912.t000241.TIGRR0.1,29912.t000242.TIGRR0.1	-	-
	1566009	C	T	intergenic	29912.t000241.TIGRR0.1,29912.t000242.TIGRR0.1	-	-
	1566298	C	A	downstream	29912.t000242.TIGRR0.1	-	-
	1566420	A	C	downstream	29912.t000242.TIGRR0.1	-	-
	1566607	T	C	downstream	29912.t000242.TIGRR0.1	-	-
	1566964	T	G	downstream	29912.t000242.TIGRR0.1	-	-
	1566966	T	A	downstream	29912.t000242.TIGRR0.1	-	-
	1567007	T	A	downstream	29912.t000242.TIGRR0.1	-	-
	1567174	T	C	downstream	29912.t000242.TIGRR0.1	-	-
	1567192	A	G	exonic	29912.t000242.TIGRR0.1	4.85e-05	synonymous SNV
	1567234	G	A	exonic	29912.t000242.TIGRR0.1	1.53e-05	synonymous SNV
	1567386	G	A	intronic	29912.t000242.TIGRR0.1	-	-
	1567405	A	G	intronic	29912.t000242.TIGRR0.1	-	-
	1567645	T	A	intronic	29912.t000242.TIGRR0.1	-	-
	1568204	A	G	intronic	29912.t000242.TIGRR0.1	-	-
	1568436	T	G	intronic	29912.t000242.TIGRR0.1	-	-
	1569075	G	T	intronic	29912.t000242.TIGRR0.1	-	-
	1570753	G	A	exonic	29912.t000242.TIGRR0.1	0.000361807	synonymous SNV
	1571252	G	T	upstream	29912.t000242.TIGRR0.1	-	-
	1571664	A	T	upstream	29912.t000242.TIGRR0.1	-	-
	1571669	T	A	upstream	29912.t000242.TIGRR0.1	-	-
	1571686	T	C	upstream	29912.t000242.TIGRR0.1	-	-
	1571880	G	A	upstream	29912.t000242.TIGRR0.1,29912.t000243.TIGRR0.1	-	-
	1571988	T	A	upstream	29912.t000242.TIGRR0.1,29912.t000243.TIGRR0.1	-	-
	1571989	A	T	upstream	29912.t000242.TIGRR0.1,29912.t000243.TIGRR0.1	-	-
	1572372	A	G	upstream	29912.t000243.TIGRR0.1	-	-
	1572509	G	A	upstream	29912.t000243.TIGRR0.1	-	-
	1572554	T	A	upstream	29912.t000243.TIGRR0.1	-	-
	1572639	T	C	upstream	29912.t000243.TIGRR0.1	-	-
	1573695	T	C	intronic	29912.t000243.TIGRR0.1	-	-
	1574034	A	G	intronic	29912.t000243.TIGRR0.1	-	-
	1574045	G	A	intronic	29912.t000243.TIGRR0.1	-	-
	1574838	A	T	intronic	29912.t000243.TIGRR0.1	-	-
	1575590	A	T	intronic	29912.t000243.TIGRR0.1	-	-
	1576035	A	G	exonic	29912.t000243.TIGRR0.1	4.15e-05	synonymous SNV
	1576095	G	T	exonic	29912.t000243.TIGRR0.1	1.18e-05	synonymous SNV
	1576512	T	G	downstream	29912.t000243.TIGRR0.1	-	-
	1576818	G	A	downstream	29912.t000243.TIGRR0.1	-	-
	1576838	A	G	downstream	29912.t000243.TIGRR0.1	-	-
	1577070	C	T	downstream	29912.t000243.TIGRR0.1	-	-
	1577095	G	A	downstream	29912.t000243.TIGRR0.1	-	-
	1577340	A	G	upstream	29912.t000244.TIGRR0.1	-	-
	1577343	C	T	upstream	29912.t000244.TIGRR0.1	-	-
	1577482	A	T	upstream	29912.t000244.TIGRR0.1	-	-
	1577725	G	A	upstream	29912.t000244.TIGRR0.1	-	-
	1577772	T	A	upstream	29912.t000244.TIGRR0.1	-	-
	1577788	G	A	upstream	29912.t000244.TIGRR0.1	-	-
	1577817	T	C	upstream	29912.t000244.TIGRR0.1	-	-
	1577879	A	G	upstream	29912.t000244.TIGRR0.1	-	-
	1577934	A	G	upstream	29912.t000244.TIGRR0.1	-	-
	1577942	T	C	upstream	29912.t000244.TIGRR0.1	-	-
	1577960	A	G	upstream	29912.t000244.TIGRR0.1	-	-
	1578010	T	C	upstream	29912.t000244.TIGRR0.1	-	-
	1578052	A	G	upstream	29912.t000244.TIGRR0.1	-	-
	1578935	G	T	intronic	29912.t000244.TIGRR0.1	-	-
	1578955	A	G	intronic	29912.t000244.TIGRR0.1	-	-
	1579210	G	A	exonic	29912.t000244.TIGRR0.1	5.88e-05	nonsynonymous SNV
	1579297	G	A	exonic	29912.t000244.TIGRR0.1	7.85e-05	nonsynonymous SNV
	1580427	T	G	exonic	29912.t000244.TIGRR0.1	6.92e-05	nonsynonymous SNV
	1580455	T	C	exonic	29912.t000244.TIGRR0.1	7.99e-06	synonymous SNV
	1580584	T	A	exonic	29912.t000244.TIGRR0.1	3.69e-05	nonsynonymous SNV
	1580586	G	T	exonic	29912.t000244.TIGRR0.1	3.69e-05	nonsynonymous SNV
	1580690	T	A	exonic	29912.t000244.TIGRR0.1	1.28e-05	nonsynonymous SNV
	1580758	T	A	downstream	29912.t000244.TIGRR0.1,29912.t000245.TIGRR0.1	-	-
	1580782	A	G	downstream	29912.t000244.TIGRR0.1,29912.t000245.TIGRR0.1	-	-
	1581036	C	T	exonic	29912.t000245.TIGRR0.1	0.00267775	nonsynonymous SNV
	1581286	T	C	intronic	29912.t000245.TIGRR0.1	-	-
	1581834	T	C	upstream	29912.t000245.TIGRR0.1	-	-
	1582638	A	G	intergenic	29912.t000245.TIGRR0.1,29912.t000246.TIGRR0.1	-	-
	1583319	G	T	intergenic	29912.t000245.TIGRR0.1,29912.t000246.TIGRR0.1	-	-
	1583342	T	C	intergenic	29912.t000245.TIGRR0.1,29912.t000246.TIGRR0.1	-	-
	1583366	T	C	intergenic	29912.t000245.TIGRR0.1,29912.t000246.TIGRR0.1	-	-
	1583371	A	G	intergenic	29912.t000245.TIGRR0.1,29912.t000246.TIGRR0.1	-	-
	1583598	A	T	intergenic	29912.t000245.TIGRR0.1,29912.t000246.TIGRR0.1	-	-
	1583971	A	G	intergenic	29912.t000245.TIGRR0.1,29912.t000246.TIGRR0.1	-	-
	1584341	C	T	intergenic	29912.t000245.TIGRR0.1,29912.t000246.TIGRR0.1	-	-
	1584371	A	G	intergenic	29912.t000245.TIGRR0.1,29912.t000246.TIGRR0.1	-	-
	1584410	G	A	intergenic	29912.t000245.TIGRR0.1,29912.t000246.TIGRR0.1	-	-
	1584482	C	T	intergenic	29912.t000245.TIGRR0.1,29912.t000246.TIGRR0.1	-	-
	1584967	T	G	intergenic	29912.t000245.TIGRR0.1,29912.t000246.TIGRR0.1	-	-
	1585085	A	G	upstream	29912.t000246.TIGRR0.1	-	-
	1585169	G	C	upstream	29912.t000246.TIGRR0.1	-	-
	1585552	G	T	upstream	29912.t000246.TIGRR0.1	-	-
	1585641	T	C	upstream	29912.t000246.TIGRR0.1	-	-
	1585655	T	C	upstream	29912.t000246.TIGRR0.1	-	-
	1585696	G	C	upstream	29912.t000246.TIGRR0.1	-	-
	1585808	T	A	upstream	29912.t000246.TIGRR0.1	-	-
	1585829	G	C	upstream	29912.t000246.TIGRR0.1	-	-
	1585877	G	A	upstream	29912.t000246.TIGRR0.1	-	-
	1586141	A	G	exonic	29912.t000246.TIGRR0.1	3.9e-06	synonymous SNV
	1586438	A	G	exonic	29912.t000246.TIGRR0.1	0.00112068	synonymous SNV
	1586754	T	A	exonic	29912.t000246.TIGRR0.1	3.41e-05	nonsynonymous SNV
	1586853	A	G	exonic	29912.t000246.TIGRR0.1	6.92e-05	nonsynonymous SNV
	1586877	C	T	exonic	29912.t000246.TIGRR0.1	3.18e-06	synonymous SNV
	1586927	A	T	exonic	29912.t000246.TIGRR0.1	3.18e-06	synonymous SNV
	1587084	T	G	exonic	29912.t000246.TIGRR0.1	3.1e-05	nonsynonymous SNV
	1587309	G	C	exonic	29912.t000246.TIGRR0.1	0.000108651	nonsynonymous SNV
	1587407	G	T	exonic	29912.t000246.TIGRR0.1	0.000517042	synonymous SNV
	1587566	G	A	exonic	29912.t000246.TIGRR0.1	2.83e-05	synonymous SNV
	1587776	C	T	downstream	29912.t000246.TIGRR0.1	-	-
	1587877	T	A	downstream	29912.t000246.TIGRR0.1	-	-
	1587932	T	G	downstream	29912.t000246.TIGRR0.1	-	-
	1587999	A	G	downstream	29912.t000246.TIGRR0.1	-	-
	1588271	T	C	upstream;downstream	29912.t000247.TIGRR0.1;29912.t000246.TIGRR0.1	-	-
	1588380	T	G	upstream;downstream	29912.t000247.TIGRR0.1;29912.t000246.TIGRR0.1	-	-
	1588459	C	G	upstream;downstream	29912.t000247.TIGRR0.1;29912.t000246.TIGRR0.1	-	-
	1588460	C	G	upstream;downstream	29912.t000247.TIGRR0.1;29912.t000246.TIGRR0.1	-	-
	1588580	A	G	upstream;downstream	29912.t000247.TIGRR0.1;29912.t000246.TIGRR0.1	-	-
	1588850	C	A	upstream	29912.t000247.TIGRR0.1	-	-
	1589509	C	G	exonic	29912.t000247.TIGRR0.1	4.16e-06	nonsynonymous SNV
	1590154	G	A	exonic	29912.t000247.TIGRR0.1	3.82e-05	synonymous SNV
	1590421	G	A	exonic	29912.t000247.TIGRR0.1	3.81e-05	synonymous SNV
	1590862	A	C	exonic	29912.t000247.TIGRR0.1	6.49e-05	stoploss
	1590944	T	A	downstream	29912.t000247.TIGRR0.1	-	-
	1591089	G	T	downstream	29912.t000247.TIGRR0.1	-	-
	1591129	A	T	downstream	29912.t000247.TIGRR0.1	-	-
	1591248	A	T	downstream	29912.t000247.TIGRR0.1	-	-
	1591666	A	G	downstream	29912.t000247.TIGRR0.1	-	-
	1592132	A	C	intergenic	29912.t000247.TIGRR0.1,29912.t000248.TIGRR0.1	-	-
	1592139	C	T	intergenic	29912.t000247.TIGRR0.1,29912.t000248.TIGRR0.1	-	-
	1592585	A	T	intergenic	29912.t000247.TIGRR0.1,29912.t000248.TIGRR0.1	-	-
	1592669	G	T	intergenic	29912.t000247.TIGRR0.1,29912.t000248.TIGRR0.1	-	-
	1593819	G	T	exonic	29912.t000248.TIGRR0.1	9.62e-06	nonsynonymous SNV
	1593829	A	G	exonic	29912.t000248.TIGRR0.1	9.62e-06	synonymous SNV
	1593923	T	C	exonic	29912.t000248.TIGRR0.1	3.84e-05	nonsynonymous SNV
	1594603	C	T	exonic	29912.t000248.TIGRR0.1	1.82e-05	synonymous SNV
	1594668	C	G	downstream	29912.t000248.TIGRR0.1	-	-
	1594784	C	A	downstream	29912.t000248.TIGRR0.1	-	-
	1594809	T	G	downstream	29912.t000248.TIGRR0.1	-	-
	1594912	T	A	downstream	29912.t000248.TIGRR0.1	-	-
	1595442	T	C	downstream	29912.t000248.TIGRR0.1	-	-
	1595472	G	A	downstream	29912.t000248.TIGRR0.1	-	-
	1595773	A	G	intergenic	29912.t000248.TIGRR0.1,29912.t000249.TIGRR0.1	-	-
	1595835	G	T	intergenic	29912.t000248.TIGRR0.1,29912.t000249.TIGRR0.1	-	-
	1595881	C	T	intergenic	29912.t000248.TIGRR0.1,29912.t000249.TIGRR0.1	-	-
	1595929	C	G	intergenic	29912.t000248.TIGRR0.1,29912.t000249.TIGRR0.1	-	-
	1596184	A	T	intergenic	29912.t000248.TIGRR0.1,29912.t000249.TIGRR0.1	-	-
	1596322	C	G	intergenic	29912.t000248.TIGRR0.1,29912.t000249.TIGRR0.1	-	-
	1596385	T	G	intergenic	29912.t000248.TIGRR0.1,29912.t000249.TIGRR0.1	-	-
	1597000	A	G	intergenic	29912.t000248.TIGRR0.1,29912.t000249.TIGRR0.1	-	-
	1597041	G	A	intergenic	29912.t000248.TIGRR0.1,29912.t000249.TIGRR0.1	-	-
	1597891	T	G	intergenic	29912.t000248.TIGRR0.1,29912.t000249.TIGRR0.1	-	-
	1598290	A	C	intergenic	29912.t000248.TIGRR0.1,29912.t000249.TIGRR0.1	-	-
	1598608	G	T	intergenic	29912.t000248.TIGRR0.1,29912.t000249.TIGRR0.1	-	-
	1598777	C	A	intergenic	29912.t000248.TIGRR0.1,29912.t000249.TIGRR0.1	-	-
	1599317	T	C	intergenic	29912.t000248.TIGRR0.1,29912.t000249.TIGRR0.1	-	-
	1599422	T	A	intergenic	29912.t000248.TIGRR0.1,29912.t000249.TIGRR0.1	-	-
	1599471	A	G	intergenic	29912.t000248.TIGRR0.1,29912.t000249.TIGRR0.1	-	-
	1599515	T	C	intergenic	29912.t000248.TIGRR0.1,29912.t000249.TIGRR0.1	-	-
	1599534	T	C	intergenic	29912.t000248.TIGRR0.1,29912.t000249.TIGRR0.1	-	-
	1599602	G	A	intergenic	29912.t000248.TIGRR0.1,29912.t000249.TIGRR0.1	-	-
	1599666	A	G	intergenic	29912.t000248.TIGRR0.1,29912.t000249.TIGRR0.1	-	-
	1599667	C	T	intergenic	29912.t000248.TIGRR0.1,29912.t000249.TIGRR0.1	-	-
	1599845	G	A	intergenic	29912.t000248.TIGRR0.1,29912.t000249.TIGRR0.1	-	-
	1600232	T	C	intergenic	29912.t000248.TIGRR0.1,29912.t000249.TIGRR0.1	-	-
	1600869	A	C	intergenic	29912.t000248.TIGRR0.1,29912.t000249.TIGRR0.1	-	-
	1601848	C	A	intergenic	29912.t000248.TIGRR0.1,29912.t000249.TIGRR0.1	-	-
	1601991	T	C	intergenic	29912.t000248.TIGRR0.1,29912.t000249.TIGRR0.1	-	-
	1602036	C	T	intergenic	29912.t000248.TIGRR0.1,29912.t000249.TIGRR0.1	-	-
	1602202	G	A	intergenic	29912.t000248.TIGRR0.1,29912.t000249.TIGRR0.1	-	-
	1602262	C	T	intergenic	29912.t000248.TIGRR0.1,29912.t000249.TIGRR0.1	-	-
	1602300	C	T	intergenic	29912.t000248.TIGRR0.1,29912.t000249.TIGRR0.1	-	-
	1602302	T	C	intergenic	29912.t000248.TIGRR0.1,29912.t000249.TIGRR0.1	-	-
	1602497	T	A	intergenic	29912.t000248.TIGRR0.1,29912.t000249.TIGRR0.1	-	-
	1602618	G	A	intergenic	29912.t000248.TIGRR0.1,29912.t000249.TIGRR0.1	-	-
	1602619	G	A	intergenic	29912.t000248.TIGRR0.1,29912.t000249.TIGRR0.1	-	-
	1602734	T	A	intergenic	29912.t000248.TIGRR0.1,29912.t000249.TIGRR0.1	-	-
	1602915	T	C	intergenic	29912.t000248.TIGRR0.1,29912.t000249.TIGRR0.1	-	-
	1602919	A	T	intergenic	29912.t000248.TIGRR0.1,29912.t000249.TIGRR0.1	-	-
	1603018	G	A	intergenic	29912.t000248.TIGRR0.1,29912.t000249.TIGRR0.1	-	-
	1603332	G	T	intergenic	29912.t000248.TIGRR0.1,29912.t000249.TIGRR0.1	-	-
	1603583	T	A	intergenic	29912.t000248.TIGRR0.1,29912.t000249.TIGRR0.1	-	-
	1603652	C	G	intergenic	29912.t000248.TIGRR0.1,29912.t000249.TIGRR0.1	-	-
	1603912	C	T	intergenic	29912.t000248.TIGRR0.1,29912.t000249.TIGRR0.1	-	-
	1604012	A	T	intergenic	29912.t000248.TIGRR0.1,29912.t000249.TIGRR0.1	-	-
	1604141	A	T	intergenic	29912.t000248.TIGRR0.1,29912.t000249.TIGRR0.1	-	-
	1604412	G	A	upstream	29912.t000249.TIGRR0.1	-	-
	1604630	C	A	upstream	29912.t000249.TIGRR0.1	-	-
	1604649	G	T	upstream	29912.t000249.TIGRR0.1	-	-
	1604928	C	T	upstream	29912.t000249.TIGRR0.1	-	-
	1604991	A	T	upstream	29912.t000249.TIGRR0.1	-	-
	1605498	A	C	exonic	29912.t000249.TIGRR0.1	5.82e-05	nonsynonymous SNV
	1605573	A	G	exonic	29912.t000249.TIGRR0.1	0.000175425	nonsynonymous SNV
	1605577	C	G	exonic	29912.t000249.TIGRR0.1	0.000175425	nonsynonymous SNV
	1605922	T	C	exonic	29912.t000249.TIGRR0.1	3.3e-05	synonymous SNV
	1606373	T	C	downstream	29912.t000249.TIGRR0.1	-	-
	1606539	G	T	downstream	29912.t000249.TIGRR0.1	-	-
	1606883	A	G	downstream	29912.t000249.TIGRR0.1	-	-
	1606906	C	T	downstream	29912.t000249.TIGRR0.1	-	-
	1606915	T	G	downstream	29912.t000249.TIGRR0.1	-	-
	1606974	C	T	downstream	29912.t000249.TIGRR0.1	-	-
	1607033	G	T	downstream	29912.t000249.TIGRR0.1	-	-
	1607636	C	A	upstream	29912.t000250.TIGRR0.1	-	-
	1607863	T	C	upstream	29912.t000250.TIGRR0.1	-	-
	1608144	T	C	upstream	29912.t000250.TIGRR0.1	-	-
	1608470	G	A	exonic	29912.t000250.TIGRR0.1	8.78e-06	synonymous SNV
	1609506	A	G	downstream	29912.t000250.TIGRR0.1	-	-
	1609739	A	G	downstream	29912.t000250.TIGRR0.1	-	-
	1610034	C	A	downstream	29912.t000250.TIGRR0.1	-	-
	1610052	T	C	downstream	29912.t000250.TIGRR0.1	-	-
	1610785	A	G	intergenic	29912.t000250.TIGRR0.1,29912.t000251.TIGRR0.1	-	-
	1610867	C	T	intergenic	29912.t000250.TIGRR0.1,29912.t000251.TIGRR0.1	-	-
	1610942	T	C	intergenic	29912.t000250.TIGRR0.1,29912.t000251.TIGRR0.1	-	-
	1611122	G	A	intergenic	29912.t000250.TIGRR0.1,29912.t000251.TIGRR0.1	-	-
	1611281	C	T	intergenic	29912.t000250.TIGRR0.1,29912.t000251.TIGRR0.1	-	-
	1611876	C	T	intergenic	29912.t000250.TIGRR0.1,29912.t000251.TIGRR0.1	-	-
	1611994	G	A	intergenic	29912.t000250.TIGRR0.1,29912.t000251.TIGRR0.1	-	-
	1612109	T	G	intergenic	29912.t000250.TIGRR0.1,29912.t000251.TIGRR0.1	-	-
	1612266	C	T	intergenic	29912.t000250.TIGRR0.1,29912.t000251.TIGRR0.1	-	-
	1612293	G	C	intergenic	29912.t000250.TIGRR0.1,29912.t000251.TIGRR0.1	-	-
	1612433	T	C	intergenic	29912.t000250.TIGRR0.1,29912.t000251.TIGRR0.1	-	-
	1612781	A	C	intergenic	29912.t000250.TIGRR0.1,29912.t000251.TIGRR0.1	-	-
	1612976	A	G	intergenic	29912.t000250.TIGRR0.1,29912.t000251.TIGRR0.1	-	-
	1613042	T	C	intergenic	29912.t000250.TIGRR0.1,29912.t000251.TIGRR0.1	-	-
	1613093	T	A	intergenic	29912.t000250.TIGRR0.1,29912.t000251.TIGRR0.1	-	-
	1613099	C	T	intergenic	29912.t000250.TIGRR0.1,29912.t000251.TIGRR0.1	-	-
	1613128	T	A	intergenic	29912.t000250.TIGRR0.1,29912.t000251.TIGRR0.1	-	-
	1613222	G	A	intergenic	29912.t000250.TIGRR0.1,29912.t000251.TIGRR0.1	-	-
	1613773	T	G	intergenic	29912.t000250.TIGRR0.1,29912.t000251.TIGRR0.1	-	-
	1613869	C	G	intergenic	29912.t000250.TIGRR0.1,29912.t000251.TIGRR0.1	-	-
	1613873	T	C	intergenic	29912.t000250.TIGRR0.1,29912.t000251.TIGRR0.1	-	-
	1614041	A	G	intergenic	29912.t000250.TIGRR0.1,29912.t000251.TIGRR0.1	-	-
	1614073	A	C	intergenic	29912.t000250.TIGRR0.1,29912.t000251.TIGRR0.1	-	-
	1614074	C	A	intergenic	29912.t000250.TIGRR0.1,29912.t000251.TIGRR0.1	-	-
	1614304	C	A	intergenic	29912.t000250.TIGRR0.1,29912.t000251.TIGRR0.1	-	-
	1614538	A	T	intergenic	29912.t000250.TIGRR0.1,29912.t000251.TIGRR0.1	-	-
	1614932	G	T	intergenic	29912.t000250.TIGRR0.1,29912.t000251.TIGRR0.1	-	-
	1614953	A	T	intergenic	29912.t000250.TIGRR0.1,29912.t000251.TIGRR0.1	-	-
	1615126	C	T	intergenic	29912.t000250.TIGRR0.1,29912.t000251.TIGRR0.1	-	-
	1615166	A	G	intergenic	29912.t000250.TIGRR0.1,29912.t000251.TIGRR0.1	-	-
	1615488	A	C	intergenic	29912.t000250.TIGRR0.1,29912.t000251.TIGRR0.1	-	-
	1615581	C	A	intergenic	29912.t000250.TIGRR0.1,29912.t000251.TIGRR0.1	-	-
	1615661	A	G	intergenic	29912.t000250.TIGRR0.1,29912.t000251.TIGRR0.1	-	-
	1615683	T	A	intergenic	29912.t000250.TIGRR0.1,29912.t000251.TIGRR0.1	-	-
	1615684	G	T	intergenic	29912.t000250.TIGRR0.1,29912.t000251.TIGRR0.1	-	-
	1615969	A	G	intergenic	29912.t000250.TIGRR0.1,29912.t000251.TIGRR0.1	-	-
	1616126	C	T	intergenic	29912.t000250.TIGRR0.1,29912.t000251.TIGRR0.1	-	-
	1616140	A	T	intergenic	29912.t000250.TIGRR0.1,29912.t000251.TIGRR0.1	-	-
	1617047	G	C	downstream	29912.t000251.TIGRR0.1	-	-
	1617622	C	T	downstream	29912.t000251.TIGRR0.1	-	-
	1617874	C	A	downstream	29912.t000251.TIGRR0.1	-	-
	1618174	G	T	exonic	29912.t000251.TIGRR0.1	6.82e-05	nonsynonymous SNV
	1618319	A	C	intronic	29912.t000251.TIGRR0.1	-	-
	1618328	C	T	intronic	29912.t000251.TIGRR0.1	-	-
	1618955	T	A	intronic	29912.t000251.TIGRR0.1	-	-
	1619084	T	G	intronic	29912.t000251.TIGRR0.1	-	-
	1619468	C	G	intronic	29912.t000251.TIGRR0.1	-	-
	1619793	G	T	exonic	29912.t000251.TIGRR0.1	8.04e-05	nonsynonymous SNV
	1620202	C	T	upstream	29912.t000251.TIGRR0.1	-	-
	1620801	A	C	upstream	29912.t000251.TIGRR0.1	-	-
	1621187	C	T	intergenic	29912.t000251.TIGRR0.1,29912.t000252.TIGRR0.1	-	-
	1621352	C	A	intergenic	29912.t000251.TIGRR0.1,29912.t000252.TIGRR0.1	-	-
	1621397	A	G	intergenic	29912.t000251.TIGRR0.1,29912.t000252.TIGRR0.1	-	-
	1621521	G	T	intergenic	29912.t000251.TIGRR0.1,29912.t000252.TIGRR0.1	-	-
	1621979	C	T	intergenic	29912.t000251.TIGRR0.1,29912.t000252.TIGRR0.1	-	-
	1622242	T	C	intergenic	29912.t000251.TIGRR0.1,29912.t000252.TIGRR0.1	-	-
	1622297	T	A	intergenic	29912.t000251.TIGRR0.1,29912.t000252.TIGRR0.1	-	-
	1622312	T	C	intergenic	29912.t000251.TIGRR0.1,29912.t000252.TIGRR0.1	-	-
	1622363	A	G	intergenic	29912.t000251.TIGRR0.1,29912.t000252.TIGRR0.1	-	-
	1622401	T	C	intergenic	29912.t000251.TIGRR0.1,29912.t000252.TIGRR0.1	-	-
	1622433	T	C	intergenic	29912.t000251.TIGRR0.1,29912.t000252.TIGRR0.1	-	-
	1622439	G	A	intergenic	29912.t000251.TIGRR0.1,29912.t000252.TIGRR0.1	-	-
	1622462	A	C	intergenic	29912.t000251.TIGRR0.1,29912.t000252.TIGRR0.1	-	-
	1623221	G	T	intergenic	29912.t000251.TIGRR0.1,29912.t000252.TIGRR0.1	-	-
	1623331	T	A	intergenic	29912.t000251.TIGRR0.1,29912.t000252.TIGRR0.1	-	-
	1623725	G	T	intergenic	29912.t000251.TIGRR0.1,29912.t000252.TIGRR0.1	-	-
	1624372	A	G	intergenic	29912.t000251.TIGRR0.1,29912.t000252.TIGRR0.1	-	-
	1625079	G	A	intergenic	29912.t000251.TIGRR0.1,29912.t000252.TIGRR0.1	-	-
	1625115	C	A	intergenic	29912.t000251.TIGRR0.1,29912.t000252.TIGRR0.1	-	-
	1625193	C	T	intergenic	29912.t000251.TIGRR0.1,29912.t000252.TIGRR0.1	-	-
	1625200	A	G	intergenic	29912.t000251.TIGRR0.1,29912.t000252.TIGRR0.1	-	-
	1625236	C	T	intergenic	29912.t000251.TIGRR0.1,29912.t000252.TIGRR0.1	-	-
	1625364	A	C	intergenic	29912.t000251.TIGRR0.1,29912.t000252.TIGRR0.1	-	-
	1625415	A	G	intergenic	29912.t000251.TIGRR0.1,29912.t000252.TIGRR0.1	-	-
	1625442	T	G	intergenic	29912.t000251.TIGRR0.1,29912.t000252.TIGRR0.1	-	-
	1625540	G	T	intergenic	29912.t000251.TIGRR0.1,29912.t000252.TIGRR0.1	-	-
	1625562	G	T	intergenic	29912.t000251.TIGRR0.1,29912.t000252.TIGRR0.1	-	-
	1625782	C	G	intergenic	29912.t000251.TIGRR0.1,29912.t000252.TIGRR0.1	-	-
	1627043	A	G	intergenic	29912.t000251.TIGRR0.1,29912.t000252.TIGRR0.1	-	-
	1627704	G	A	intergenic	29912.t000251.TIGRR0.1,29912.t000252.TIGRR0.1	-	-
	1627716	T	C	intergenic	29912.t000251.TIGRR0.1,29912.t000252.TIGRR0.1	-	-
	1627717	G	T	intergenic	29912.t000251.TIGRR0.1,29912.t000252.TIGRR0.1	-	-
	1627781	G	A	intergenic	29912.t000251.TIGRR0.1,29912.t000252.TIGRR0.1	-	-
	1627982	A	G	intergenic	29912.t000251.TIGRR0.1,29912.t000252.TIGRR0.1	-	-
	1628852	C	G	intergenic	29912.t000251.TIGRR0.1,29912.t000252.TIGRR0.1	-	-
	1629572	A	C	intergenic	29912.t000251.TIGRR0.1,29912.t000252.TIGRR0.1	-	-
	1629765	C	G	intergenic	29912.t000251.TIGRR0.1,29912.t000252.TIGRR0.1	-	-
	1630206	C	A	intergenic	29912.t000251.TIGRR0.1,29912.t000252.TIGRR0.1	-	-
	1630376	T	G	intergenic	29912.t000251.TIGRR0.1,29912.t000252.TIGRR0.1	-	-
	1630384	C	A	intergenic	29912.t000251.TIGRR0.1,29912.t000252.TIGRR0.1	-	-
	1630660	T	A	intergenic	29912.t000251.TIGRR0.1,29912.t000252.TIGRR0.1	-	-
	1630685	A	T	intergenic	29912.t000251.TIGRR0.1,29912.t000252.TIGRR0.1	-	-
	1630722	C	T	downstream	29912.t000252.TIGRR0.1	-	-
	1630753	T	A	downstream	29912.t000252.TIGRR0.1	-	-
	1631149	T	G	downstream	29912.t000252.TIGRR0.1	-	-
	1631177	C	T	downstream	29912.t000252.TIGRR0.1	-	-
	1631610	C	T	downstream	29912.t000252.TIGRR0.1	-	-
	1632085	T	G	exonic	29912.t000252.TIGRR0.1	4.91e-06	nonsynonymous SNV
	1632102	T	G	exonic	29912.t000252.TIGRR0.1	3.11e-06	nonsynonymous SNV
	1633830	C	T	upstream;downstream	29912.t000252.TIGRR0.1;29912.t000253.TIGRR0.1	-	-
	1634749	A	T	intergenic	29912.t000253.TIGRR0.1,29912.t000254.TIGRR0.1	-	-
	1634825	G	T	intergenic	29912.t000253.TIGRR0.1,29912.t000254.TIGRR0.1	-	-
	1634971	C	T	intergenic	29912.t000253.TIGRR0.1,29912.t000254.TIGRR0.1	-	-
	1634987	T	A	intergenic	29912.t000253.TIGRR0.1,29912.t000254.TIGRR0.1	-	-
	1635051	T	C	intergenic	29912.t000253.TIGRR0.1,29912.t000254.TIGRR0.1	-	-
	1635189	A	G	intergenic	29912.t000253.TIGRR0.1,29912.t000254.TIGRR0.1	-	-
	1635228	T	C	intergenic	29912.t000253.TIGRR0.1,29912.t000254.TIGRR0.1	-	-
	1635239	C	T	intergenic	29912.t000253.TIGRR0.1,29912.t000254.TIGRR0.1	-	-
	1635297	A	G	intergenic	29912.t000253.TIGRR0.1,29912.t000254.TIGRR0.1	-	-
	1635510	A	G	intergenic	29912.t000253.TIGRR0.1,29912.t000254.TIGRR0.1	-	-
	1639774	G	T	intergenic	29912.t000253.TIGRR0.1,29912.t000254.TIGRR0.1	-	-
	1639971	T	G	intergenic	29912.t000253.TIGRR0.1,29912.t000254.TIGRR0.1	-	-
	1640142	T	C	intergenic	29912.t000253.TIGRR0.1,29912.t000254.TIGRR0.1	-	-
	1640220	G	T	intergenic	29912.t000253.TIGRR0.1,29912.t000254.TIGRR0.1	-	-
	1640273	T	C	intergenic	29912.t000253.TIGRR0.1,29912.t000254.TIGRR0.1	-	-
	1640279	G	A	intergenic	29912.t000253.TIGRR0.1,29912.t000254.TIGRR0.1	-	-
	1640309	T	G	intergenic	29912.t000253.TIGRR0.1,29912.t000254.TIGRR0.1	-	-
	1640415	T	G	intergenic	29912.t000253.TIGRR0.1,29912.t000254.TIGRR0.1	-	-
	1640558	C	T	intergenic	29912.t000253.TIGRR0.1,29912.t000254.TIGRR0.1	-	-
	1640593	G	A	intergenic	29912.t000253.TIGRR0.1,29912.t000254.TIGRR0.1	-	-
	1640725	G	A	intergenic	29912.t000253.TIGRR0.1,29912.t000254.TIGRR0.1	-	-
	1640960	C	T	intergenic	29912.t000253.TIGRR0.1,29912.t000254.TIGRR0.1	-	-
	1641360	G	C	intergenic	29912.t000253.TIGRR0.1,29912.t000254.TIGRR0.1	-	-
	1641388	T	C	intergenic	29912.t000253.TIGRR0.1,29912.t000254.TIGRR0.1	-	-
	1641535	T	G	intergenic	29912.t000253.TIGRR0.1,29912.t000254.TIGRR0.1	-	-
	1641897	T	G	intergenic	29912.t000253.TIGRR0.1,29912.t000254.TIGRR0.1	-	-
	1642517	G	A	intergenic	29912.t000253.TIGRR0.1,29912.t000254.TIGRR0.1	-	-
	1642567	T	G	intergenic	29912.t000253.TIGRR0.1,29912.t000254.TIGRR0.1	-	-
	1642888	A	G	intergenic	29912.t000253.TIGRR0.1,29912.t000254.TIGRR0.1	-	-
	1642914	A	G	intergenic	29912.t000253.TIGRR0.1,29912.t000254.TIGRR0.1	-	-
	1643088	A	G	intergenic	29912.t000253.TIGRR0.1,29912.t000254.TIGRR0.1	-	-
	1643181	T	G	intergenic	29912.t000253.TIGRR0.1,29912.t000254.TIGRR0.1	-	-
	1644023	T	G	upstream	29912.t000254.TIGRR0.1	-	-
	1644088	C	T	upstream	29912.t000254.TIGRR0.1	-	-
	1645521	T	A	upstream;downstream	29912.t000255.TIGRR0.1;29912.t000254.TIGRR0.1	-	-
	1645927	T	C	intronic	29912.t000255.TIGRR0.1	-	-
	1646479	A	G	exonic	29912.t000255.TIGRR0.1	1.61e-06	nonsynonymous SNV
	1646532	C	T	exonic	29912.t000255.TIGRR0.1	8.67e-07	synonymous SNV
	1646921	T	C	downstream	29912.t000255.TIGRR0.1,29912.t000256.TIGRR0.1	-	-
	1646975	A	G	downstream	29912.t000255.TIGRR0.1,29912.t000256.TIGRR0.1	-	-
	1646982	T	C	downstream	29912.t000255.TIGRR0.1,29912.t000256.TIGRR0.1	-	-
	1647227	T	C	downstream	29912.t000255.TIGRR0.1,29912.t000256.TIGRR0.1	-	-
	1647445	T	C	downstream	29912.t000255.TIGRR0.1,29912.t000256.TIGRR0.1	-	-
	1647686	G	A	downstream	29912.t000255.TIGRR0.1,29912.t000256.TIGRR0.1	-	-
	1647967	G	A	exonic	29912.t000256.TIGRR0.1	2.22e-06	nonsynonymous SNV
	1648223	A	G	exonic	29912.t000256.TIGRR0.1	5.78e-05	nonsynonymous SNV
	1649142	A	T	intronic	29912.t000256.TIGRR0.1	-	-
	1649256	T	A	exonic	29912.t000256.TIGRR0.1	1.12e-06	nonsynonymous SNV
	1649326	A	T	exonic	29912.t000256.TIGRR0.1	2.19e-06	synonymous SNV
	1649515	C	A	intronic	29912.t000256.TIGRR0.1	-	-
	1649817	T	C	intronic	29912.t000256.TIGRR0.1	-	-
	1649982	C	G	intronic	29912.t000256.TIGRR0.1	-	-
	1650901	G	T	intronic	29912.t000256.TIGRR0.1	-	-
	1651098	T	C	exonic	29912.t000256.TIGRR0.1	2.01e-05	synonymous SNV
	1651265	T	C	intronic	29912.t000256.TIGRR0.1	-	-
	1651756	G	A	upstream	29912.t000256.TIGRR0.1	-	-
	1651896	T	C	upstream	29912.t000256.TIGRR0.1	-	-
	1652048	C	T	upstream	29912.t000256.TIGRR0.1	-	-
	1652098	A	G	upstream	29912.t000256.TIGRR0.1	-	-
	1652123	C	T	upstream	29912.t000256.TIGRR0.1	-	-
	1652423	C	T	upstream	29912.t000256.TIGRR0.1	-	-
	1652503	G	A	intergenic	29912.t000256.TIGRR0.1,29912.t000257.TIGRR0.1	-	-
	1652602	T	C	intergenic	29912.t000256.TIGRR0.1,29912.t000257.TIGRR0.1	-	-
	1652608	A	T	intergenic	29912.t000256.TIGRR0.1,29912.t000257.TIGRR0.1	-	-
	1652647	G	T	intergenic	29912.t000256.TIGRR0.1,29912.t000257.TIGRR0.1	-	-
	1652767	A	G	upstream	29912.t000257.TIGRR0.1	-	-
	1653012	A	G	upstream	29912.t000257.TIGRR0.1	-	-
	1653050	G	A	upstream	29912.t000257.TIGRR0.1	-	-
	1653109	G	A	upstream	29912.t000257.TIGRR0.1	-	-
	1653124	G	A	upstream	29912.t000257.TIGRR0.1	-	-
	1653206	G	A	upstream	29912.t000257.TIGRR0.1	-	-
	1653290	A	G	upstream	29912.t000257.TIGRR0.1	-	-
	1653303	T	A	upstream	29912.t000257.TIGRR0.1	-	-
	1653496	T	A	upstream	29912.t000257.TIGRR0.1	-	-
	1653600	G	T	upstream	29912.t000257.TIGRR0.1	-	-
	1653688	A	T	upstream	29912.t000257.TIGRR0.1	-	-
	1654220	C	T	intronic	29912.t000257.TIGRR0.1	-	-
	1654612	A	G	exonic	29912.t000257.TIGRR0.1	8.5e-06	nonsynonymous SNV
	1654704	G	T	intronic	29912.t000257.TIGRR0.1	-	-
	1655965	G	A	upstream;downstream	29912.t000258.TIGRR0.1;29912.t000257.TIGRR0.1	-	-
	1656037	C	T	upstream;downstream	29912.t000258.TIGRR0.1;29912.t000257.TIGRR0.1	-	-
	1656123	T	C	upstream;downstream	29912.t000258.TIGRR0.1;29912.t000257.TIGRR0.1	-	-
	1656219	T	C	upstream;downstream	29912.t000258.TIGRR0.1;29912.t000257.TIGRR0.1	-	-
	1656368	A	T	upstream;downstream	29912.t000258.TIGRR0.1;29912.t000257.TIGRR0.1	-	-
	1656462	T	C	upstream;downstream	29912.t000258.TIGRR0.1;29912.t000257.TIGRR0.1	-	-
	1656703	G	C	exonic	29912.t000258.TIGRR0.1	1.61e-06	nonsynonymous SNV
	1656780	A	T	exonic	29912.t000258.TIGRR0.1	7.97e-07	nonsynonymous SNV
	1656800	G	T	exonic	29912.t000258.TIGRR0.1	1.61e-06	synonymous SNV
	1657270	G	T	intronic	29912.t000258.TIGRR0.1	-	-
	1657271	C	T	intronic	29912.t000258.TIGRR0.1	-	-
	1657350	A	T	intronic	29912.t000258.TIGRR0.1	-	-
	1657459	T	G	intronic	29912.t000258.TIGRR0.1	-	-
	1657867	A	G	intronic	29912.t000258.TIGRR0.1	-	-
	1657898	A	T	intronic	29912.t000258.TIGRR0.1	-	-
	1657944	G	A	intronic	29912.t000258.TIGRR0.1	-	-
	1658217	C	T	intronic	29912.t000258.TIGRR0.1	-	-
	1659252	G	A	downstream	29912.t000258.TIGRR0.1	-	-
	1659351	T	C	downstream	29912.t000258.TIGRR0.1	-	-
	1659790	T	C	downstream	29912.t000259.TIGRR0.1	-	-
	1660157	C	G	downstream	29912.t000259.TIGRR0.1,29912.t000260.TIGRR0.1	-	-
	1660212	G	A	downstream	29912.t000259.TIGRR0.1,29912.t000260.TIGRR0.1	-	-
	1660700	A	G	downstream	29912.t000259.TIGRR0.1,29912.t000260.TIGRR0.1	-	-
	1660752	C	A	downstream	29912.t000259.TIGRR0.1,29912.t000260.TIGRR0.1	-	-
	1661189	C	A	exonic	29912.t000260.TIGRR0.1	3.5e-08	nonsynonymous SNV
	1662084	C	T	upstream	29912.t000260.TIGRR0.1	-	-
	1662482	C	T	upstream	29912.t000260.TIGRR0.1	-	-
	1663593	G	C	upstream	29912.t000261.TIGRR0.1,29912.t000262.TIGRR0.1	-	-
Bold black font indicate the variant significantly associated with capsule dehiscence.
