# Supplementary material for: Sequencing of Chinese castor lines reveals genetic signatures of selection and yield-associated loci
Source: Nat Commun. 2019 Jul 31;10:3418. doi: 10.1038/s41467-019-11228-3 (PMC6668449; doi:10.1038/s41467-019-11228-3)
Supplement: Supplementary file 18 — Supplementary Data 14 [file 41467_2019_11228_MOESM18_ESM.xlsx]

## Sheet: Supplementary Data 14
Supplementary Data 14 List of all associated genes for Panicle height
Trait	Scaffold	Position	p-value	Ref	Alt	Annotype	Gene name	RC.Anno	KEGG/ec	GO	Best-hit-arabi-name	Arabi-defline	Best-hit-NCBI-Rc-datebase-name	NCBI-anno
Panicle height	Rc27524	34849	1.08203e-07	A	C	nonsynonymous SNV	27524.t000005	Note "hypothetical protein"	-	-	AT1G68500.1	-	LOC8285780	uncharacterized LOC8285780 (LOC8285780), mRNA
	Rc27524	34991	9.74143e-08	G	T	nonsynonymous SNV	27524.t000005	Note "hypothetical protein"	-	-	AT1G68500.1	-	LOC8285780	uncharacterized LOC8285780 (LOC8285780), mRNA
	Rc29813	343707	7.68192e-07	T	C	nonsynonymous SNV	29813.t000055	Note "conserved hypothetical protein"	-	GO:0006355,GO:0003677	AT3G47500.1	cycling DOF factor 3	LOC8281866	cyclic dof factor 3 (LOC8281866), mRNA
	Rc29813	341578	1.62673e-08	G	C	nonsynonymous SNV	29813.t000055	Note "conserved hypothetical protein"	-	GO:0006355,GO:0003677	AT3G47500.1	cycling DOF factor 3	LOC8281866	cyclic dof factor 3 (LOC8281866), mRNA
	Rc29813	353238	4.14328e-07	G	A	nonsynonymous SNV	29813.t000056	Note "nucleic acid binding protein, putative"	-	-	AT4G29090.1	Ribonuclease H-like superfamily protein	LOC8278078	kelch repeat and BTB domain-containing protein 13 (LOC8278078), transcript variant X3, mRNA
	Rc29813	353348	3.02258e-07	A	G	nonsynonymous SNV	29813.t000056	Note "nucleic acid binding protein, putative"	-	-	AT4G29090.1	Ribonuclease H-like superfamily protein	LOC8278078	kelch repeat and BTB domain-containing protein 13 (LOC8278078), transcript variant X3, mRNA
	Rc29813	352334	6.40516e-07	G	A	nonsynonymous SNV	29813.t000056	Note "nucleic acid binding protein, putative"	-	-	AT4G29090.1	Ribonuclease H-like superfamily protein	LOC8278078	kelch repeat and BTB domain-containing protein 13 (LOC8278078), transcript variant X3, mRNA
	Rc29813	352425	9.01988e-07	A	G	nonsynonymous SNV	29813.t000056	Note "nucleic acid binding protein, putative"	-	-	AT4G29090.1	Ribonuclease H-like superfamily protein	LOC8278078	kelch repeat and BTB domain-containing protein 13 (LOC8278078), transcript variant X3, mRNA
	Rc29813	352629	7.78433e-07	G	A	nonsynonymous SNV	29813.t000056	Note "nucleic acid binding protein, putative"	-	-	AT4G29090.1	Ribonuclease H-like superfamily protein	LOC8278078	kelch repeat and BTB domain-containing protein 13 (LOC8278078), transcript variant X3, mRNA
	Rc29813	353619	1.66385e-07	T	C	nonsynonymous SNV	29813.t000056	Note "nucleic acid binding protein, putative"	-	-	AT4G29090.1	Ribonuclease H-like superfamily protein	LOC8278078	kelch repeat and BTB domain-containing protein 13 (LOC8278078), transcript variant X3, mRNA
	Rc29813	352479	1.34504e-07	T	C	nonsynonymous SNV	29813.t000056	Note "nucleic acid binding protein, putative"	-	-	AT4G29090.1	Ribonuclease H-like superfamily protein	LOC8278078	kelch repeat and BTB domain-containing protein 13 (LOC8278078), transcript variant X3, mRNA
	Rc29813	353037	3.44193e-07	A	G	nonsynonymous SNV	29813.t000056	Note "nucleic acid binding protein, putative"	-	-	AT4G29090.1	Ribonuclease H-like superfamily protein	LOC8278078	kelch repeat and BTB domain-containing protein 13 (LOC8278078), transcript variant X3, mRNA
	Rc29813	353289	2.28856e-07	G	A	nonsynonymous SNV	29813.t000056	Note "nucleic acid binding protein, putative"	-	-	AT4G29090.1	Ribonuclease H-like superfamily protein	LOC8278078	kelch repeat and BTB domain-containing protein 13 (LOC8278078), transcript variant X3, mRNA
	Rc29813	356156	1.50717e-07	T	G	nonsynonymous SNV	29813.t000057	Note "calcium ion binding protein, putative"	-	GO:0005509	AT5G39670.1	Calcium-binding EF-hand family protein	LOC8281821	probable calcium-binding protein CML45 (LOC8281821), mRNA
	Rc29813	360436	2.0687e-08	T	C	nonsynonymous SNV	29813.t000058	Note "r2r3-myb transcription factor, putative"	-	-	AT1G69560.1	myb domain protein 105	LOC8281822	myb-like protein AA (LOC8281822), transcript variant X2, mRNA
	Rc29813	361683	7.48303e-07	G	C	nonsynonymous SNV	29813.t000058	Note "r2r3-myb transcription factor, putative"	-	-	AT1G69560.1	myb domain protein 105	LOC8281822	myb-like protein AA (LOC8281822), transcript variant X2, mRNA
	Rc29813	386756	1.69868e-08	C	T	nonsynonymous SNV	29813.t000060	Note "mads box protein, putative"	-	GO:0046983,GO:0003677	AT2G03060.2	AGAMOUS-like 30	LOC8281824	agamous-like MADS-box protein AGL30 (LOC8281824), transcript variant X4, mRNA
	Rc29912	746141	4.129e-08	T	G	nonsynonymous SNV	29912.t000067	Note "Meiotic coiled-coil protein, putative"	-	-	AT4G29170.1	Mnd1 family protein	LOC8265109	meiotic nuclear division protein 1 homolog (LOC8265109), transcript variant X2, misc_RNA
	Rc29912	627965	6.83333e-07	A	G	nonsynonymous SNV	29912.t000124	Note "pentatricopeptide repeat-containing protein, putative"	-	-	AT4G39530.1	Tetratricopeptide repeat (TPR)-like superfamily protein	LOC8265085	pentatricopeptide repeat-containing protein At3g24000, mitochondrial (LOC8265085), transcript variant X4, mRNA
	Rc29912	627301	2.11443e-07	A	G	nonsynonymous SNV	29912.t000124	Note "pentatricopeptide repeat-containing protein, putative"	-	-	AT4G39530.1	Tetratricopeptide repeat (TPR)-like superfamily protein	LOC8265085	pentatricopeptide repeat-containing protein At3g24000, mitochondrial (LOC8265085), transcript variant X4, mRNA
	Rc29912	631068	2.06734e-07	T	C	nonsynonymous SNV	29912.t000124	Note "pentatricopeptide repeat-containing protein, putative"	-	-	AT4G39530.1	Tetratricopeptide repeat (TPR)-like superfamily protein	LOC8265085	pentatricopeptide repeat-containing protein At3g24000, mitochondrial (LOC8265085), transcript variant X4, mRNA
	Rc29912	641311	5.21205e-07	A	T	nonsynonymous SNV	29912.t000127	Note "protein arginine n-methyltransferase 1, putative"	2.1.1.125	GO:0008168,GO:0006479	AT4G29510.1	arginine methyltransferase 11	LOC8265088	protein arginine N-methyltransferase 1.1 (LOC8265088), mRNA
	Rc29912	719190	4.129e-08	T	A	nonsynonymous SNV	29912.t000141	Note "60S ribosomal protein L31, putative"	-	GO:0006412,GO:0005840,GO:0005622,GO:0003735	AT5G56710.1	Ribosomal protein L31e family protein	LOC8265102	60S ribosomal protein L31 (LOC8265102), mRNA
	Rc29912	737607	4.129e-08	G	T	nonsynonymous SNV	29912.t000146	Note "metallopeptidase, putative"	-	-	AT1G51760.1	peptidase M20/M25/M40 family protein	LOC8265107	IAA-amino acid hydrolase ILR1-like 4 (LOC8265107), mRNA
