# Supplementary material for: Sequencing of Chinese castor lines reveals genetic signatures of selection and yield-associated loci
Source: Nat Commun. 2019 Jul 31;10:3418. doi: 10.1038/s41467-019-11228-3 (PMC6668449; doi:10.1038/s41467-019-11228-3)
Supplement: Supplementary file 19 — Supplementary Data 15 [file 41467_2019_11228_MOESM19_ESM.xlsx]

## Sheet: Supplementary Data 15
Supplementary Data 15 Total significantly associated SNPs corresponding to five yield-related traits
Trait	Scaffold	Position	p-value	Start	End	Ref	Alt	SNP Location	Ref.gene	Variation type
PanicleLength	29940	239553	7.56749e-07	239553	239553	C	T	intergenic	29940.t000004.TIGRR0.1,29940.t000005.TIGRR0.1	.
	30147	22290	3.08339e-07	22290	22290	T	C	intergenic	30147.t000003.TIGRR0.1,30147.t000004.TIGRR0.1	.
	30190	1629314	2.11405e-07	1629314	1629314	A	G	intergenic	30190.t000297.TIGRR0.1,30190.t000298.TIGRR0.1	.
PlantHeight	29621	32750	3.00383e-07	32750	32750	T	C	intergenic	NONE,NONE	.
	29622	50329	1.50565e-07	50329	50329	G	A	intergenic	NONE,NONE	.
RMFF	27401	79	3.86775e-07	79	79	T	C	intergenic	NONE,27401.t000001.TIGRR0.1	.
	27401	3576	6.00461e-07	3576	3576	T	C	intergenic	NONE,27401.t000001.TIGRR0.1	.
	27401	24456	3.2607e-07	24456	24456	C	T	intergenic	27401.t000003.TIGRR0.1,27401.t000004.TIGRR0.1	.
	27613	178383	4.22711e-07	178383	178383	A	T	intergenic	27613.t000028.TIGRR0.1,27613.t000029.TIGRR0.1	.
	27613	179202	2.11505e-11	179202	179202	C	T	intergenic	27613.t000028.TIGRR0.1,27613.t000029.TIGRR0.1	.
	27613	179665	7.26953e-10	179665	179665	C	T	intergenic	27613.t000028.TIGRR0.1,27613.t000029.TIGRR0.1	.
	27613	179814	6.91377e-10	179814	179814	T	C	intergenic	27613.t000028.TIGRR0.1,27613.t000029.TIGRR0.1	.
	27613	180001	7.54975e-10	180001	180001	A	C	intergenic	27613.t000028.TIGRR0.1,27613.t000029.TIGRR0.1	.
	27637	13199	1.45159e-07	13199	13199	C	T	upstream	27637.t000001.TIGRR0.1	.
	27637	13205	6.23653e-08	13205	13205	A	G	upstream	27637.t000001.TIGRR0.1	.
	27637	34042	8.8772e-08	34042	34042	T	C	intergenic	27637.t000005.TIGRR0.1,27637.t000006.TIGRR0.1	.
	27637	68637	2.64931e-08	68637	68637	C	T	intergenic	27637.t000012.TIGRR0.1,NONE	.
	27637	75533	7.92652e-07	75533	75533	T	C	intergenic	27637.t000012.TIGRR0.1,NONE	.
	27699	65683	7.97171e-07	65683	65683	A	G	intergenic	27699.t000006.TIGRR0.1,27699.t000007.TIGRR0.1	.
	27699	66732	7.67623e-09	66732	66732	G	A	intergenic	27699.t000006.TIGRR0.1,27699.t000007.TIGRR0.1	.
	27699	66772	8.52007e-07	66772	66772	G	A	intergenic	27699.t000006.TIGRR0.1,27699.t000007.TIGRR0.1	.
	27699	66786	8.52007e-07	66786	66786	C	T	intergenic	27699.t000006.TIGRR0.1,27699.t000007.TIGRR0.1	.
	27699	70005	7.66219e-07	70005	70005	C	T	intergenic	27699.t000006.TIGRR0.1,27699.t000007.TIGRR0.1	.
	27699	70854	9.07354e-07	70854	70854	T	C	intergenic	27699.t000006.TIGRR0.1,27699.t000007.TIGRR0.1	.
	27699	71520	7.05125e-07	71520	71520	C	T	intergenic	27699.t000006.TIGRR0.1,27699.t000007.TIGRR0.1	.
	27699	71999	1.08525e-07	71999	71999	C	G	intergenic	27699.t000006.TIGRR0.1,27699.t000007.TIGRR0.1	.
	27699	72500	9.19508e-07	72500	72500	G	A	intergenic	27699.t000006.TIGRR0.1,27699.t000007.TIGRR0.1	.
	27699	73007	8.76534e-07	73007	73007	A	G	intergenic	27699.t000006.TIGRR0.1,27699.t000007.TIGRR0.1	.
	27699	73054	8.76534e-07	73054	73054	C	T	intergenic	27699.t000006.TIGRR0.1,27699.t000007.TIGRR0.1	.
	27699	78671	8.73698e-07	78671	78671	C	A	intergenic	27699.t000007.TIGRR0.1,27699.t000008.TIGRR0.1	.
	27699	78831	7.97171e-07	78831	78831	A	T	intergenic	27699.t000007.TIGRR0.1,27699.t000008.TIGRR0.1	.
	27699	81366	1.71451e-07	81366	81366	A	G	UTR3	27699.t000008.TIGRR0.1	.
	27699	83147	8.51064e-07	83147	83147	C	T	intergenic	27699.t000008.TIGRR0.1,27699.t000009.TIGRR0.1	.
	27699	85602	9.04854e-07	85602	85602	T	C	downstream	27699.t000009.TIGRR0.1	.
	27699	85907	7.98745e-07	85907	85907	T	G	downstream	27699.t000009.TIGRR0.1	.
	27699	89290	8.8896e-07	89290	89290	G	A	intergenic	27699.t000009.TIGRR0.1,27699.t000010.TIGRR0.1	.
	27699	90966	8.73698e-07	90966	90966	G	A	intergenic	27699.t000009.TIGRR0.1,27699.t000010.TIGRR0.1	.
	27699	92221	9.02785e-07	92221	92221	T	C	intergenic	27699.t000009.TIGRR0.1,27699.t000010.TIGRR0.1	.
	27699	92238	7.52787e-07	92238	92238	C	T	intergenic	27699.t000009.TIGRR0.1,27699.t000010.TIGRR0.1	.
	27699	102326	8.68003e-07	102326	102326	A	G	intergenic	27699.t000009.TIGRR0.1,27699.t000010.TIGRR0.1	.
	27699	119595	2.80625e-08	119595	119595	C	T	intergenic	27699.t000009.TIGRR0.1,27699.t000010.TIGRR0.1	.
	27699	124442	3.90824e-07	124442	124442	A	C	intergenic	27699.t000009.TIGRR0.1,27699.t000010.TIGRR0.1	.
	27699	124461	1.26407e-09	124461	124461	T	G	intergenic	27699.t000009.TIGRR0.1,27699.t000010.TIGRR0.1	.
	27699	124477	1.30349e-09	124477	124477	C	T	intergenic	27699.t000009.TIGRR0.1,27699.t000010.TIGRR0.1	.
	27699	124724	1.72295e-07	124724	124724	T	C	intergenic	27699.t000009.TIGRR0.1,27699.t000010.TIGRR0.1	.
	27699	124757	1.72919e-07	124757	124757	A	T	intergenic	27699.t000009.TIGRR0.1,27699.t000010.TIGRR0.1	.
	27699	124765	1.72919e-07	124765	124765	A	G	intergenic	27699.t000009.TIGRR0.1,27699.t000010.TIGRR0.1	.
	27699	142693	8.98401e-07	142693	142693	A	T	intronic	27699.t000014.TIGRR0.1	.
	27699	151114	8.21402e-07	151114	151114	C	T	intergenic	27699.t000014.TIGRR0.1,NONE	.
	27699	154104	1.43701e-07	154104	154104	C	A	intergenic	27699.t000014.TIGRR0.1,NONE	.
	27699	159049	8.60244e-07	159049	159049	A	T	intergenic	27699.t000014.TIGRR0.1,NONE	.
	27699	159785	3.69658e-07	159785	159785	A	T	intergenic	27699.t000014.TIGRR0.1,NONE	.
	27699	161937	8.87781e-07	161937	161937	G	A	intergenic	27699.t000014.TIGRR0.1,NONE	.
	27699	164580	7.97171e-07	164580	164580	A	G	intergenic	27699.t000014.TIGRR0.1,NONE	.
	27763	7228	2.99275e-09	7228	7228	T	A	intergenic	NONE,27763.t000001.TIGRR0.1	.
	27872	13074	7.62966e-07	13074	13074	A	G	intergenic	27872.t000001.TIGRR0.1,NONE	.
	27914	225228	6.39757e-09	225228	225228	C	T	intergenic	27914.t000020.TIGRR0.1,27914.t000022.TIGRR0.1	.
	27966	717	9.01739e-07	717	717	A	G	intergenic	NONE,27966.t000001.TIGRR0.1	.
	27999	7960	1.81975e-07	7960	7960	C	T	intergenic	NONE,27999.t000001.TIGRR0.1	.
	28192	113531	4.51352e-07	113531	113531	A	C	intergenic	28192.t000013.TIGRR0.1,NONE	.
	28196	44790	9.36038e-14	44790	44790	G	A	intergenic	28196.t000003.TIGRR0.1,28196.t000004.TIGRR0.1	.
	28427	12861	6.56818e-09	12861	12861	A	C	intergenic	NONE,NONE	.
	28427	13029	3.79948e-08	13029	13029	C	A	intergenic	NONE,NONE	.
	28427	13048	3.03631e-08	13048	13048	G	A	intergenic	NONE,NONE	.
	28609	12292	1.07771e-07	12292	12292	C	T	intergenic	28609.t000002.TIGRR0.1,28609.t000003.TIGRR0.1	.
	28609	12621	6.03019e-07	12621	12621	G	A	intergenic	28609.t000002.TIGRR0.1,28609.t000003.TIGRR0.1	.
	28609	13663	7.18592e-08	13663	13663	G	A	intergenic	28609.t000002.TIGRR0.1,28609.t000003.TIGRR0.1	.
	28609	14171	1.16126e-07	14171	14171	A	G	intergenic	28609.t000002.TIGRR0.1,28609.t000003.TIGRR0.1	.
	28609	14189	1.21066e-07	14189	14189	G	A	intergenic	28609.t000002.TIGRR0.1,28609.t000003.TIGRR0.1	.
	28609	15189	9.60009e-08	15189	15189	C	T	intergenic	28609.t000002.TIGRR0.1,28609.t000003.TIGRR0.1	.
	28609	15206	9.60009e-08	15206	15206	A	G	intergenic	28609.t000002.TIGRR0.1,28609.t000003.TIGRR0.1	.
	28609	15226	3.48944e-11	15226	15226	A	C	intergenic	28609.t000002.TIGRR0.1,28609.t000003.TIGRR0.1	.
	28609	15230	3.48944e-11	15230	15230	T	C	intergenic	28609.t000002.TIGRR0.1,28609.t000003.TIGRR0.1	.
	28609	17073	5.13128e-12	17073	17073	C	A	intergenic	28609.t000002.TIGRR0.1,28609.t000003.TIGRR0.1	.
	28609	17125	1.72332e-13	17125	17125	C	T	intergenic	28609.t000002.TIGRR0.1,28609.t000003.TIGRR0.1	.
	28609	17591	1.18168e-07	17591	17591	A	C	intergenic	28609.t000002.TIGRR0.1,28609.t000003.TIGRR0.1	.
	28609	17991	1.46722e-07	17991	17991	T	C	intergenic	28609.t000002.TIGRR0.1,28609.t000003.TIGRR0.1	.
	28609	25076	6.88061e-08	25076	25076	A	C	intergenic	28609.t000003.TIGRR0.1,28609.t000004.TIGRR0.1	.
	28609	26526	3.46995e-09	26526	26526	A	G	intergenic	28609.t000003.TIGRR0.1,28609.t000004.TIGRR0.1	.
	28609	30169	5.90639e-11	30169	30169	G	A	upstream	28609.t000004.TIGRR0.1	.
	28609	33091	1.33067e-07	33091	33091	C	A	upstream;downstream	28609.t000007.TIGRR0.1;28609.t000006.TIGRR0.1	.
	28609	33797	1.21203e-07	33797	33797	G	A	upstream	28609.t000007.TIGRR0.1	.
	28609	33809	1.21203e-07	33809	33809	A	T	upstream	28609.t000007.TIGRR0.1	.
	28609	33858	1.21203e-07	33858	33858	T	C	upstream	28609.t000007.TIGRR0.1	.
	28609	37473	9.99572e-08	37473	37473	A	G	intergenic	28609.t000007.TIGRR0.1,28609.t000008.TIGRR0.1	.
	28609	38762	1.05555e-07	38762	38762	T	C	intergenic	28609.t000007.TIGRR0.1,28609.t000008.TIGRR0.1	.
	28609	48950	1.10453e-07	48950	48950	T	G	intergenic	28609.t000009.TIGRR0.1,28609.t000010.TIGRR0.1	.
	28609	57587	7.0434e-08	57587	57587	A	T	intergenic	28609.t000011.TIGRR0.1,28609.t000012.TIGRR0.1	.
	28609	97694	3.03226e-11	97694	97694	C	T	intergenic	28609.t000014.TIGRR0.1,NONE	.
	28677	18249	3.84802e-07	18249	18249	C	T	intergenic	28677.t000001.TIGRR0.1,28677.t000002.TIGRR0.1	.
	28677	19075	3.9262e-07	19075	19075	T	C	intergenic	28677.t000001.TIGRR0.1,28677.t000002.TIGRR0.1	.
	28677	19105	3.84802e-07	19105	19105	G	A	intergenic	28677.t000001.TIGRR0.1,28677.t000002.TIGRR0.1	.
	28677	19312	4.07295e-07	19312	19312	C	T	intergenic	28677.t000001.TIGRR0.1,28677.t000002.TIGRR0.1	.
	28677	27902	3.89029e-07	27902	27902	G	C	intergenic	28677.t000002.TIGRR0.1,28677.t000003.TIGRR0.1	.
	28677	28785	3.46806e-08	28785	28785	G	T	intergenic	28677.t000002.TIGRR0.1,28677.t000003.TIGRR0.1	.
	28677	31463	9.2834e-08	31463	31463	G	A	intronic	28677.t000003.TIGRR0.1	.
	28677	33972	2.93289e-09	33972	33972	C	T	intergenic	28677.t000003.TIGRR0.1,28677.t000004.TIGRR0.1	.
	28677	40084	9.60009e-08	40084	40084	C	T	intronic	28677.t000004.TIGRR0.1	.
	28677	43802	1.23097e-07	43802	43802	G	A	intergenic	28677.t000004.TIGRR0.1,NONE	.
	28748	86622	5.63976e-07	86622	86622	G	A	exonic	28748.t000009.TIGRR0.1	nonsynonymous SNV
	28790	9104	8.22226e-07	9104	9104	A	G	intergenic	28790.t000001.TIGRR0.1,NONE	.
	28790	9124	8.4156e-07	9124	9124	C	A	intergenic	28790.t000001.TIGRR0.1,NONE	.
	28790	12236	1.66895e-07	12236	12236	C	T	intergenic	28790.t000001.TIGRR0.1,NONE	.
	28862	14641	2.57252e-10	14641	14641	A	G	intergenic	NONE,NONE	.
	29005	69833	3.00333e-07	69833	69833	C	T	exonic	29005.t000010.TIGRR0.1	synonymous SNV
	29005	71374	2.99233e-08	71374	71374	C	T	intergenic	29005.t000010.TIGRR0.1,29005.t000011.TIGRR0.1	.
	29005	88264	8.36904e-07	88264	88264	T	C	intergenic	29005.t000011.TIGRR0.1,29005.t000012.TIGRR0.1	.
	29005	91164	1.22358e-07	91164	91164	G	A	intergenic	29005.t000011.TIGRR0.1,29005.t000012.TIGRR0.1	.
	29005	129092	8.21695e-07	129092	129092	A	G	upstream	29005.t000016.TIGRR0.1	.
	29409	204085	2.02892e-07	204085	204085	A	G	intergenic	29409.t000017.TIGRR0.1,NONE	.
	29453	1707	1.43072e-24	1707	1707	A	C	intergenic	NONE,29453.t000001.TIGRR0.1	.
	29453	6129	6.33776e-10	6129	6129	A	G	intergenic	NONE,29453.t000001.TIGRR0.1	.
	29453	6370	7.65864e-18	6370	6370	A	G	intergenic	NONE,29453.t000001.TIGRR0.1	.
	29453	14570	1.76563e-10	14570	14570	G	C	intergenic	NONE,29453.t000001.TIGRR0.1	.
	29453	14625	1.77072e-10	14625	14625	T	G	intergenic	NONE,29453.t000001.TIGRR0.1	.
	29453	14648	1.73961e-10	14648	14648	A	G	intergenic	NONE,29453.t000001.TIGRR0.1	.
	29453	15848	1.71614e-10	15848	15848	A	G	intergenic	NONE,29453.t000001.TIGRR0.1	.
	29453	22718	2.43662e-10	22718	22718	T	A	intergenic	NONE,29453.t000001.TIGRR0.1	.
	29453	26708	1.76914e-10	26708	26708	C	A	intronic	29453.t000001.TIGRR0.1	.
	29453	45946	1.54974e-08	45946	45946	A	G	intergenic	29453.t000002.TIGRR0.1,NONE	.
	29579	25307	8.76534e-07	25307	25307	C	T	intergenic	29579.t000003.TIGRR0.1,29579.t000004.TIGRR0.1	.
	29579	25613	8.76534e-07	25613	25613	G	T	intergenic	29579.t000003.TIGRR0.1,29579.t000004.TIGRR0.1	.
	29579	88131	1.06675e-07	88131	88131	G	A	exonic	29579.t000010.TIGRR0.1	synonymous SNV
	29579	88169	1.06675e-07	88169	88169	G	A	exonic	29579.t000010.TIGRR0.1	nonsynonymous SNV
	29579	91953	8.08108e-07	91953	91953	A	G	intergenic	29579.t000010.TIGRR0.1,29579.t000011.TIGRR0.1	.
	29579	100919	8.46732e-07	100919	100919	C	T	intergenic	29579.t000010.TIGRR0.1,29579.t000011.TIGRR0.1	.
	29579	101117	8.76534e-07	101117	101117	C	A	intergenic	29579.t000010.TIGRR0.1,29579.t000011.TIGRR0.1	.
	29579	105073	1.31872e-07	105073	105073	G	A	intergenic	29579.t000010.TIGRR0.1,29579.t000011.TIGRR0.1	.
	29579	105734	8.76534e-07	105734	105734	G	T	upstream	29579.t000011.TIGRR0.1	.
	29579	118498	9.01772e-07	118498	118498	G	T	intergenic	29579.t000015.TIGRR0.1,NONE	.
	29579	118517	8.76534e-07	118517	118517	T	C	intergenic	29579.t000015.TIGRR0.1,NONE	.
	29579	118958	8.97543e-07	118958	118958	T	C	intergenic	29579.t000015.TIGRR0.1,NONE	.
	29579	118983	8.97543e-07	118983	118983	G	A	intergenic	29579.t000015.TIGRR0.1,NONE	.
	29579	118994	8.97543e-07	118994	118994	T	C	intergenic	29579.t000015.TIGRR0.1,NONE	.
	29579	119547	8.6236e-07	119547	119547	A	G	intergenic	29579.t000015.TIGRR0.1,NONE	.
	29579	119635	8.76534e-07	119635	119635	G	A	intergenic	29579.t000015.TIGRR0.1,NONE	.
	29579	123541	7.97171e-07	123541	123541	T	G	intergenic	29579.t000015.TIGRR0.1,NONE	.
	29579	127177	9.58604e-07	127177	127177	G	T	intergenic	29579.t000015.TIGRR0.1,NONE	.
	29579	128004	9.18444e-07	128004	128004	C	A	intergenic	29579.t000015.TIGRR0.1,NONE	.
	29579	128335	8.78262e-07	128335	128335	A	G	intergenic	29579.t000015.TIGRR0.1,NONE	.
	29579	128338	8.78262e-07	128338	128338	A	C	intergenic	29579.t000015.TIGRR0.1,NONE	.
	29579	128752	1.20067e-07	128752	128752	A	G	intergenic	29579.t000015.TIGRR0.1,NONE	.
	29579	129145	1.18701e-07	129145	129145	C	T	intergenic	29579.t000015.TIGRR0.1,NONE	.
	29579	129738	1.67071e-07	129738	129738	C	T	intergenic	29579.t000015.TIGRR0.1,NONE	.
	29579	130643	8.76534e-07	130643	130643	C	T	intergenic	29579.t000015.TIGRR0.1,NONE	.
	29579	131205	4.47106e-08	131205	131205	G	A	intergenic	29579.t000015.TIGRR0.1,NONE	.
	29579	132960	8.50427e-07	132960	132960	C	T	intergenic	29579.t000015.TIGRR0.1,NONE	.
	29579	133116	1.25367e-07	133116	133116	A	C	intergenic	29579.t000015.TIGRR0.1,NONE	.
	29579	133345	8.88642e-07	133345	133345	T	G	intergenic	29579.t000015.TIGRR0.1,NONE	.
	29579	133353	8.09843e-07	133353	133353	C	T	intergenic	29579.t000015.TIGRR0.1,NONE	.
	29579	133369	9.24152e-07	133369	133369	A	G	intergenic	29579.t000015.TIGRR0.1,NONE	.
	29579	133458	4.90562e-07	133458	133458	A	C	intergenic	29579.t000015.TIGRR0.1,NONE	.
	29579	133756	2.54964e-11	133756	133756	G	A	intergenic	29579.t000015.TIGRR0.1,NONE	.
	29586	9801	8.6457e-08	9801	9801	C	T	intergenic	NONE,29586.t000001.TIGRR0.1	.
	29613	26453	9.19107e-11	26453	26453	G	A	upstream	29613.t000003.TIGRR0.1	.
	29615	47606	2.0177e-07	47606	47606	G	A	intergenic	29615.t000001.TIGRR0.1,29615.t000002.TIGRR0.1	.
	29621	99892	2.40537e-10	99892	99892	G	A	intergenic	NONE,NONE	.
	29650	197210	1.70261e-11	197210	197210	C	T	intergenic	29650.t000011.TIGRR0.1,29650.t000012.TIGRR0.1	.
	29650	197217	4.01677e-09	197217	197217	T	C	intergenic	29650.t000011.TIGRR0.1,29650.t000012.TIGRR0.1	.
	29666	533541	1.58435e-09	533541	533541	C	T	downstream	29666.t000066.TIGRR0.1	.
	29670	2668	8.33823e-07	2668	2668	T	G	intergenic	NONE,29670.t000001.TIGRR0.1	.
	29670	2698	8.44899e-07	2698	2698	T	C	intergenic	NONE,29670.t000001.TIGRR0.1	.
	29670	2725	8.62162e-07	2725	2725	A	G	intergenic	NONE,29670.t000001.TIGRR0.1	.
	29670	2776	8.57031e-07	2776	2776	A	G	intergenic	NONE,29670.t000001.TIGRR0.1	.
	29703	253281	6.5293e-08	253281	253281	C	G	intronic	29703.t000051.TIGRR0.1	.
	29716	187786	2.45631e-07	187786	187786	A	G	intergenic	29716.t000014.TIGRR0.1,NONE	.
	29719	170258	2.40537e-10	170258	170258	C	T	exonic	29719.t000011.TIGRR0.1	synonymous SNV
	29719	171714	2.40537e-10	171714	171714	G	A	intronic	29719.t000011.TIGRR0.1	.
	29719	173830	2.40537e-10	173830	173830	G	A	exonic	29719.t000011.TIGRR0.1	nonsynonymous SNV
	29719	175188	2.06109e-24	175188	175188	G	A	intergenic	29719.t000011.TIGRR0.1,29719.t000012.TIGRR0.1	.
	29719	176145	2.3733e-10	176145	176145	A	T	intergenic	29719.t000011.TIGRR0.1,29719.t000012.TIGRR0.1	.
	29719	182962	2.40537e-10	182962	182962	G	A	intergenic	29719.t000011.TIGRR0.1,29719.t000012.TIGRR0.1	.
	29719	186876	2.47927e-10	186876	186876	G	A	intergenic	29719.t000011.TIGRR0.1,29719.t000012.TIGRR0.1	.
	29719	188462	2.40537e-10	188462	188462	C	T	upstream	29719.t000012.TIGRR0.1	.
	29719	188695	2.40537e-10	188695	188695	G	A	upstream	29719.t000012.TIGRR0.1	.
	29719	188781	2.40537e-10	188781	188781	C	T	upstream	29719.t000012.TIGRR0.1	.
	29719	190645	2.63166e-10	190645	190645	T	A	upstream	29719.t000013.TIGRR0.1	.
	29719	195882	2.40537e-10	195882	195882	C	T	intergenic	29719.t000013.TIGRR0.1,29719.t000014.TIGRR0.1	.
	29719	196290	2.7497e-10	196290	196290	G	A	intergenic	29719.t000013.TIGRR0.1,29719.t000014.TIGRR0.1	.
	29719	196339	2.52292e-10	196339	196339	A	T	intergenic	29719.t000013.TIGRR0.1,29719.t000014.TIGRR0.1	.
	29719	196380	2.51458e-10	196380	196380	T	C	intergenic	29719.t000013.TIGRR0.1,29719.t000014.TIGRR0.1	.
	29719	197684	9.81412e-18	197684	197684	T	A	downstream	29719.t000014.TIGRR0.1	.
	29719	198219	2.40537e-10	198219	198219	T	C	downstream	29719.t000014.TIGRR0.1	.
	29719	198975	2.43313e-10	198975	198975	C	T	exonic	29719.t000014.TIGRR0.1	nonsynonymous SNV
	29719	206564	2.31323e-10	206564	206564	A	C	intergenic	29719.t000016.TIGRR0.1,29719.t000017.TIGRR0.1	.
	29736	828946	4.41021e-09	828946	828946	C	T	intergenic	29736.t000115.TIGRR0.1,29736.t000116.TIGRR0.1	.
	29759	159034	7.12766e-11	159034	159034	A	G	intergenic	29759.t000007.TIGRR0.1,29759.t000008.TIGRR0.1	.
	29759	159043	7.12766e-11	159043	159043	A	G	intergenic	29759.t000007.TIGRR0.1,29759.t000008.TIGRR0.1	.
	29759	159446	7.14768e-11	159446	159446	A	C	intergenic	29759.t000007.TIGRR0.1,29759.t000008.TIGRR0.1	.
	29759	159550	2.96975e-08	159550	159550	A	G	intergenic	29759.t000007.TIGRR0.1,29759.t000008.TIGRR0.1	.
	29759	159694	5.23887e-10	159694	159694	T	C	intergenic	29759.t000007.TIGRR0.1,29759.t000008.TIGRR0.1	.
	29759	161378	8.89306e-08	161378	161378	G	T	intergenic	29759.t000007.TIGRR0.1,29759.t000008.TIGRR0.1	.
	29759	161407	8.89306e-08	161407	161407	C	T	intergenic	29759.t000007.TIGRR0.1,29759.t000008.TIGRR0.1	.
	29759	161415	8.89306e-08	161415	161415	A	T	intergenic	29759.t000007.TIGRR0.1,29759.t000008.TIGRR0.1	.
	29759	161994	2.69161e-08	161994	161994	A	C	intergenic	29759.t000007.TIGRR0.1,29759.t000008.TIGRR0.1	.
	29759	164580	2.4428e-07	164580	164580	C	T	intergenic	29759.t000007.TIGRR0.1,29759.t000008.TIGRR0.1	.
	29759	168352	9.08613e-08	168352	168352	G	A	intergenic	29759.t000007.TIGRR0.1,29759.t000008.TIGRR0.1	.
	29759	168489	9.08613e-08	168489	168489	G	A	intergenic	29759.t000007.TIGRR0.1,29759.t000008.TIGRR0.1	.
	29759	168956	9.27054e-08	168956	168956	G	A	intergenic	29759.t000007.TIGRR0.1,29759.t000008.TIGRR0.1	.
	29759	174677	3.15931e-09	174677	174677	A	T	intronic	29759.t000008.TIGRR0.1	.
	29759	180670	9.08613e-08	180670	180670	G	A	intergenic	29759.t000008.TIGRR0.1,29759.t000009.TIGRR0.1	.
	29759	182511	9.16668e-08	182511	182511	G	T	intergenic	29759.t000008.TIGRR0.1,29759.t000009.TIGRR0.1	.
	29759	182766	4.01663e-09	182766	182766	T	A	intergenic	29759.t000008.TIGRR0.1,29759.t000009.TIGRR0.1	.
	29759	197541	9.08613e-08	197541	197541	T	A	exonic	29759.t000010.TIGRR0.1	nonsynonymous SNV
	29759	198723	9.08613e-08	198723	198723	C	A	upstream	29759.t000010.TIGRR0.1	.
	29759	201630	9.71493e-07	201630	201630	T	A	intergenic	29759.t000010.TIGRR0.1,NONE	.
	29759	201644	9.92445e-07	201644	201644	T	A	intergenic	29759.t000010.TIGRR0.1,NONE	.
	29759	202103	5.61782e-08	202103	202103	A	G	intergenic	29759.t000010.TIGRR0.1,NONE	.
	29759	202126	5.66131e-08	202126	202126	G	A	intergenic	29759.t000010.TIGRR0.1,NONE	.
	29759	202985	2.32754e-09	202985	202985	A	C	intergenic	29759.t000010.TIGRR0.1,NONE	.
	29790	231851	7.36122e-07	231851	231851	C	T	upstream	29790.t000023.TIGRR0.1	.
	29790	395484	6.28405e-07	395484	395484	T	C	intronic	29790.t000048.TIGRR0.1	.
	29802	49234	1.12509e-07	49234	49234	G	A	intergenic	NONE,NONE	.
	29835	4950	8.92144e-07	4950	4950	A	C	intergenic	29835.t000001.TIGRR0.1,29835.t000002.TIGRR0.1	.
	29835	11537	6.14801e-07	11537	11537	G	A	downstream	29835.t000002.TIGRR0.1	.
	29835	11602	5.01423e-07	11602	11602	C	T	intergenic	29835.t000002.TIGRR0.1,29835.t000003.TIGRR0.1	.
	29835	13474	6.31857e-07	13474	13474	G	A	downstream	29835.t000003.TIGRR0.1	.
	29835	13900	9.14172e-07	13900	13900	C	A	downstream	29835.t000003.TIGRR0.1	.
	29835	14078	8.51856e-07	14078	14078	C	T	intergenic	29835.t000003.TIGRR0.1,29835.t000004.TIGRR0.1	.
	29835	14898	5.78655e-07	14898	14898	G	A	intergenic	29835.t000003.TIGRR0.1,29835.t000004.TIGRR0.1	.
	29835	20385	3.49675e-07	20385	20385	T	C	intergenic	29835.t000003.TIGRR0.1,29835.t000004.TIGRR0.1	.
	29835	20509	6.31857e-07	20509	20509	G	T	intergenic	29835.t000003.TIGRR0.1,29835.t000004.TIGRR0.1	.
	29835	22282	1.83293e-07	22282	22282	A	C	intergenic	29835.t000003.TIGRR0.1,29835.t000004.TIGRR0.1	.
	29835	22765	1.68359e-07	22765	22765	G	T	intergenic	29835.t000003.TIGRR0.1,29835.t000004.TIGRR0.1	.
	29835	23922	6.31857e-07	23922	23922	G	T	intergenic	29835.t000003.TIGRR0.1,29835.t000004.TIGRR0.1	.
	29835	23955	6.31857e-07	23955	23955	C	T	intergenic	29835.t000003.TIGRR0.1,29835.t000004.TIGRR0.1	.
	29835	24815	9.20225e-08	24815	24815	C	T	intergenic	29835.t000003.TIGRR0.1,29835.t000004.TIGRR0.1	.
	29835	25235	6.53006e-07	25235	25235	G	T	intergenic	29835.t000003.TIGRR0.1,29835.t000004.TIGRR0.1	.
	29835	26681	6.44713e-07	26681	26681	C	T	intergenic	29835.t000003.TIGRR0.1,29835.t000004.TIGRR0.1	.
	29835	28232	1.20461e-07	28232	28232	T	A	intergenic	29835.t000003.TIGRR0.1,29835.t000004.TIGRR0.1	.
	29835	28340	2.26292e-07	28340	28340	C	T	intergenic	29835.t000003.TIGRR0.1,29835.t000004.TIGRR0.1	.
	29835	28474	6.03786e-07	28474	28474	G	T	intergenic	29835.t000003.TIGRR0.1,29835.t000004.TIGRR0.1	.
	29835	28682	5.41626e-07	28682	28682	G	A	intergenic	29835.t000003.TIGRR0.1,29835.t000004.TIGRR0.1	.
	29835	28973	6.53006e-07	28973	28973	C	T	intergenic	29835.t000003.TIGRR0.1,29835.t000004.TIGRR0.1	.
	29835	29711	6.78064e-07	29711	29711	C	A	intergenic	29835.t000003.TIGRR0.1,29835.t000004.TIGRR0.1	.
	29835	29762	6.53006e-07	29762	29762	C	A	intergenic	29835.t000003.TIGRR0.1,29835.t000004.TIGRR0.1	.
	29835	29940	6.53006e-07	29940	29940	T	C	intergenic	29835.t000003.TIGRR0.1,29835.t000004.TIGRR0.1	.
	29835	30298	5.28686e-07	30298	30298	C	T	intergenic	29835.t000003.TIGRR0.1,29835.t000004.TIGRR0.1	.
	29835	30428	6.31857e-07	30428	30428	T	G	intergenic	29835.t000003.TIGRR0.1,29835.t000004.TIGRR0.1	.
	29835	30687	5.28686e-07	30687	30687	G	A	intergenic	29835.t000003.TIGRR0.1,29835.t000004.TIGRR0.1	.
	29835	30699	5.28686e-07	30699	30699	C	T	intergenic	29835.t000003.TIGRR0.1,29835.t000004.TIGRR0.1	.
	29835	31105	6.31857e-07	31105	31105	G	A	intergenic	29835.t000003.TIGRR0.1,29835.t000004.TIGRR0.1	.
	29835	33942	6.31857e-07	33942	33942	C	T	intergenic	29835.t000003.TIGRR0.1,29835.t000004.TIGRR0.1	.
	29835	34251	8.74838e-08	34251	34251	T	C	intergenic	29835.t000003.TIGRR0.1,29835.t000004.TIGRR0.1	.
	29835	34655	6.31857e-07	34655	34655	C	T	intergenic	29835.t000003.TIGRR0.1,29835.t000004.TIGRR0.1	.
	29835	35182	5.5503e-07	35182	35182	G	A	intergenic	29835.t000003.TIGRR0.1,29835.t000004.TIGRR0.1	.
	29835	35474	1.77262e-08	35474	35474	G	A	intergenic	29835.t000003.TIGRR0.1,29835.t000004.TIGRR0.1	.
	29835	36399	6.31857e-07	36399	36399	T	A	intergenic	29835.t000003.TIGRR0.1,29835.t000004.TIGRR0.1	.
	29835	42907	6.31857e-07	42907	42907	G	T	intergenic	29835.t000003.TIGRR0.1,29835.t000004.TIGRR0.1	.
	29835	46993	6.31857e-07	46993	46993	G	A	downstream	29835.t000005.TIGRR0.1	.
	29835	48165	2.10466e-07	48165	48165	G	A	intergenic	29835.t000005.TIGRR0.1,29835.t000006.TIGRR0.1	.
	29835	48591	1.38237e-07	48591	48591	C	G	intergenic	29835.t000005.TIGRR0.1,29835.t000006.TIGRR0.1	.
	29835	50082	4.57507e-07	50082	50082	T	G	intergenic	29835.t000005.TIGRR0.1,29835.t000006.TIGRR0.1	.
	29835	51252	6.31857e-07	51252	51252	G	T	intergenic	29835.t000005.TIGRR0.1,29835.t000006.TIGRR0.1	.
	29835	54923	2.23709e-07	54923	54923	C	A	intergenic	29835.t000006.TIGRR0.1,29835.t000007.TIGRR0.1	.
	29835	56415	5.64819e-07	56415	56415	C	T	intergenic	29835.t000006.TIGRR0.1,29835.t000007.TIGRR0.1	.
	29835	61292	6.31857e-07	61292	61292	A	G	intronic	29835.t000008.TIGRR0.1	.
	29835	61436	6.31857e-07	61436	61436	T	C	intronic	29835.t000008.TIGRR0.1	.
	29835	61739	5.28686e-07	61739	61739	C	A	intronic	29835.t000008.TIGRR0.1	.
	29835	62120	6.31857e-07	62120	62120	C	G	intronic	29835.t000008.TIGRR0.1	.
	29835	64492	1.34218e-07	64492	64492	G	A	intergenic	29835.t000008.TIGRR0.1,29835.t000009.TIGRR0.1	.
	29835	64563	1.14638e-07	64563	64563	C	T	intergenic	29835.t000008.TIGRR0.1,29835.t000009.TIGRR0.1	.
	29835	64634	3.98425e-07	64634	64634	A	G	intergenic	29835.t000008.TIGRR0.1,29835.t000009.TIGRR0.1	.
	29835	66836	5.28686e-07	66836	66836	G	A	intergenic	29835.t000008.TIGRR0.1,29835.t000009.TIGRR0.1	.
	29835	68134	6.25962e-07	68134	68134	G	A	intergenic	29835.t000008.TIGRR0.1,29835.t000009.TIGRR0.1	.
	29835	68192	9.50213e-08	68192	68192	G	A	intergenic	29835.t000008.TIGRR0.1,29835.t000009.TIGRR0.1	.
	29835	68287	2.21738e-07	68287	68287	G	C	intergenic	29835.t000008.TIGRR0.1,29835.t000009.TIGRR0.1	.
	29835	70603	6.16026e-07	70603	70603	C	G	intergenic	29835.t000008.TIGRR0.1,29835.t000009.TIGRR0.1	.
	29835	70954	6.7088e-07	70954	70954	C	T	intergenic	29835.t000008.TIGRR0.1,29835.t000009.TIGRR0.1	.
	29835	71211	1.23535e-07	71211	71211	T	A	intergenic	29835.t000008.TIGRR0.1,29835.t000009.TIGRR0.1	.
	29835	72966	7.07096e-07	72966	72966	T	A	intergenic	29835.t000008.TIGRR0.1,29835.t000009.TIGRR0.1	.
	29835	74371	6.39401e-07	74371	74371	G	A	intergenic	29835.t000008.TIGRR0.1,29835.t000009.TIGRR0.1	.
	29835	74467	6.13291e-07	74467	74467	G	A	intergenic	29835.t000008.TIGRR0.1,29835.t000009.TIGRR0.1	.
	29835	74591	1.99189e-07	74591	74591	C	T	intergenic	29835.t000008.TIGRR0.1,29835.t000009.TIGRR0.1	.
	29835	75939	6.45815e-07	75939	75939	C	A	intergenic	29835.t000008.TIGRR0.1,29835.t000009.TIGRR0.1	.
	29835	76540	1.84436e-07	76540	76540	A	T	intergenic	29835.t000008.TIGRR0.1,29835.t000009.TIGRR0.1	.
	29835	76542	1.75583e-07	76542	76542	A	G	intergenic	29835.t000008.TIGRR0.1,29835.t000009.TIGRR0.1	.
	29835	77389	1.30663e-07	77389	77389	G	A	intergenic	29835.t000008.TIGRR0.1,29835.t000009.TIGRR0.1	.
	29835	77920	5.88493e-07	77920	77920	G	A	intergenic	29835.t000008.TIGRR0.1,29835.t000009.TIGRR0.1	.
	29835	79599	1.47795e-07	79599	79599	T	A	downstream	29835.t000009.TIGRR0.1	.
	29835	79741	1.88048e-07	79741	79741	G	A	downstream	29835.t000009.TIGRR0.1	.
	29835	80208	6.31857e-07	80208	80208	G	A	downstream	29835.t000009.TIGRR0.1	.
	29835	80630	6.18113e-07	80630	80630	C	T	exonic	29835.t000009.TIGRR0.1	nonsynonymous SNV
	29835	83012	4.22121e-07	83012	83012	C	T	intergenic	29835.t000009.TIGRR0.1,29835.t000010.TIGRR0.1	.
	29835	88084	7.82902e-09	88084	88084	C	T	intergenic	29835.t000009.TIGRR0.1,29835.t000010.TIGRR0.1	.
	29835	88318	6.31857e-07	88318	88318	C	T	intergenic	29835.t000009.TIGRR0.1,29835.t000010.TIGRR0.1	.
	29835	88494	6.31857e-07	88494	88494	C	T	intergenic	29835.t000009.TIGRR0.1,29835.t000010.TIGRR0.1	.
	29835	88854	5.86518e-07	88854	88854	C	T	intergenic	29835.t000009.TIGRR0.1,29835.t000010.TIGRR0.1	.
	29835	88937	5.30272e-07	88937	88937	C	A	intergenic	29835.t000009.TIGRR0.1,29835.t000010.TIGRR0.1	.
	29835	89261	6.1557e-07	89261	89261	C	T	intergenic	29835.t000009.TIGRR0.1,29835.t000010.TIGRR0.1	.
	29835	89636	9.24486e-08	89636	89636	G	A	intergenic	29835.t000009.TIGRR0.1,29835.t000010.TIGRR0.1	.
	29835	90685	5.01493e-07	90685	90685	C	G	intergenic	29835.t000009.TIGRR0.1,29835.t000010.TIGRR0.1	.
	29835	90700	5.01493e-07	90700	90700	C	T	downstream	29835.t000010.TIGRR0.1	.
	29835	90720	6.00456e-07	90720	90720	G	A	downstream	29835.t000010.TIGRR0.1	.
	29835	90736	5.9201e-07	90736	90736	G	A	downstream	29835.t000010.TIGRR0.1	.
	29835	93394	6.31857e-07	93394	93394	G	T	intronic	29835.t000010.TIGRR0.1	.
	29835	97335	5.91246e-07	97335	97335	A	T	UTR5	29835.t000010.TIGRR0.1	.
	29835	98141	5.28686e-07	98141	98141	C	T	upstream	29835.t000010.TIGRR0.1	.
	29835	98241	1.65183e-07	98241	98241	C	T	upstream	29835.t000010.TIGRR0.1	.
	29835	98264	1.65183e-07	98264	98264	C	T	upstream	29835.t000010.TIGRR0.1	.
	29835	99171	6.31857e-07	99171	99171	G	A	intergenic	29835.t000010.TIGRR0.1,29835.t000011.TIGRR0.1	.
	29835	99414	5.28686e-07	99414	99414	C	A	intergenic	29835.t000010.TIGRR0.1,29835.t000011.TIGRR0.1	.
	29835	100201	5.62392e-07	100201	100201	C	T	intergenic	29835.t000010.TIGRR0.1,29835.t000011.TIGRR0.1	.
	29835	100867	5.37301e-08	100867	100867	A	C	upstream	29835.t000011.TIGRR0.1	.
	29835	100972	2.15148e-07	100972	100972	C	T	upstream	29835.t000011.TIGRR0.1	.
	29835	102338	6.31857e-07	102338	102338	C	T	downstream	29835.t000011.TIGRR0.1	.
	29835	102622	1.86745e-07	102622	102622	G	A	intergenic	29835.t000011.TIGRR0.1,29835.t000012.TIGRR0.1	.
	29835	102699	6.31857e-07	102699	102699	G	A	intergenic	29835.t000011.TIGRR0.1,29835.t000012.TIGRR0.1	.
	29835	104255	2.10466e-07	104255	104255	C	T	intergenic	29835.t000011.TIGRR0.1,29835.t000012.TIGRR0.1	.
	29835	104260	2.10466e-07	104260	104260	G	A	intergenic	29835.t000011.TIGRR0.1,29835.t000012.TIGRR0.1	.
	29835	104306	6.31857e-07	104306	104306	G	A	intergenic	29835.t000011.TIGRR0.1,29835.t000012.TIGRR0.1	.
	29835	106308	6.31857e-07	106308	106308	G	A	intergenic	29835.t000011.TIGRR0.1,29835.t000012.TIGRR0.1	.
	29835	106562	6.31857e-07	106562	106562	T	C	intergenic	29835.t000011.TIGRR0.1,29835.t000012.TIGRR0.1	.
	29835	106886	1.66843e-07	106886	106886	C	A	intergenic	29835.t000011.TIGRR0.1,29835.t000012.TIGRR0.1	.
	29835	107411	6.31857e-07	107411	107411	G	A	intergenic	29835.t000011.TIGRR0.1,29835.t000012.TIGRR0.1	.
	29835	107794	6.31857e-07	107794	107794	C	T	intergenic	29835.t000011.TIGRR0.1,29835.t000012.TIGRR0.1	.
	29835	107855	6.31857e-07	107855	107855	G	A	intergenic	29835.t000011.TIGRR0.1,29835.t000012.TIGRR0.1	.
	29835	108002	5.28686e-07	108002	108002	G	A	intergenic	29835.t000011.TIGRR0.1,29835.t000012.TIGRR0.1	.
	29835	108521	6.31857e-07	108521	108521	C	A	intergenic	29835.t000011.TIGRR0.1,29835.t000012.TIGRR0.1	.
	29835	109013	6.90479e-07	109013	109013	G	A	intergenic	29835.t000011.TIGRR0.1,29835.t000012.TIGRR0.1	.
	29835	110852	6.31857e-07	110852	110852	C	T	intergenic	29835.t000011.TIGRR0.1,29835.t000012.TIGRR0.1	.
	29835	110998	6.31857e-07	110998	110998	C	T	intergenic	29835.t000011.TIGRR0.1,29835.t000012.TIGRR0.1	.
	29835	110999	6.31857e-07	110999	110999	G	A	intergenic	29835.t000011.TIGRR0.1,29835.t000012.TIGRR0.1	.
	29835	112386	6.31857e-07	112386	112386	C	T	intergenic	29835.t000011.TIGRR0.1,29835.t000012.TIGRR0.1	.
	29835	112438	6.31857e-07	112438	112438	C	T	intergenic	29835.t000011.TIGRR0.1,29835.t000012.TIGRR0.1	.
	29835	112889	4.57701e-07	112889	112889	G	A	intergenic	29835.t000011.TIGRR0.1,29835.t000012.TIGRR0.1	.
	29835	112968	6.31857e-07	112968	112968	A	G	intergenic	29835.t000011.TIGRR0.1,29835.t000012.TIGRR0.1	.
	29835	112974	6.31857e-07	112974	112974	T	A	intergenic	29835.t000011.TIGRR0.1,29835.t000012.TIGRR0.1	.
	29835	113475	1.38167e-07	113475	113475	C	T	intergenic	29835.t000011.TIGRR0.1,29835.t000012.TIGRR0.1	.
	29835	113628	6.31857e-07	113628	113628	G	A	intergenic	29835.t000011.TIGRR0.1,29835.t000012.TIGRR0.1	.
	29835	113659	1.62734e-07	113659	113659	C	T	intergenic	29835.t000011.TIGRR0.1,29835.t000012.TIGRR0.1	.
	29835	113846	2.10466e-07	113846	113846	G	A	intergenic	29835.t000011.TIGRR0.1,29835.t000012.TIGRR0.1	.
	29835	114948	2.20895e-07	114948	114948	C	T	intergenic	29835.t000011.TIGRR0.1,29835.t000012.TIGRR0.1	.
	29835	114959	2.06141e-07	114959	114959	G	A	intergenic	29835.t000011.TIGRR0.1,29835.t000012.TIGRR0.1	.
	29835	115088	2.10466e-07	115088	115088	G	T	intergenic	29835.t000011.TIGRR0.1,29835.t000012.TIGRR0.1	.
	29835	115244	6.31857e-07	115244	115244	C	T	intergenic	29835.t000011.TIGRR0.1,29835.t000012.TIGRR0.1	.
	29835	115399	5.7457e-07	115399	115399	G	T	intergenic	29835.t000011.TIGRR0.1,29835.t000012.TIGRR0.1	.
	29835	115514	6.12594e-07	115514	115514	G	A	intergenic	29835.t000011.TIGRR0.1,29835.t000012.TIGRR0.1	.
	29835	116415	1.66843e-07	116415	116415	G	A	intergenic	29835.t000011.TIGRR0.1,29835.t000012.TIGRR0.1	.
	29835	116889	6.31857e-07	116889	116889	C	T	intergenic	29835.t000011.TIGRR0.1,29835.t000012.TIGRR0.1	.
	29835	117484	1.90375e-07	117484	117484	C	T	intergenic	29835.t000011.TIGRR0.1,29835.t000012.TIGRR0.1	.
	29835	118337	6.55964e-07	118337	118337	C	T	intergenic	29835.t000011.TIGRR0.1,29835.t000012.TIGRR0.1	.
	29835	119051	5.86518e-07	119051	119051	G	A	intergenic	29835.t000011.TIGRR0.1,29835.t000012.TIGRR0.1	.
	29835	122275	6.31857e-07	122275	122275	G	A	intergenic	29835.t000011.TIGRR0.1,29835.t000012.TIGRR0.1	.
	29835	122441	6.31857e-07	122441	122441	C	A	intergenic	29835.t000011.TIGRR0.1,29835.t000012.TIGRR0.1	.
	29835	122503	5.62392e-07	122503	122503	G	A	intergenic	29835.t000011.TIGRR0.1,29835.t000012.TIGRR0.1	.
	29835	122544	1.79817e-07	122544	122544	G	C	intergenic	29835.t000011.TIGRR0.1,29835.t000012.TIGRR0.1	.
	29835	122550	1.79817e-07	122550	122550	C	T	intergenic	29835.t000011.TIGRR0.1,29835.t000012.TIGRR0.1	.
	29835	122788	6.31857e-07	122788	122788	G	A	intergenic	29835.t000011.TIGRR0.1,29835.t000012.TIGRR0.1	.
	29835	122806	6.31857e-07	122806	122806	G	A	intergenic	29835.t000011.TIGRR0.1,29835.t000012.TIGRR0.1	.
	29835	123700	1.25533e-07	123700	123700	C	T	intergenic	29835.t000011.TIGRR0.1,29835.t000012.TIGRR0.1	.
	29835	123760	6.31857e-07	123760	123760	G	A	intergenic	29835.t000011.TIGRR0.1,29835.t000012.TIGRR0.1	.
	29835	123920	4.89759e-07	123920	123920	C	T	intergenic	29835.t000011.TIGRR0.1,29835.t000012.TIGRR0.1	.
	29835	124442	6.53667e-07	124442	124442	C	T	intergenic	29835.t000011.TIGRR0.1,29835.t000012.TIGRR0.1	.
	29835	125041	4.57701e-07	125041	125041	T	C	intergenic	29835.t000011.TIGRR0.1,29835.t000012.TIGRR0.1	.
	29835	125312	6.31857e-07	125312	125312	C	A	intergenic	29835.t000011.TIGRR0.1,29835.t000012.TIGRR0.1	.
	29835	125820	1.62734e-07	125820	125820	C	T	intergenic	29835.t000011.TIGRR0.1,29835.t000012.TIGRR0.1	.
	29835	126236	5.28686e-07	126236	126236	A	G	intergenic	29835.t000011.TIGRR0.1,29835.t000012.TIGRR0.1	.
	29835	126769	4.10061e-07	126769	126769	C	T	intergenic	29835.t000011.TIGRR0.1,29835.t000012.TIGRR0.1	.
	29835	126986	2.10466e-07	126986	126986	C	T	intergenic	29835.t000011.TIGRR0.1,29835.t000012.TIGRR0.1	.
	29835	127823	5.86518e-07	127823	127823	T	C	intergenic	29835.t000011.TIGRR0.1,29835.t000012.TIGRR0.1	.
	29835	127860	6.31857e-07	127860	127860	C	A	intergenic	29835.t000011.TIGRR0.1,29835.t000012.TIGRR0.1	.
	29835	128120	6.15129e-07	128120	128120	G	A	intergenic	29835.t000011.TIGRR0.1,29835.t000012.TIGRR0.1	.
	29835	128130	2.04853e-07	128130	128130	G	A	intergenic	29835.t000011.TIGRR0.1,29835.t000012.TIGRR0.1	.
	29835	128230	2.10466e-07	128230	128230	G	A	intergenic	29835.t000011.TIGRR0.1,29835.t000012.TIGRR0.1	.
	29835	128475	6.31857e-07	128475	128475	C	T	intergenic	29835.t000011.TIGRR0.1,29835.t000012.TIGRR0.1	.
	29835	128558	6.31857e-07	128558	128558	G	A	intergenic	29835.t000011.TIGRR0.1,29835.t000012.TIGRR0.1	.
	29835	128889	6.46667e-07	128889	128889	C	T	intergenic	29835.t000011.TIGRR0.1,29835.t000012.TIGRR0.1	.
	29835	129837	6.31857e-07	129837	129837	C	T	intergenic	29835.t000011.TIGRR0.1,29835.t000012.TIGRR0.1	.
	29835	129879	1.5159e-08	129879	129879	G	A	intergenic	29835.t000011.TIGRR0.1,29835.t000012.TIGRR0.1	.
	29835	130202	6.31857e-07	130202	130202	G	A	intergenic	29835.t000011.TIGRR0.1,29835.t000012.TIGRR0.1	.
	29835	130333	6.31857e-07	130333	130333	G	A	intergenic	29835.t000011.TIGRR0.1,29835.t000012.TIGRR0.1	.
	29835	130380	6.31857e-07	130380	130380	G	C	intergenic	29835.t000011.TIGRR0.1,29835.t000012.TIGRR0.1	.
	29835	130907	1.44178e-07	130907	130907	G	A	intergenic	29835.t000011.TIGRR0.1,29835.t000012.TIGRR0.1	.
	29835	132505	6.31857e-07	132505	132505	G	A	intergenic	29835.t000011.TIGRR0.1,29835.t000012.TIGRR0.1	.
	29835	132594	6.31857e-07	132594	132594	C	A	intergenic	29835.t000011.TIGRR0.1,29835.t000012.TIGRR0.1	.
	29835	133174	6.31857e-07	133174	133174	G	A	intergenic	29835.t000011.TIGRR0.1,29835.t000012.TIGRR0.1	.
	29835	133595	6.31857e-07	133595	133595	C	T	intergenic	29835.t000011.TIGRR0.1,29835.t000012.TIGRR0.1	.
	29835	133683	4.58631e-07	133683	133683	T	C	intergenic	29835.t000011.TIGRR0.1,29835.t000012.TIGRR0.1	.
	29835	134194	6.31857e-07	134194	134194	C	T	intergenic	29835.t000011.TIGRR0.1,29835.t000012.TIGRR0.1	.
	29835	135046	1.6042e-07	135046	135046	C	T	intergenic	29835.t000011.TIGRR0.1,29835.t000012.TIGRR0.1	.
	29835	136714	3.05972e-07	136714	136714	G	C	intergenic	29835.t000011.TIGRR0.1,29835.t000012.TIGRR0.1	.
	29835	136794	1.79565e-07	136794	136794	C	T	intergenic	29835.t000011.TIGRR0.1,29835.t000012.TIGRR0.1	.
	29835	137406	6.31857e-07	137406	137406	C	T	intergenic	29835.t000011.TIGRR0.1,29835.t000012.TIGRR0.1	.
	29835	137716	3.55706e-08	137716	137716	C	T	downstream	29835.t000012.TIGRR0.1	.
	29835	138145	1.80972e-07	138145	138145	A	G	downstream	29835.t000012.TIGRR0.1	.
	29835	141565	6.02219e-07	141565	141565	T	C	intergenic	29835.t000012.TIGRR0.1,29835.t000013.TIGRR0.1	.
	29835	142034	5.70822e-07	142034	142034	G	A	intergenic	29835.t000012.TIGRR0.1,29835.t000013.TIGRR0.1	.
	29835	142433	6.31857e-07	142433	142433	G	A	intergenic	29835.t000012.TIGRR0.1,29835.t000013.TIGRR0.1	.
	29835	142804	6.31857e-07	142804	142804	C	T	intergenic	29835.t000012.TIGRR0.1,29835.t000013.TIGRR0.1	.
	29835	142919	1.80972e-07	142919	142919	C	T	intergenic	29835.t000012.TIGRR0.1,29835.t000013.TIGRR0.1	.
	29847	22399	3.07683e-07	22399	22399	C	T	intergenic	29847.t000001.TIGRR0.1,29847.t000002.TIGRR0.1	.
	29865	498932	4.48386e-10	498932	498932	A	G	intergenic	NONE,NONE	.
	29865	615600	1.36954e-09	615600	615600	T	C	intergenic	NONE,NONE	.
	29899	222631	1.05089e-08	222631	222631	G	C	intergenic	NONE,NONE	.
	29902	13378	1.77843e-08	13378	13378	A	G	intergenic	NONE,NONE	.
	29915	15651	4.53341e-09	15651	15651	C	T	intergenic	29915.t000001.TIGRR0.1,29915.t000002.TIGRR0.1	.
	29915	114744	2.69797e-10	114744	114744	A	G	downstream	29915.t000012.TIGRR0.1	.
	29915	114824	2.69926e-10	114824	114824	T	C	downstream	29915.t000012.TIGRR0.1	.
	29915	123510	2.16285e-08	123510	123510	T	C	intergenic	29915.t000012.TIGRR0.1,29915.t000013.TIGRR0.1	.
	29915	125393	2.76731e-10	125393	125393	A	T	intergenic	29915.t000012.TIGRR0.1,29915.t000013.TIGRR0.1	.
	29915	258239	4.3793e-09	258239	258239	C	A	intergenic	29915.t000030.TIGRR0.1,NONE	.
	29981	196335	8.1428e-07	196335	196335	A	G	intergenic	29981.t000025.TIGRR0.1,29981.t000026.TIGRR0.1	.
	29989	207144	7.45607e-08	207144	207144	A	G	downstream	29989.t000021.TIGRR0.1	.
	29989	207444	7.4957e-08	207444	207444	T	G	intronic	29989.t000021.TIGRR0.1	.
	29989	207445	7.4957e-08	207445	207445	A	T	intronic	29989.t000021.TIGRR0.1	.
	29989	214022	7.2621e-08	214022	214022	T	A	intergenic	29989.t000022.TIGRR0.1,29989.t000023.TIGRR0.1	.
	29989	214076	2.97279e-09	214076	214076	G	A	intergenic	29989.t000022.TIGRR0.1,29989.t000023.TIGRR0.1	.
	29989	214155	2.90737e-09	214155	214155	T	C	intergenic	29989.t000022.TIGRR0.1,29989.t000023.TIGRR0.1	.
	29989	214576	6.62944e-08	214576	214576	C	A	intergenic	29989.t000022.TIGRR0.1,29989.t000023.TIGRR0.1	.
	29989	215637	2.57625e-08	215637	215637	G	A	intergenic	29989.t000022.TIGRR0.1,29989.t000023.TIGRR0.1	.
	29989	216033	6.97063e-08	216033	216033	A	G	intergenic	29989.t000022.TIGRR0.1,29989.t000023.TIGRR0.1	.
	29989	217220	7.24716e-08	217220	217220	A	G	intergenic	29989.t000022.TIGRR0.1,29989.t000023.TIGRR0.1	.
	29989	217688	7.2621e-08	217688	217688	C	T	intergenic	29989.t000022.TIGRR0.1,29989.t000023.TIGRR0.1	.
	29989	218162	7.2621e-08	218162	218162	A	G	intergenic	29989.t000022.TIGRR0.1,29989.t000023.TIGRR0.1	.
	29989	218607	7.2621e-08	218607	218607	G	A	intergenic	29989.t000022.TIGRR0.1,29989.t000023.TIGRR0.1	.
	29989	220814	2.61338e-09	220814	220814	A	G	upstream	29989.t000023.TIGRR0.1	.
	29989	221104	7.2621e-08	221104	221104	C	A	upstream	29989.t000023.TIGRR0.1	.
	29989	221167	7.2621e-08	221167	221167	C	T	upstream	29989.t000023.TIGRR0.1	.
	29989	221322	7.2621e-08	221322	221322	C	T	upstream	29989.t000023.TIGRR0.1	.
	29989	221485	7.2621e-08	221485	221485	G	A	intergenic	29989.t000023.TIGRR0.1,29989.t000024.TIGRR0.1	.
	29989	221827	7.46404e-08	221827	221827	G	A	intergenic	29989.t000023.TIGRR0.1,29989.t000024.TIGRR0.1	.
	29989	221886	7.12998e-08	221886	221886	G	A	intergenic	29989.t000023.TIGRR0.1,29989.t000024.TIGRR0.1	.
	29989	221890	7.12998e-08	221890	221890	C	T	intergenic	29989.t000023.TIGRR0.1,29989.t000024.TIGRR0.1	.
	29989	223443	8.91109e-08	223443	223443	G	A	intergenic	29989.t000023.TIGRR0.1,29989.t000024.TIGRR0.1	.
	29989	224248	3.95372e-09	224248	224248	A	G	downstream	29989.t000024.TIGRR0.1	.
	29989	224517	7.2621e-08	224517	224517	G	T	downstream	29989.t000024.TIGRR0.1	.
	29989	225101	6.8394e-08	225101	225101	T	C	exonic	29989.t000024.TIGRR0.1	nonsynonymous SNV
	29989	225289	7.2621e-08	225289	225289	T	A	upstream	29989.t000024.TIGRR0.1	.
	29989	225339	7.2621e-08	225339	225339	G	A	upstream	29989.t000024.TIGRR0.1	.
	29989	226715	7.59729e-08	226715	226715	G	A	intergenic	29989.t000024.TIGRR0.1,29989.t000025.TIGRR0.1	.
	29989	226719	7.59729e-08	226719	226719	C	T	intergenic	29989.t000024.TIGRR0.1,29989.t000025.TIGRR0.1	.
	29989	226913	7.2621e-08	226913	226913	C	T	intergenic	29989.t000024.TIGRR0.1,29989.t000025.TIGRR0.1	.
	29989	227059	7.2621e-08	227059	227059	C	T	intergenic	29989.t000024.TIGRR0.1,29989.t000025.TIGRR0.1	.
	29989	227170	7.06505e-08	227170	227170	G	A	intergenic	29989.t000024.TIGRR0.1,29989.t000025.TIGRR0.1	.
	29989	227296	2.61338e-09	227296	227296	T	A	intergenic	29989.t000024.TIGRR0.1,29989.t000025.TIGRR0.1	.
	29989	227445	2.61338e-09	227445	227445	A	G	intergenic	29989.t000024.TIGRR0.1,29989.t000025.TIGRR0.1	.
	29989	227858	2.00695e-08	227858	227858	T	C	intergenic	29989.t000024.TIGRR0.1,29989.t000025.TIGRR0.1	.
	29989	227861	2.00695e-08	227861	227861	A	G	intergenic	29989.t000024.TIGRR0.1,29989.t000025.TIGRR0.1	.
	29989	228005	7.2621e-08	228005	228005	G	T	intergenic	29989.t000024.TIGRR0.1,29989.t000025.TIGRR0.1	.
	29989	228025	7.2621e-08	228025	228025	A	G	intergenic	29989.t000024.TIGRR0.1,29989.t000025.TIGRR0.1	.
	29989	228264	7.2621e-08	228264	228264	A	G	intergenic	29989.t000024.TIGRR0.1,29989.t000025.TIGRR0.1	.
	29989	228393	7.45119e-08	228393	228393	G	A	intergenic	29989.t000024.TIGRR0.1,29989.t000025.TIGRR0.1	.
	29989	228462	6.66261e-07	228462	228462	C	T	intergenic	29989.t000024.TIGRR0.1,29989.t000025.TIGRR0.1	.
	29989	228571	7.2621e-08	228571	228571	T	C	intergenic	29989.t000024.TIGRR0.1,29989.t000025.TIGRR0.1	.
	29989	228700	7.2621e-08	228700	228700	T	C	intergenic	29989.t000024.TIGRR0.1,29989.t000025.TIGRR0.1	.
	29989	228725	7.2621e-08	228725	228725	T	C	intergenic	29989.t000024.TIGRR0.1,29989.t000025.TIGRR0.1	.
	29989	229159	7.36488e-08	229159	229159	G	A	intergenic	29989.t000024.TIGRR0.1,29989.t000025.TIGRR0.1	.
	29989	229446	7.2621e-08	229446	229446	C	G	intergenic	29989.t000024.TIGRR0.1,29989.t000025.TIGRR0.1	.
	29989	229610	7.14782e-08	229610	229610	C	T	intergenic	29989.t000024.TIGRR0.1,29989.t000025.TIGRR0.1	.
	29989	229710	2.00695e-08	229710	229710	T	A	intergenic	29989.t000024.TIGRR0.1,29989.t000025.TIGRR0.1	.
	29989	230000	2.46183e-09	230000	230000	G	A	intergenic	29989.t000024.TIGRR0.1,29989.t000025.TIGRR0.1	.
	29989	230034	2.48435e-09	230034	230034	T	G	intergenic	29989.t000024.TIGRR0.1,29989.t000025.TIGRR0.1	.
	29989	230052	2.48435e-09	230052	230052	A	T	intergenic	29989.t000024.TIGRR0.1,29989.t000025.TIGRR0.1	.
	29989	230108	7.64348e-08	230108	230108	G	C	intergenic	29989.t000024.TIGRR0.1,29989.t000025.TIGRR0.1	.
	29989	230146	7.38457e-08	230146	230146	A	G	intergenic	29989.t000024.TIGRR0.1,29989.t000025.TIGRR0.1	.
	29989	230151	7.38457e-08	230151	230151	A	G	intergenic	29989.t000024.TIGRR0.1,29989.t000025.TIGRR0.1	.
	29989	230216	7.2621e-08	230216	230216	C	T	intergenic	29989.t000024.TIGRR0.1,29989.t000025.TIGRR0.1	.
	29989	230272	7.31015e-08	230272	230272	A	G	intergenic	29989.t000024.TIGRR0.1,29989.t000025.TIGRR0.1	.
	29989	230608	4.63378e-10	230608	230608	T	C	intergenic	29989.t000024.TIGRR0.1,29989.t000025.TIGRR0.1	.
	29989	230630	1.98789e-08	230630	230630	C	T	intergenic	29989.t000024.TIGRR0.1,29989.t000025.TIGRR0.1	.
	29989	230727	6.68842e-08	230727	230727	C	T	intergenic	29989.t000024.TIGRR0.1,29989.t000025.TIGRR0.1	.
	29989	230730	6.68842e-08	230730	230730	C	T	intergenic	29989.t000024.TIGRR0.1,29989.t000025.TIGRR0.1	.
	29989	230793	2.351e-07	230793	230793	C	T	intergenic	29989.t000024.TIGRR0.1,29989.t000025.TIGRR0.1	.
	29989	230866	7.2621e-08	230866	230866	C	T	intergenic	29989.t000024.TIGRR0.1,29989.t000025.TIGRR0.1	.
	29989	231095	7.10044e-08	231095	231095	G	C	intergenic	29989.t000024.TIGRR0.1,29989.t000025.TIGRR0.1	.
	29989	231130	6.96041e-08	231130	231130	G	A	intergenic	29989.t000024.TIGRR0.1,29989.t000025.TIGRR0.1	.
	29989	231146	6.96041e-08	231146	231146	A	T	intergenic	29989.t000024.TIGRR0.1,29989.t000025.TIGRR0.1	.
	29989	231504	2.61338e-09	231504	231504	C	T	intergenic	29989.t000024.TIGRR0.1,29989.t000025.TIGRR0.1	.
	29989	231787	7.22627e-08	231787	231787	A	G	intergenic	29989.t000024.TIGRR0.1,29989.t000025.TIGRR0.1	.
	29989	232032	7.10645e-08	232032	232032	C	T	intergenic	29989.t000024.TIGRR0.1,29989.t000025.TIGRR0.1	.
	29989	232245	7.31664e-08	232245	232245	A	T	intergenic	29989.t000024.TIGRR0.1,29989.t000025.TIGRR0.1	.
	29989	234072	2.0416e-08	234072	234072	C	A	exonic	29989.t000025.TIGRR0.1	synonymous SNV
	29989	235516	7.2621e-08	235516	235516	C	A	upstream	29989.t000025.TIGRR0.1	.
	29989	235711	7.38457e-08	235711	235711	C	A	upstream	29989.t000025.TIGRR0.1	.
	29989	236468	7.12998e-08	236468	236468	G	A	intergenic	29989.t000025.TIGRR0.1,29989.t000026.TIGRR0.1	.
	29989	236686	2.41971e-09	236686	236686	G	A	intergenic	29989.t000025.TIGRR0.1,29989.t000026.TIGRR0.1	.
	29989	236720	2.495e-09	236720	236720	G	A	intergenic	29989.t000025.TIGRR0.1,29989.t000026.TIGRR0.1	.
	29989	236872	7.27717e-08	236872	236872	G	A	intergenic	29989.t000025.TIGRR0.1,29989.t000026.TIGRR0.1	.
	29989	236878	7.27717e-08	236878	236878	G	A	intergenic	29989.t000025.TIGRR0.1,29989.t000026.TIGRR0.1	.
	29989	237087	7.94249e-08	237087	237087	G	A	intergenic	29989.t000025.TIGRR0.1,29989.t000026.TIGRR0.1	.
	29989	237554	7.43405e-08	237554	237554	C	T	intergenic	29989.t000025.TIGRR0.1,29989.t000026.TIGRR0.1	.
	29989	237563	7.27432e-08	237563	237563	C	A	intergenic	29989.t000025.TIGRR0.1,29989.t000026.TIGRR0.1	.
	29989	237808	7.21901e-08	237808	237808	T	C	intergenic	29989.t000025.TIGRR0.1,29989.t000026.TIGRR0.1	.
	29989	238119	6.77217e-08	238119	238119	T	C	intergenic	29989.t000025.TIGRR0.1,29989.t000026.TIGRR0.1	.
	29989	238309	7.19499e-08	238309	238309	T	C	intergenic	29989.t000025.TIGRR0.1,29989.t000026.TIGRR0.1	.
	29989	238536	4.02987e-12	238536	238536	A	T	intergenic	29989.t000025.TIGRR0.1,29989.t000026.TIGRR0.1	.
	29989	239407	7.2621e-08	239407	239407	C	T	intergenic	29989.t000025.TIGRR0.1,29989.t000026.TIGRR0.1	.
	29989	239663	2.45701e-09	239663	239663	A	T	intergenic	29989.t000025.TIGRR0.1,29989.t000026.TIGRR0.1	.
	29989	239730	2.80488e-09	239730	239730	C	T	intergenic	29989.t000025.TIGRR0.1,29989.t000026.TIGRR0.1	.
	29989	239774	2.91725e-09	239774	239774	C	T	intergenic	29989.t000025.TIGRR0.1,29989.t000026.TIGRR0.1	.
	29989	239998	7.01096e-08	239998	239998	T	C	intergenic	29989.t000025.TIGRR0.1,29989.t000026.TIGRR0.1	.
	29989	240020	7.01096e-08	240020	240020	G	A	intergenic	29989.t000025.TIGRR0.1,29989.t000026.TIGRR0.1	.
	29989	240103	3.50287e-08	240103	240103	A	G	intergenic	29989.t000025.TIGRR0.1,29989.t000026.TIGRR0.1	.
	29989	240134	2.87402e-08	240134	240134	A	G	intergenic	29989.t000025.TIGRR0.1,29989.t000026.TIGRR0.1	.
	29989	240144	2.87402e-08	240144	240144	T	G	intergenic	29989.t000025.TIGRR0.1,29989.t000026.TIGRR0.1	.
	29989	240318	7.2621e-08	240318	240318	G	T	intergenic	29989.t000025.TIGRR0.1,29989.t000026.TIGRR0.1	.
	29989	240499	7.2621e-08	240499	240499	C	G	intergenic	29989.t000025.TIGRR0.1,29989.t000026.TIGRR0.1	.
	29989	240560	7.38457e-08	240560	240560	A	C	intergenic	29989.t000025.TIGRR0.1,29989.t000026.TIGRR0.1	.
	29989	240851	2.99475e-08	240851	240851	G	A	intergenic	29989.t000025.TIGRR0.1,29989.t000026.TIGRR0.1	.
	29989	241255	1.95525e-08	241255	241255	G	A	intergenic	29989.t000025.TIGRR0.1,29989.t000026.TIGRR0.1	.
	29989	241267	1.96398e-08	241267	241267	G	C	intergenic	29989.t000025.TIGRR0.1,29989.t000026.TIGRR0.1	.
	29989	241348	7.64854e-08	241348	241348	C	T	intergenic	29989.t000025.TIGRR0.1,29989.t000026.TIGRR0.1	.
	29989	241626	6.95672e-08	241626	241626	T	C	intergenic	29989.t000025.TIGRR0.1,29989.t000026.TIGRR0.1	.
	29989	241652	7.28465e-08	241652	241652	T	C	intergenic	29989.t000025.TIGRR0.1,29989.t000026.TIGRR0.1	.
	29989	241834	2.52625e-09	241834	241834	T	C	intergenic	29989.t000025.TIGRR0.1,29989.t000026.TIGRR0.1	.
	29989	241853	4.19436e-11	241853	241853	T	C	intergenic	29989.t000025.TIGRR0.1,29989.t000026.TIGRR0.1	.
	29989	241942	8.00525e-08	241942	241942	T	C	intergenic	29989.t000025.TIGRR0.1,29989.t000026.TIGRR0.1	.
	29989	242115	2.75037e-09	242115	242115	G	A	intergenic	29989.t000025.TIGRR0.1,29989.t000026.TIGRR0.1	.
	29989	242970	7.32219e-08	242970	242970	G	A	intergenic	29989.t000025.TIGRR0.1,29989.t000026.TIGRR0.1	.
	29989	243266	7.2621e-08	243266	243266	G	A	intergenic	29989.t000025.TIGRR0.1,29989.t000026.TIGRR0.1	.
	29989	243539	9.67373e-10	243539	243539	T	A	intergenic	29989.t000025.TIGRR0.1,29989.t000026.TIGRR0.1	.
	29989	243746	2.72605e-08	243746	243746	G	A	intergenic	29989.t000025.TIGRR0.1,29989.t000026.TIGRR0.1	.
	29989	243841	2.65877e-09	243841	243841	G	A	intergenic	29989.t000025.TIGRR0.1,29989.t000026.TIGRR0.1	.
	29989	244633	7.43405e-08	244633	244633	C	T	intergenic	29989.t000025.TIGRR0.1,29989.t000026.TIGRR0.1	.
	29989	244889	7.11475e-08	244889	244889	A	G	upstream	29989.t000026.TIGRR0.1	.
	29989	246783	7.2621e-08	246783	246783	G	C	downstream	29989.t000026.TIGRR0.1	.
	29989	247335	7.46237e-08	247335	247335	G	A	downstream	29989.t000026.TIGRR0.1	.
	29989	247595	7.38457e-08	247595	247595	A	G	downstream	29989.t000026.TIGRR0.1	.
	29989	247636	7.38457e-08	247636	247636	T	G	downstream	29989.t000026.TIGRR0.1	.
	29989	247701	2.92229e-08	247701	247701	G	A	intergenic	29989.t000026.TIGRR0.1,29989.t000027.TIGRR0.1	.
	29989	247706	2.87418e-08	247706	247706	A	C	intergenic	29989.t000026.TIGRR0.1,29989.t000027.TIGRR0.1	.
	29989	247866	2.81772e-08	247866	247866	G	A	intergenic	29989.t000026.TIGRR0.1,29989.t000027.TIGRR0.1	.
	29989	247880	2.81772e-08	247880	247880	G	A	intergenic	29989.t000026.TIGRR0.1,29989.t000027.TIGRR0.1	.
	29989	247969	2.77623e-08	247969	247969	T	A	intergenic	29989.t000026.TIGRR0.1,29989.t000027.TIGRR0.1	.
	29989	248000	6.32291e-07	248000	248000	G	T	intergenic	29989.t000026.TIGRR0.1,29989.t000027.TIGRR0.1	.
	29989	248276	2.68282e-09	248276	248276	A	G	intergenic	29989.t000026.TIGRR0.1,29989.t000027.TIGRR0.1	.
	29989	248306	2.81537e-09	248306	248306	T	A	intergenic	29989.t000026.TIGRR0.1,29989.t000027.TIGRR0.1	.
	29989	248459	6.99224e-08	248459	248459	T	C	intergenic	29989.t000026.TIGRR0.1,29989.t000027.TIGRR0.1	.
	29989	248482	7.15312e-08	248482	248482	A	G	intergenic	29989.t000026.TIGRR0.1,29989.t000027.TIGRR0.1	.
	29989	248628	7.16991e-08	248628	248628	T	C	intergenic	29989.t000026.TIGRR0.1,29989.t000027.TIGRR0.1	.
	29989	248697	2.64179e-09	248697	248697	G	T	intergenic	29989.t000026.TIGRR0.1,29989.t000027.TIGRR0.1	.
	29989	248940	7.2621e-08	248940	248940	G	A	intergenic	29989.t000026.TIGRR0.1,29989.t000027.TIGRR0.1	.
	29989	248956	7.41066e-08	248956	248956	A	C	intergenic	29989.t000026.TIGRR0.1,29989.t000027.TIGRR0.1	.
	29989	248959	7.41066e-08	248959	248959	A	G	intergenic	29989.t000026.TIGRR0.1,29989.t000027.TIGRR0.1	.
	29989	248975	7.41066e-08	248975	248975	A	G	intergenic	29989.t000026.TIGRR0.1,29989.t000027.TIGRR0.1	.
	29989	248983	7.41066e-08	248983	248983	A	C	intergenic	29989.t000026.TIGRR0.1,29989.t000027.TIGRR0.1	.
	29989	249003	7.2621e-08	249003	249003	C	G	intergenic	29989.t000026.TIGRR0.1,29989.t000027.TIGRR0.1	.
	29989	249004	7.2621e-08	249004	249004	T	C	intergenic	29989.t000026.TIGRR0.1,29989.t000027.TIGRR0.1	.
	29989	249039	7.2621e-08	249039	249039	G	A	intergenic	29989.t000026.TIGRR0.1,29989.t000027.TIGRR0.1	.
	29989	249097	7.2621e-08	249097	249097	T	C	intergenic	29989.t000026.TIGRR0.1,29989.t000027.TIGRR0.1	.
	29989	249100	7.2621e-08	249100	249100	A	G	intergenic	29989.t000026.TIGRR0.1,29989.t000027.TIGRR0.1	.
	29989	249165	2.97279e-09	249165	249165	T	C	intergenic	29989.t000026.TIGRR0.1,29989.t000027.TIGRR0.1	.
	29989	249187	2.97279e-09	249187	249187	A	G	intergenic	29989.t000026.TIGRR0.1,29989.t000027.TIGRR0.1	.
	29989	249206	2.90918e-09	249206	249206	C	A	intergenic	29989.t000026.TIGRR0.1,29989.t000027.TIGRR0.1	.
	29989	249458	7.24863e-08	249458	249458	C	T	intergenic	29989.t000026.TIGRR0.1,29989.t000027.TIGRR0.1	.
	29989	249504	7.02279e-08	249504	249504	C	T	intergenic	29989.t000026.TIGRR0.1,29989.t000027.TIGRR0.1	.
	29989	249555	7.02279e-08	249555	249555	T	A	intergenic	29989.t000026.TIGRR0.1,29989.t000027.TIGRR0.1	.
	29989	249660	7.2621e-08	249660	249660	G	T	intergenic	29989.t000026.TIGRR0.1,29989.t000027.TIGRR0.1	.
	29989	249797	7.2621e-08	249797	249797	G	A	intergenic	29989.t000026.TIGRR0.1,29989.t000027.TIGRR0.1	.
	29989	249817	7.2621e-08	249817	249817	G	C	intergenic	29989.t000026.TIGRR0.1,29989.t000027.TIGRR0.1	.
	29989	249829	7.2621e-08	249829	249829	G	A	intergenic	29989.t000026.TIGRR0.1,29989.t000027.TIGRR0.1	.
	29989	249920	7.2621e-08	249920	249920	G	A	intergenic	29989.t000026.TIGRR0.1,29989.t000027.TIGRR0.1	.
	29989	250200	2.00695e-08	250200	250200	G	A	intergenic	29989.t000026.TIGRR0.1,29989.t000027.TIGRR0.1	.
	29989	250546	7.2621e-08	250546	250546	C	T	intergenic	29989.t000026.TIGRR0.1,29989.t000027.TIGRR0.1	.
	29989	250731	9.7246e-10	250731	250731	A	G	intergenic	29989.t000026.TIGRR0.1,29989.t000027.TIGRR0.1	.
	29989	250765	2.93431e-08	250765	250765	A	T	intergenic	29989.t000026.TIGRR0.1,29989.t000027.TIGRR0.1	.
	29989	250874	2.81555e-08	250874	250874	T	C	intergenic	29989.t000026.TIGRR0.1,29989.t000027.TIGRR0.1	.
	29989	251678	7.32949e-08	251678	251678	C	A	downstream	29989.t000027.TIGRR0.1	.
	29989	251787	7.28547e-08	251787	251787	C	T	downstream	29989.t000027.TIGRR0.1	.
	29989	251994	5.59599e-11	251994	251994	T	A	downstream	29989.t000027.TIGRR0.1	.
	29989	260132	7.47976e-08	260132	260132	G	T	intergenic	29989.t000027.TIGRR0.1,NONE	.
	29989	260546	7.2621e-08	260546	260546	C	T	intergenic	29989.t000027.TIGRR0.1,NONE	.
	29989	260708	2.79188e-09	260708	260708	G	A	intergenic	29989.t000027.TIGRR0.1,NONE	.
	29989	261863	7.2621e-08	261863	261863	G	A	intergenic	29989.t000027.TIGRR0.1,NONE	.
	29989	262254	7.2621e-08	262254	262254	G	A	intergenic	29989.t000027.TIGRR0.1,NONE	.
	29989	263057	2.61338e-09	263057	263057	G	C	intergenic	29989.t000027.TIGRR0.1,NONE	.
	29989	263081	2.61338e-09	263081	263081	C	T	intergenic	29989.t000027.TIGRR0.1,NONE	.
	29989	267151	7.30303e-08	267151	267151	A	T	intergenic	29989.t000027.TIGRR0.1,NONE	.
	29997	84621	3.64978e-09	84621	84621	A	G	intergenic	NONE,29997.t000001.TIGRR0.1	.
	29997	294191	4.05421e-10	294191	294191	G	A	intergenic	29997.t000001.TIGRR0.1,29997.t000002.TIGRR0.1	.
	30002	60267	1.59542e-17	60267	60267	T	C	intergenic	NONE,NONE	.
	30023	38027	8.57425e-07	38027	38027	T	G	intergenic	NONE,NONE	.
	30045	263960	2.88385e-16	263960	263960	G	A	intergenic	30045.t000008.TIGRR0.1,30045.t000010.TIGRR0.1	.
	30064	108355	1.73367e-07	108355	108355	C	T	upstream	30064.t000014.TIGRR0.1	.
	30064	108739	1.37283e-07	108739	108739	G	A	upstream	30064.t000014.TIGRR0.1	.
	30064	108979	1.65941e-07	108979	108979	G	C	upstream	30064.t000014.TIGRR0.1	.
	30064	109029	1.75038e-07	109029	109029	T	A	upstream	30064.t000014.TIGRR0.1	.
	30064	122374	2.93968e-11	122374	122374	G	T	intergenic	30064.t000016.TIGRR0.1,30064.t000017.TIGRR0.1	.
	30064	122627	2.92545e-11	122627	122627	A	G	intergenic	30064.t000016.TIGRR0.1,30064.t000017.TIGRR0.1	.
	30064	124179	1.17509e-08	124179	124179	A	G	intergenic	30064.t000016.TIGRR0.1,30064.t000017.TIGRR0.1	.
	30064	124428	1.75038e-07	124428	124428	A	G	intergenic	30064.t000016.TIGRR0.1,30064.t000017.TIGRR0.1	.
	30064	125240	1.75038e-07	125240	125240	T	C	intergenic	30064.t000016.TIGRR0.1,30064.t000017.TIGRR0.1	.
	30064	127525	1.68855e-07	127525	127525	A	G	intergenic	30064.t000016.TIGRR0.1,30064.t000017.TIGRR0.1	.
	30064	127609	1.75038e-07	127609	127609	G	A	intergenic	30064.t000016.TIGRR0.1,30064.t000017.TIGRR0.1	.
	30064	127951	1.75038e-07	127951	127951	T	C	intergenic	30064.t000016.TIGRR0.1,30064.t000017.TIGRR0.1	.
	30064	128503	1.81292e-07	128503	128503	T	C	intergenic	30064.t000016.TIGRR0.1,30064.t000017.TIGRR0.1	.
	30064	133917	1.76878e-07	133917	133917	A	G	intergenic	30064.t000017.TIGRR0.1,30064.t000018.TIGRR0.1	.
	30064	135560	1.67586e-07	135560	135560	C	A	upstream	30064.t000018.TIGRR0.1	.
	30078	129241	1.9801e-09	129241	129241	A	T	intergenic	30078.t000021.TIGRR0.1,30078.t000022.TIGRR0.1	.
	30078	129352	2.03724e-09	129352	129352	G	A	intergenic	30078.t000021.TIGRR0.1,30078.t000022.TIGRR0.1	.
	30078	130745	1.99886e-09	130745	130745	T	G	intergenic	30078.t000021.TIGRR0.1,30078.t000022.TIGRR0.1	.
	30078	146714	2.42243e-10	146714	146714	T	C	intronic	30078.t000025.TIGRR0.1	.
	30078	161898	2.33036e-10	161898	161898	G	A	intergenic	30078.t000025.TIGRR0.1,30078.t000026.TIGRR0.1	.
	30078	184574	1.98178e-24	184574	184574	C	A	intergenic	30078.t000031.TIGRR0.1,30078.t000032.TIGRR0.1	.
	30084	48862	7.83882e-07	48862	48862	G	A	intergenic	30084.t000005.TIGRR0.1,30084.t000006.TIGRR0.1	.
	30084	50489	1.02262e-07	50489	50489	C	T	intergenic	30084.t000005.TIGRR0.1,30084.t000006.TIGRR0.1	.
	30084	50559	1.04244e-07	50559	50559	G	A	intergenic	30084.t000005.TIGRR0.1,30084.t000006.TIGRR0.1	.
	30084	55688	1.04244e-07	55688	55688	G	T	intergenic	30084.t000006.TIGRR0.1,30084.t000008.TIGRR0.1	.
	30084	56837	1.04244e-07	56837	56837	C	T	intergenic	30084.t000006.TIGRR0.1,30084.t000008.TIGRR0.1	.
	30084	62044	7.51392e-07	62044	62044	T	A	intergenic	30084.t000006.TIGRR0.1,30084.t000008.TIGRR0.1	.
	30084	74939	1.06595e-07	74939	74939	G	T	intergenic	30084.t000008.TIGRR0.1,30084.t000009.TIGRR0.1	.
	30084	75791	1.08532e-07	75791	75791	G	A	intergenic	30084.t000008.TIGRR0.1,30084.t000009.TIGRR0.1	.
	30084	76364	1.38952e-07	76364	76364	T	C	intergenic	30084.t000008.TIGRR0.1,30084.t000009.TIGRR0.1	.
	30084	87752	1.04244e-07	87752	87752	G	A	intronic	30084.t000009.TIGRR0.1	.
	30084	96105	7.20458e-08	96105	96105	C	G	exonic	30084.t000011.TIGRR0.1	synonymous SNV
	30133	133931	6.12594e-07	133931	133931	C	T	intergenic	30133.t000008.TIGRR0.1,30133.t000009.TIGRR0.1	.
	30133	135871	1.70474e-07	135871	135871	G	A	intergenic	30133.t000008.TIGRR0.1,30133.t000009.TIGRR0.1	.
	30133	136033	6.33209e-07	136033	136033	G	T	intergenic	30133.t000008.TIGRR0.1,30133.t000009.TIGRR0.1	.
	30133	137437	6.31857e-07	137437	137437	C	T	intergenic	30133.t000008.TIGRR0.1,30133.t000009.TIGRR0.1	.
	30133	139916	6.31857e-07	139916	139916	G	T	exonic	30133.t000009.TIGRR0.1	nonsynonymous SNV
	30133	140605	2.76944e-07	140605	140605	C	T	upstream	30133.t000009.TIGRR0.1	.
	30133	141169	6.64259e-07	141169	141169	C	A	intergenic	30133.t000009.TIGRR0.1,30133.t000010.TIGRR0.1	.
	30133	141226	6.31857e-07	141226	141226	G	A	intergenic	30133.t000009.TIGRR0.1,30133.t000010.TIGRR0.1	.
	30133	141472	6.16026e-07	141472	141472	C	T	intergenic	30133.t000009.TIGRR0.1,30133.t000010.TIGRR0.1	.
	30133	141845	6.31857e-07	141845	141845	G	A	intergenic	30133.t000009.TIGRR0.1,30133.t000010.TIGRR0.1	.
	30133	143072	1.62734e-07	143072	143072	A	G	intergenic	30133.t000009.TIGRR0.1,30133.t000010.TIGRR0.1	.
	30133	144631	5.86518e-07	144631	144631	C	T	downstream	30133.t000010.TIGRR0.1	.
	30133	149191	6.31857e-07	149191	149191	C	A	downstream	30133.t000011.TIGRR0.1	.
	30133	149957	5.90588e-07	149957	149957	T	C	intergenic	30133.t000011.TIGRR0.1,30133.t000012.TIGRR0.1	.
	30133	151582	6.18382e-07	151582	151582	A	G	intergenic	30133.t000011.TIGRR0.1,30133.t000012.TIGRR0.1	.
	30133	152824	5.82601e-07	152824	152824	G	A	intergenic	30133.t000011.TIGRR0.1,30133.t000012.TIGRR0.1	.
	30133	153760	6.33853e-07	153760	153760	C	T	intergenic	30133.t000011.TIGRR0.1,30133.t000012.TIGRR0.1	.
	30133	154073	4.93681e-07	154073	154073	C	T	intergenic	30133.t000011.TIGRR0.1,30133.t000012.TIGRR0.1	.
	30133	154427	6.5436e-07	154427	154427	T	C	intergenic	30133.t000011.TIGRR0.1,30133.t000012.TIGRR0.1	.
	30133	155506	1.2711e-07	155506	155506	C	T	intergenic	30133.t000011.TIGRR0.1,30133.t000012.TIGRR0.1	.
	30133	155593	3.47475e-07	155593	155593	G	A	intergenic	30133.t000011.TIGRR0.1,30133.t000012.TIGRR0.1	.
	30133	157235	6.31857e-07	157235	157235	A	G	exonic	30133.t000012.TIGRR0.1	synonymous SNV
	30133	159253	1.25533e-07	159253	159253	C	G	intergenic	30133.t000012.TIGRR0.1,NONE	.
	30133	159671	6.31857e-07	159671	159671	G	A	intergenic	30133.t000012.TIGRR0.1,NONE	.
	30133	162913	4.87785e-07	162913	162913	G	A	intergenic	30133.t000012.TIGRR0.1,NONE	.
	30133	163119	6.31857e-07	163119	163119	C	T	intergenic	30133.t000012.TIGRR0.1,NONE	.
	30133	164359	7.26509e-07	164359	164359	C	T	intergenic	30133.t000012.TIGRR0.1,NONE	.
	30133	164717	6.31857e-07	164717	164717	G	A	intergenic	30133.t000012.TIGRR0.1,NONE	.
	30133	166382	1.80972e-07	166382	166382	C	T	intergenic	30133.t000012.TIGRR0.1,NONE	.
	30133	167069	1.5753e-07	167069	167069	G	A	intergenic	30133.t000012.TIGRR0.1,NONE	.
	30133	167386	2.59492e-07	167386	167386	G	A	intergenic	30133.t000012.TIGRR0.1,NONE	.
	30133	167642	4.63532e-07	167642	167642	T	A	intergenic	30133.t000012.TIGRR0.1,NONE	.
	30133	170358	6.31857e-07	170358	170358	C	T	intergenic	30133.t000012.TIGRR0.1,NONE	.
	30133	170395	6.31857e-07	170395	170395	C	T	intergenic	30133.t000012.TIGRR0.1,NONE	.
	30133	170531	6.31857e-07	170531	170531	C	T	intergenic	30133.t000012.TIGRR0.1,NONE	.
	30133	170544	6.31857e-07	170544	170544	T	G	intergenic	30133.t000012.TIGRR0.1,NONE	.
	30133	170923	5.83622e-07	170923	170923	A	G	intergenic	30133.t000012.TIGRR0.1,NONE	.
	30170	3436753	2.12209e-07	3436753	3436753	G	A	intergenic	30170.t000605.TIGRR0.1,30170.t000606.TIGRR0.1	.
	30174	410094	1.4844e-07	410094	410094	C	T	upstream	30174.t000207.TIGRR0.1	.
	30174	410143	1.26814e-07	410143	410143	A	T	upstream	30174.t000207.TIGRR0.1	.
	30174	410156	1.24228e-07	410156	410156	C	T	upstream	30174.t000207.TIGRR0.1	.
	30174	410277	1.55715e-09	410277	410277	T	C	upstream	30174.t000207.TIGRR0.1	.
	30174	410291	1.40977e-09	410291	410291	A	T	upstream	30174.t000207.TIGRR0.1	.
	30174	443936	1.14109e-07	443936	443936	C	T	intergenic	30174.t000210.TIGRR0.1,30174.t000211.TIGRR0.1	.
	30174	443963	8.4569e-07	443963	443963	T	A	intergenic	30174.t000210.TIGRR0.1,30174.t000211.TIGRR0.1	.
	30174	443979	1.24258e-07	443979	443979	G	A	intergenic	30174.t000210.TIGRR0.1,30174.t000211.TIGRR0.1	.
	30174	444596	5.0268e-07	444596	444596	G	A	intergenic	30174.t000210.TIGRR0.1,30174.t000211.TIGRR0.1	.
	30174	453734	4.38244e-07	453734	453734	T	C	intergenic	30174.t000211.TIGRR0.1,30174.t000212.TIGRR0.1	.
	30174	456161	5.32776e-08	456161	456161	T	A	intergenic	30174.t000211.TIGRR0.1,30174.t000212.TIGRR0.1	.
	30174	458950	5.32776e-08	458950	458950	G	A	intergenic	30174.t000211.TIGRR0.1,30174.t000212.TIGRR0.1	.
	30174	459157	4.7168e-09	459157	459157	A	G	intergenic	30174.t000211.TIGRR0.1,30174.t000212.TIGRR0.1	.
	30174	468549	2.456e-07	468549	468549	T	C	upstream	30174.t000213.TIGRR0.1	.
	30174	468562	2.456e-07	468562	468562	G	A	upstream	30174.t000213.TIGRR0.1	.
	30174	468611	5.20516e-08	468611	468611	C	A	upstream	30174.t000213.TIGRR0.1	.
	30174	468714	1.96454e-08	468714	468714	G	A	upstream	30174.t000213.TIGRR0.1	.
	30174	470077	5.32776e-08	470077	470077	T	C	intronic	30174.t000213.TIGRR0.1	.
	30174	477860	4.50516e-07	477860	477860	T	C	intergenic	30174.t000214.TIGRR0.1,30174.t000215.TIGRR0.1	.
	30180	1198348	3.34884e-07	1198348	1198348	T	C	intergenic	30180.t000060.TIGRR0.1,30180.t000061.TIGRR0.1	.
	30181	81585	9.28011e-07	81585	81585	A	C	intergenic	NONE,30181.t000001.TIGRR0.1	.
	30184	67361	5.00433e-08	67361	67361	G	A	intergenic	NONE,30184.t000001.TIGRR0.1	.
	30205	845449	1.43007e-08	845449	845449	T	C	intergenic	30205.t000044.TIGRR0.1,30205.t000045.TIGRR0.1	.
	31074	249	7.14088e-12	249	249	G	A	intergenic	NONE,NONE	.
	31074	1240	9.08613e-08	1240	1240	C	T	intergenic	NONE,NONE	.
	31636	913	1.90561e-08	913	913	G	A	intergenic	NONE,NONE	.
	31636	917	8.9319e-09	917	917	G	A	intergenic	NONE,NONE	.
	32692	412	5.51759e-07	412	412	A	T	intergenic	NONE,NONE	.
	34982	273	7.255e-07	273	273	T	C	intergenic	NONE,NONE	.
	35436	482	9.62565e-14	482	482	C	A	intergenic	NONE,NONE	.
	40701	391	8.76029e-08	391	391	C	T	intergenic	NONE,NONE	.
	40701	396	8.76029e-08	396	396	C	T	intergenic	NONE,NONE	.
	40701	417	8.76534e-07	417	417	C	T	intergenic	NONE,NONE	.
	40701	609	8.62111e-07	609	609	C	T	intergenic	NONE,NONE	.
	40701	733	7.99837e-07	733	733	G	A	intergenic	NONE,NONE	.
	40701	777	1.11972e-11	777	777	G	T	intergenic	NONE,NONE	.
	40701	780	1.26662e-11	780	780	T	C	intergenic	NONE,NONE	.
	40701	789	1.40679e-11	789	789	C	T	intergenic	NONE,NONE	.
	40701	813	5.23152e-18	813	813	G	T	intergenic	NONE,NONE	.
	43384	822	2.82674e-07	822	822	T	C	intergenic	NONE,NONE	.
	43390	223	8.49793e-07	223	223	C	T	intergenic	NONE,NONE	.
	43944	328	7.84225e-07	328	328	A	C	intergenic	NONE,NONE	.
	46260	272	5.13636e-07	272	272	G	T	intergenic	NONE,NONE	.
	47194	3398	8.94033e-07	3398	3398	G	A	intergenic	47194.t000001.TIGRR0.1,47194.t000002.TIGRR0.1	.
	47194	3570	8.94033e-07	3570	3570	T	C	intergenic	47194.t000001.TIGRR0.1,47194.t000002.TIGRR0.1	.
	47194	9659	5.28686e-07	9659	9659	C	T	exonic	47194.t000002.TIGRR0.1	synonymous SNV
	48212	1034	9.44629e-07	1034	1034	T	A	intergenic	NONE,NONE	.
	52371	3498	5.25531e-07	3498	3498	G	A	intergenic	NONE,NONE	.
	52371	3513	5.87985e-08	3513	3513	C	A	intergenic	NONE,NONE	.
	52371	3523	5.87985e-08	3523	3523	C	G	intergenic	NONE,NONE	.
	55247	934	7.71832e-11	934	934	C	T	intergenic	NONE,NONE	.
	55680	4065	1.72565e-10	4065	4065	C	T	upstream	55680.t000002.TIGRR0.1	.
	55680	4798	1.72565e-10	4798	4798	G	T	intronic	55680.t000002.TIGRR0.1	.
	59597	780	1.55602e-10	780	780	C	G	intergenic	NONE,NONE	.
SeedLength	29176	47777	8.19993e-08	47777	47777	T	A	intergenic	29176.t000003.TIGRR0.1,29176.t000004.TIGRR0.1	.
	29876	92521	4.93347e-07	92521	92521	C	T	intergenic	29876.t000011.TIGRR0.1,29876.t000012.TIGRR0.1	.
	29927	7930	1.38445e-07	7930	7930	C	A	intergenic	NONE,29927.t000001.TIGRR0.1	.
	29927	8204	1.21691e-07	8204	8204	A	C	intergenic	NONE,29927.t000001.TIGRR0.1	.
	29927	8382	4.39651e-07	8382	8382	C	A	intergenic	NONE,29927.t000001.TIGRR0.1	.
	29927	10479	8.08315e-11	10479	10479	A	C	intergenic	NONE,29927.t000001.TIGRR0.1	.
	29927	10795	1.82024e-10	10795	10795	T	C	intergenic	NONE,29927.t000001.TIGRR0.1	.
	29927	10849	3.88213e-10	10849	10849	C	A	intergenic	NONE,29927.t000001.TIGRR0.1	.
	29927	11213	2.13982e-12	11213	11213	A	G	intergenic	NONE,29927.t000001.TIGRR0.1	.
	29927	12665	1.02665e-09	12665	12665	T	G	intergenic	NONE,29927.t000001.TIGRR0.1	.
	29927	12916	4.92748e-11	12916	12916	T	A	intergenic	NONE,29927.t000001.TIGRR0.1	.
	29927	13483	1.76181e-12	13483	13483	A	G	intergenic	NONE,29927.t000001.TIGRR0.1	.
	29927	13527	4.64877e-13	13527	13527	T	C	intergenic	NONE,29927.t000001.TIGRR0.1	.
	29927	15904	2.01012e-13	15904	15904	A	G	intergenic	NONE,29927.t000001.TIGRR0.1	.
	29927	16894	7.44332e-13	16894	16894	C	A	intergenic	NONE,29927.t000001.TIGRR0.1	.
	29927	18421	7.22867e-13	18421	18421	C	T	intergenic	NONE,29927.t000001.TIGRR0.1	.
	29927	18481	1.73611e-13	18481	18481	A	G	intergenic	NONE,29927.t000001.TIGRR0.1	.
	29927	18876	1.68377e-12	18876	18876	C	A	intergenic	NONE,29927.t000001.TIGRR0.1	.
	29927	18920	1.81582e-12	18920	18920	C	T	intergenic	NONE,29927.t000001.TIGRR0.1	.
	29927	19339	5.59961e-12	19339	19339	A	C	intergenic	NONE,29927.t000001.TIGRR0.1	.
	29927	19424	4.05814e-12	19424	19424	G	A	intergenic	NONE,29927.t000001.TIGRR0.1	.
	29927	20784	6.64773e-13	20784	20784	G	A	intergenic	NONE,29927.t000001.TIGRR0.1	.
	29927	22711	6.5921e-07	22711	22711	A	T	intergenic	NONE,29927.t000001.TIGRR0.1	.
	29927	46313	1.98282e-07	46313	46313	C	A	intergenic	29927.t000002.TIGRR0.1,29927.t000003.TIGRR0.1	.
	29927	104676	2.64801e-07	104676	104676	T	C	intergenic	29927.t000009.TIGRR0.1,29927.t000010.TIGRR0.1	.
	29927	108865	3.6317e-07	108865	108865	T	C	intergenic	29927.t000010.TIGRR0.1,29927.t000011.TIGRR0.1	.
	29993	153340	2.2252e-07	153340	153340	T	C	upstream	29993.t000009.TIGRR0.1	.
	29993	180555	6.71122e-07	180555	180555	T	C	intergenic	29993.t000010.TIGRR0.1,29993.t000011.TIGRR0.1	.
	29993	197119	9.52758e-07	197119	197119	C	G	intergenic	29993.t000010.TIGRR0.1,29993.t000011.TIGRR0.1	.
	29993	204619	1.68237e-08	204619	204619	C	T	intergenic	29993.t000010.TIGRR0.1,29993.t000011.TIGRR0.1	.
	29993	206854	8.92203e-07	206854	206854	G	A	intergenic	29993.t000010.TIGRR0.1,29993.t000011.TIGRR0.1	.
	29993	207313	8.83873e-07	207313	207313	G	A	intergenic	29993.t000010.TIGRR0.1,29993.t000011.TIGRR0.1	.
	29993	213668	7.36977e-07	213668	213668	T	C	intergenic	29993.t000010.TIGRR0.1,29993.t000011.TIGRR0.1	.
	29993	213686	7.36977e-07	213686	213686	T	C	intergenic	29993.t000010.TIGRR0.1,29993.t000011.TIGRR0.1	.
	29993	220656	8.02411e-07	220656	220656	A	G	exonic	29993.t000011.TIGRR0.1	nonsynonymous SNV
	29993	230855	7.1408e-07	230855	230855	T	C	intergenic	29993.t000011.TIGRR0.1,29993.t000012.TIGRR0.1	.
	29993	602172	8.91103e-07	602172	602172	G	A	intergenic	29993.t000026.TIGRR0.1,29993.t000027.TIGRR0.1	.
SeedVolume	28543	5815	1.558e-07	5815	5815	A	G	upstream	28543.t000001.TIGRR0.1	.
	28543	14177	8.55756e-07	14177	14177	G	A	downstream	28543.t000001.TIGRR0.1	.
	28543	20190	1.92745e-07	20190	20190	T	C	intronic	28543.t000002.TIGRR0.1	.
	28543	20319	5.41593e-07	20319	20319	A	C	intronic	28543.t000002.TIGRR0.1	.
	28543	20392	2.70133e-07	20392	20392	T	G	intronic	28543.t000002.TIGRR0.1	.
	28543	20530	8.03194e-07	20530	20530	A	G	intronic	28543.t000002.TIGRR0.1	.
	28543	20607	6.17143e-07	20607	20607	G	A	intronic	28543.t000002.TIGRR0.1	.
	28543	20668	6.98424e-07	20668	20668	A	G	intronic	28543.t000002.TIGRR0.1	.
	28543	20671	6.98424e-07	20671	20671	G	T	intronic	28543.t000002.TIGRR0.1	.
	28543	20853	6.28284e-08	20853	20853	A	G	intronic	28543.t000002.TIGRR0.1	.
	28543	20963	7.0113e-08	20963	20963	G	A	intronic	28543.t000002.TIGRR0.1	.
	28543	21154	1.11873e-08	21154	21154	C	A	exonic	28543.t000002.TIGRR0.1	nonsynonymous SNV
	28543	21166	1.26791e-08	21166	21166	C	G	exonic	28543.t000002.TIGRR0.1	nonsynonymous SNV
	28543	22491	3.04435e-08	22491	22491	A	C	downstream	28543.t000002.TIGRR0.1	.
	28543	22596	2.00321e-07	22596	22596	G	A	downstream	28543.t000002.TIGRR0.1	.
	28543	23308	5.76654e-07	23308	23308	T	C	intergenic	28543.t000002.TIGRR0.1,28543.t000003.TIGRR0.1	.
	28543	23437	6.67919e-07	23437	23437	C	T	intergenic	28543.t000002.TIGRR0.1,28543.t000003.TIGRR0.1	.
	28543	24244	9.52797e-07	24244	24244	T	G	intergenic	28543.t000002.TIGRR0.1,28543.t000003.TIGRR0.1	.
	28543	24500	9.94105e-07	24500	24500	T	A	intergenic	28543.t000002.TIGRR0.1,28543.t000003.TIGRR0.1	.
	28543	25466	2.42187e-07	25466	25466	A	G	upstream	28543.t000003.TIGRR0.1	.
	28543	25515	6.73551e-07	25515	25515	C	T	upstream	28543.t000003.TIGRR0.1	.
	28543	26032	9.04e-07	26032	26032	T	C	upstream	28543.t000003.TIGRR0.1	.
	28543	26033	9.04e-07	26033	26033	A	T	upstream	28543.t000003.TIGRR0.1	.
	28543	30131	2.54941e-07	30131	30131	A	G	intergenic	28543.t000003.TIGRR0.1,28543.t000004.TIGRR0.1	.
	28543	30669	7.16032e-07	30669	30669	G	A	upstream	28543.t000004.TIGRR0.1	.
	28543	30757	2.22202e-07	30757	30757	C	T	upstream	28543.t000004.TIGRR0.1	.
	28543	33565	5.24607e-08	33565	33565	A	G	exonic	28543.t000004.TIGRR0.1	nonsynonymous SNV
	28543	35217	3.94176e-07	35217	35217	C	T	exonic	28543.t000005.TIGRR0.1	nonsynonymous SNV
	28543	38083	1.74792e-07	38083	38083	C	A	intronic	28543.t000005.TIGRR0.1	.
	28543	38085	1.74792e-07	38085	38085	A	G	intronic	28543.t000005.TIGRR0.1	.
	28543	38275	8.13183e-07	38275	38275	A	G	intronic	28543.t000005.TIGRR0.1	.
	28543	40053	9.69207e-07	40053	40053	G	A	intronic	28543.t000005.TIGRR0.1	.
	28543	42448	1.7165e-07	42448	42448	G	C	intronic	28543.t000005.TIGRR0.1	.
	28543	43079	1.32802e-08	43079	43079	G	A	intronic	28543.t000005.TIGRR0.1	.
	28543	43107	1.88745e-07	43107	43107	C	T	intronic	28543.t000005.TIGRR0.1	.
	28543	43861	3.60407e-07	43861	43861	T	G	exonic	28543.t000005.TIGRR0.1	nonsynonymous SNV
	28543	45674	2.19241e-09	45674	45674	A	C	intergenic	28543.t000005.TIGRR0.1,28543.t000006.TIGRR0.1	.
	28543	46435	5.59649e-07	46435	46435	G	A	intergenic	28543.t000005.TIGRR0.1,28543.t000006.TIGRR0.1	.
	28543	46654	1.12958e-07	46654	46654	G	A	intergenic	28543.t000005.TIGRR0.1,28543.t000006.TIGRR0.1	.
	28543	46676	1.12339e-07	46676	46676	G	A	intergenic	28543.t000005.TIGRR0.1,28543.t000006.TIGRR0.1	.
	28543	47633	9.89116e-07	47633	47633	G	A	intergenic	28543.t000005.TIGRR0.1,28543.t000006.TIGRR0.1	.
	28543	55033	7.80256e-07	55033	55033	A	C	upstream	28543.t000007.TIGRR0.1	.
	28543	57932	2.17338e-07	57932	57932	A	G	intronic	28543.t000007.TIGRR0.1	.
	28543	66139	6.09373e-07	66139	66139	G	A	intergenic	28543.t000008.TIGRR0.1,28543.t000009.TIGRR0.1	.
	28543	72846	2.01377e-07	72846	72846	T	C	upstream	28543.t000011.TIGRR0.1	.
	29612	46726	3.69411e-07	46726	46726	A	C	intergenic	NONE,29612.t000001.TIGRR0.1	.
	29612	46736	5.92253e-07	46736	46736	A	C	intergenic	NONE,29612.t000001.TIGRR0.1	.
	29612	46743	4.87508e-07	46743	46743	G	A	intergenic	NONE,29612.t000001.TIGRR0.1	.
	29876	92521	7.48494e-07	92521	92521	C	T	intergenic	29876.t000011.TIGRR0.1,29876.t000012.TIGRR0.1	.
	29927	7173	2.49799e-10	7173	7173	A	G	intergenic	NONE,29927.t000001.TIGRR0.1	.
	29927	7419	9.54791e-11	7419	7419	G	A	intergenic	NONE,29927.t000001.TIGRR0.1	.
	29927	7546	5.34117e-10	7546	7546	A	C	intergenic	NONE,29927.t000001.TIGRR0.1	.
	29927	7815	7.693e-10	7815	7815	A	T	intergenic	NONE,29927.t000001.TIGRR0.1	.
	29927	7930	3.2736e-12	7930	7930	C	A	intergenic	NONE,29927.t000001.TIGRR0.1	.
	29927	8136	2.49911e-10	8136	8136	T	A	intergenic	NONE,29927.t000001.TIGRR0.1	.
	29927	8204	7.50577e-12	8204	8204	A	C	intergenic	NONE,29927.t000001.TIGRR0.1	.
	29927	8382	5.19114e-11	8382	8382	C	A	intergenic	NONE,29927.t000001.TIGRR0.1	.
	29927	10479	8.69529e-14	10479	10479	A	C	intergenic	NONE,29927.t000001.TIGRR0.1	.
	29927	10795	2.38166e-13	10795	10795	T	C	intergenic	NONE,29927.t000001.TIGRR0.1	.
	29927	10849	2.5761e-13	10849	10849	C	A	intergenic	NONE,29927.t000001.TIGRR0.1	.
	29927	10973	5.59523e-08	10973	10973	C	T	intergenic	NONE,29927.t000001.TIGRR0.1	.
	29927	11213	1.43639e-16	11213	11213	A	G	intergenic	NONE,29927.t000001.TIGRR0.1	.
	29927	12494	3.78916e-07	12494	12494	G	C	intergenic	NONE,29927.t000001.TIGRR0.1	.
	29927	12665	2.85897e-15	12665	12665	T	G	intergenic	NONE,29927.t000001.TIGRR0.1	.
	29927	12712	4.21894e-08	12712	12712	G	T	intergenic	NONE,29927.t000001.TIGRR0.1	.
	29927	12791	8.09257e-09	12791	12791	G	A	intergenic	NONE,29927.t000001.TIGRR0.1	.
	29927	12805	8.09257e-09	12805	12805	G	A	intergenic	NONE,29927.t000001.TIGRR0.1	.
	29927	12810	8.09257e-09	12810	12810	A	T	intergenic	NONE,29927.t000001.TIGRR0.1	.
	29927	12916	1.00765e-16	12916	12916	T	A	intergenic	NONE,29927.t000001.TIGRR0.1	.
	29927	13483	3.0691e-19	13483	13483	A	G	intergenic	NONE,29927.t000001.TIGRR0.1	.
	29927	13527	1.34936e-19	13527	13527	T	C	intergenic	NONE,29927.t000001.TIGRR0.1	.
	29927	15904	5.30934e-20	15904	15904	A	G	intergenic	NONE,29927.t000001.TIGRR0.1	.
	29927	16894	2.89307e-19	16894	16894	C	A	intergenic	NONE,29927.t000001.TIGRR0.1	.
	29927	18421	2.28429e-18	18421	18421	C	T	intergenic	NONE,29927.t000001.TIGRR0.1	.
	29927	18481	1.43183e-19	18481	18481	A	G	intergenic	NONE,29927.t000001.TIGRR0.1	.
	29927	18876	3.54062e-18	18876	18876	C	A	intergenic	NONE,29927.t000001.TIGRR0.1	.
	29927	18920	3.06122e-18	18920	18920	C	T	intergenic	NONE,29927.t000001.TIGRR0.1	.
	29927	19339	6.16886e-18	19339	19339	A	C	intergenic	NONE,29927.t000001.TIGRR0.1	.
	29927	19424	8.29609e-18	19424	19424	G	A	intergenic	NONE,29927.t000001.TIGRR0.1	.
	29927	20716	2.52044e-07	20716	20716	G	A	intergenic	NONE,29927.t000001.TIGRR0.1	.
	29927	20784	3.551e-19	20784	20784	G	A	intergenic	NONE,29927.t000001.TIGRR0.1	.
	29927	21517	7.51654e-10	21517	21517	A	G	intergenic	NONE,29927.t000001.TIGRR0.1	.
	29927	22247	9.7267e-10	22247	22247	T	A	intergenic	NONE,29927.t000001.TIGRR0.1	.
	29927	22493	6.91787e-11	22493	22493	A	G	intergenic	NONE,29927.t000001.TIGRR0.1	.
	29927	22711	1.23727e-10	22711	22711	A	T	intergenic	NONE,29927.t000001.TIGRR0.1	.
	29927	22768	1.51774e-08	22768	22768	A	T	intergenic	NONE,29927.t000001.TIGRR0.1	.
	29927	22769	1.51774e-08	22769	22769	T	A	intergenic	NONE,29927.t000001.TIGRR0.1	.
	29927	22849	4.05687e-09	22849	22849	T	A	intergenic	NONE,29927.t000001.TIGRR0.1	.
	29927	22935	1.66541e-09	22935	22935	C	A	intergenic	NONE,29927.t000001.TIGRR0.1	.
	29927	23516	1.66099e-09	23516	23516	T	C	intergenic	NONE,29927.t000001.TIGRR0.1	.
	29927	23693	1.31771e-07	23693	23693	A	G	intergenic	NONE,29927.t000001.TIGRR0.1	.
	29927	24286	3.35041e-09	24286	24286	G	A	intergenic	NONE,29927.t000001.TIGRR0.1	.
	29927	24378	5.92268e-08	24378	24378	T	C	intergenic	NONE,29927.t000001.TIGRR0.1	.
	29927	24959	7.6705e-09	24959	24959	G	A	intergenic	NONE,29927.t000001.TIGRR0.1	.
	29927	25274	3.10465e-10	25274	25274	G	A	intergenic	NONE,29927.t000001.TIGRR0.1	.
	29927	25558	2.16764e-08	25558	25558	C	T	intergenic	NONE,29927.t000001.TIGRR0.1	.
	29927	26028	6.21472e-08	26028	26028	G	A	intergenic	NONE,29927.t000001.TIGRR0.1	.
	29927	32435	1.47749e-09	32435	32435	T	A	intergenic	NONE,29927.t000001.TIGRR0.1	.
	29927	33444	7.17776e-10	33444	33444	G	T	intergenic	NONE,29927.t000001.TIGRR0.1	.
	29927	33667	6.31855e-07	33667	33667	G	A	intergenic	NONE,29927.t000001.TIGRR0.1	.
	29927	36976	1.66882e-09	36976	36976	A	T	downstream	29927.t000001.TIGRR0.1	.
	29927	36977	1.66882e-09	36977	36977	T	A	downstream	29927.t000001.TIGRR0.1	.
	29927	37153	1.017e-10	37153	37153	A	G	downstream	29927.t000001.TIGRR0.1	.
	29927	38040	1.2431e-09	38040	38040	C	A	intergenic	29927.t000001.TIGRR0.1,29927.t000002.TIGRR0.1	.
	29927	38208	1.68642e-09	38208	38208	C	G	intergenic	29927.t000001.TIGRR0.1,29927.t000002.TIGRR0.1	.
	29927	38269	9.3963e-09	38269	38269	C	A	intergenic	29927.t000001.TIGRR0.1,29927.t000002.TIGRR0.1	.
	29927	40345	1.09316e-08	40345	40345	A	C	downstream	29927.t000002.TIGRR0.1	.
	29927	40439	1.2289e-09	40439	40439	C	T	downstream	29927.t000002.TIGRR0.1	.
	29927	41447	3.39818e-09	41447	41447	C	T	exonic	29927.t000002.TIGRR0.1	nonsynonymous SNV
	29927	41622	4.54707e-10	41622	41622	G	A	exonic	29927.t000002.TIGRR0.1	synonymous SNV
	29927	42186	3.10465e-10	42186	42186	C	T	intronic	29927.t000002.TIGRR0.1	.
	29927	42563	2.68229e-09	42563	42563	A	G	intronic	29927.t000002.TIGRR0.1	.
	29927	42647	5.90582e-10	42647	42647	C	T	intronic	29927.t000002.TIGRR0.1	.
	29927	44528	3.1114e-09	44528	44528	A	G	upstream	29927.t000002.TIGRR0.1	.
	29927	45697	1.28831e-07	45697	45697	A	T	intergenic	29927.t000002.TIGRR0.1,29927.t000003.TIGRR0.1	.
	29927	46313	4.39219e-12	46313	46313	C	A	intergenic	29927.t000002.TIGRR0.1,29927.t000003.TIGRR0.1	.
	29927	46359	7.8624e-10	46359	46359	C	A	intergenic	29927.t000002.TIGRR0.1,29927.t000003.TIGRR0.1	.
	29927	102765	5.56957e-08	102765	102765	G	A	intergenic	29927.t000009.TIGRR0.1,29927.t000010.TIGRR0.1	.
	29927	103225	4.22758e-07	103225	103225	T	A	intergenic	29927.t000009.TIGRR0.1,29927.t000010.TIGRR0.1	.
	29927	104490	3.33392e-07	104490	104490	T	C	intergenic	29927.t000009.TIGRR0.1,29927.t000010.TIGRR0.1	.
	29927	104676	1.10949e-08	104676	104676	T	C	intergenic	29927.t000009.TIGRR0.1,29927.t000010.TIGRR0.1	.
	29927	104888	9.95403e-08	104888	104888	A	G	intergenic	29927.t000009.TIGRR0.1,29927.t000010.TIGRR0.1	.
	29927	104923	2.81574e-08	104923	104923	G	C	intergenic	29927.t000009.TIGRR0.1,29927.t000010.TIGRR0.1	.
	29927	104924	2.81574e-08	104924	104924	C	T	intergenic	29927.t000009.TIGRR0.1,29927.t000010.TIGRR0.1	.
	29927	106465	9.59783e-08	106465	106465	G	A	intronic	29927.t000010.TIGRR0.1	.
	29927	106695	1.77236e-08	106695	106695	C	T	upstream	29927.t000010.TIGRR0.1	.
	29927	106771	4.13502e-08	106771	106771	C	T	upstream	29927.t000010.TIGRR0.1	.
	29927	106840	4.74262e-08	106840	106840	C	T	upstream	29927.t000010.TIGRR0.1	.
	29927	107467	3.82713e-08	107467	107467	T	G	upstream	29927.t000010.TIGRR0.1	.
	29927	108008	2.51674e-07	108008	108008	C	T	intergenic	29927.t000010.TIGRR0.1,29927.t000011.TIGRR0.1	.
	29927	108607	4.52245e-08	108607	108607	G	A	intergenic	29927.t000010.TIGRR0.1,29927.t000011.TIGRR0.1	.
	29927	108697	2.54216e-08	108697	108697	T	G	intergenic	29927.t000010.TIGRR0.1,29927.t000011.TIGRR0.1	.
	29927	108865	1.87209e-09	108865	108865	T	C	intergenic	29927.t000010.TIGRR0.1,29927.t000011.TIGRR0.1	.
	29927	108877	8.7028e-08	108877	108877	C	T	intergenic	29927.t000010.TIGRR0.1,29927.t000011.TIGRR0.1	.
	29927	110749	5.47116e-08	110749	110749	A	G	exonic	29927.t000011.TIGRR0.1	nonsynonymous SNV
	29927	111199	4.20684e-07	111199	111199	A	T	exonic	29927.t000011.TIGRR0.1	nonsynonymous SNV
	29927	112874	2.08349e-08	112874	112874	G	A	intergenic	29927.t000011.TIGRR0.1,29927.t000012.TIGRR0.1	.
	29927	113048	2.71192e-07	113048	113048	C	T	intergenic	29927.t000011.TIGRR0.1,29927.t000012.TIGRR0.1	.
	29927	114577	5.76838e-07	114577	114577	T	C	intergenic	29927.t000011.TIGRR0.1,29927.t000012.TIGRR0.1	.
	29927	114790	1.81862e-07	114790	114790	C	T	intergenic	29927.t000011.TIGRR0.1,29927.t000012.TIGRR0.1	.
	29927	116235	6.08422e-08	116235	116235	T	G	intergenic	29927.t000011.TIGRR0.1,29927.t000012.TIGRR0.1	.
	29927	116641	5.01433e-07	116641	116641	G	C	intergenic	29927.t000011.TIGRR0.1,29927.t000012.TIGRR0.1	.
	29993	204619	2.45875e-07	204619	204619	C	T	intergenic	29993.t000010.TIGRR0.1,29993.t000011.TIGRR0.1	.
	30074	502910	9.96003e-07	502910	502910	C	G	exonic	30074.t000067.TIGRR0.1	synonymous SNV
	30752	877	5.58621e-07	877	877	C	T	intergenic	NONE,NONE	.
RMFF means the ratio of male to female flowers.
