# Supplementary material for: Sequencing of Chinese castor lines reveals genetic signatures of selection and yield-associated loci
Source: Nat Commun. 2019 Jul 31;10:3418. doi: 10.1038/s41467-019-11228-3 (PMC6668449; doi:10.1038/s41467-019-11228-3)
Supplement: Supplementary file 20 — Source Data [file 41467_2019_11228_MOESM20_ESM.xlsx]

## Sheet: Figure 1c
No.	Samplename
1	s11-3D	0.99997	1e-05	1e-05	1e-05
2	s30R	0.99997	1e-05	1e-05	1e-05
3	s23-0	0.99997	1e-05	1e-05	1e-05
4	s27R	0.99997	1e-05	1e-05	1e-05
5	s18-4m	0.999748	1e-05	1e-05	0.000232
6	s26rx	0.99997	1e-05	1e-05	1e-05
7	s26RD	0.99997	1e-05	1e-05	1e-05
8	s1-1	0.99997	1e-05	1e-05	1e-05
9	s11-1	0.99997	1e-05	1e-05	1e-05
10	s20-3	0.999969	1.1e-05	1e-05	1e-05
11	s14-0	0.999967	1e-05	1.3e-05	1e-05
12	s14-1	0.999967	1e-05	1.3e-05	1e-05
13	s27-1	0.999556	1.4e-05	0.00042	1e-05
14	sdaom	0.99997	1e-05	1e-05	1e-05
15	s11-2	0.998	1e-05	0.00198	1e-05
16	s17-3d	0.999306	1e-05	1e-05	0.000674
17	s27-4m	0.999258	1e-05	0.000722	1e-05
18	S5	0.999967	1e-05	1.3e-05	1e-05
19	s2016072613	0.99997	1e-05	1e-05	1e-05
20	masaimala	0.999968	1.2e-05	1e-05	1e-05
21	sS12001	0.99997	1e-05	1e-05	1e-05
22	s3	0.99997	1e-05	1e-05	1e-05
23	sS1501	0.99971	1e-05	1e-05	0.00027
24	s13-3	0.99997	1e-05	1e-05	1e-05
25	sAMBO	0.574914	1e-05	1e-05	0.425066
26	sya-1	0.613291	0.010507	0.134834	0.241369
27	s2988	0.279164	0.068589	1e-05	0.652237
28	s2850	0.191798	0.231051	1e-05	0.577141
29	s2851	0.269566	0.156438	1e-05	0.573986
30	s2838	1e-05	1e-05	1e-05	0.99997
31	s2996	0.049462	0.001182	1e-05	0.949346
32	sxj03m	0.196379	0.273774	1e-05	0.529836
33	sxj05	0.288832	0.310412	1e-05	0.400746
34	s1336	1e-05	1e-05	0.107623	0.892357
35	s1165m	0.019004	0.104709	1e-05	0.876276
36	s1509	1e-05	0.112466	1e-05	0.887514
37	s1604	1.3e-05	0.250188	1e-05	0.749789
38	s424m	0.103433	1e-05	0.300102	0.596455
39	s1161	1e-05	0.000994	1e-05	0.998986
40	s425	0.098041	0.227842	1e-05	0.674106
41	s1168	1e-05	1e-05	0.13834	0.86164
42	s433	0.076041	1e-05	0.445977	0.477972
43	s1262	1e-05	0.00354	0.269435	0.727015
44	s1019	1e-05	0.008382	1e-05	0.991598
45	s356	1e-05	1e-05	0.073314	0.926666
46	s625	1e-05	1e-05	0.13464	0.86534
47	s1028	1.3e-05	1e-05	0.043689	0.956288
48	s1170	0.089865	0.097825	1e-05	0.8123
49	s1584	1e-05	0.009879	0.012792	0.977319
50	s375	1e-05	1e-05	0.217886	0.782094
51	s2070	1.5e-05	0.004729	1e-05	0.995246
52	s397m	1e-05	0.091462	0.036106	0.872422
53	s867	1e-05	1e-05	0.272691	0.727289
54	s872	1e-05	0.113734	0.182313	0.703943
55	s1142	1e-05	0.012565	0.327026	0.660399
56	s1404	1e-05	1e-05	0.415969	0.584011
57	s1495	1e-05	1e-05	0.141739	0.858241
58	s333	1e-05	1e-05	0.227235	0.772745
59	s1463	1e-05	0.183457	1e-05	0.816523
60	s1241	1e-05	1e-05	0.302926	0.697054
61	s340m	1.1e-05	0.250212	1e-05	0.749768
62	s1011	1e-05	1e-05	0.046074	0.953906
63	s1475	1.1e-05	1e-05	1e-05	0.999969
64	s2073	1e-05	1e-05	0.015972	0.984008
65	s1024	1e-05	1e-05	1e-05	0.99997
66	s1113	1e-05	1e-05	0.083745	0.916235
67	s1015	1e-05	1e-05	0.235864	0.764116
68	s1017	1e-05	1e-05	0.137603	0.862377
69	s1018	1e-05	1e-05	0.099657	0.900323
70	s1450	1.1e-05	0.073908	1e-05	0.926071
71	s1787m	1e-05	0.128793	1e-05	0.871187
72	s381	1e-05	0.194449	1e-05	0.805531
73	s377	0.00497	1e-05	1e-05	0.99501
74	s355m	1.1e-05	1e-05	1e-05	0.999969
75	s337	1e-05	1e-05	1e-05	0.99997
76	s1038	1e-05	1e-05	0.07812	0.92186
77	s1115	0.022993	0.016883	1e-05	0.960114
78	s1451	0.127066	1e-05	0.151347	0.721577
79	s1157	0.163577	1e-05	0.000523	0.83589
80	s2926	0.122781	1e-05	1e-05	0.877199
81	s1034m	0.085104	1e-05	0.046747	0.868139
82	s1160m	0.210781	0.11617	1e-05	0.673038
83	s2915	0.207104	0.052138	0.000869	0.739889
84	s1633	1e-05	1e-05	0.000635	0.999345
85	s1448	0.06343	1e-05	1e-05	0.93655
86	s1111	1e-05	1e-05	1e-05	0.99997
87	s1114	1.1e-05	1e-05	1e-05	0.999969
88	s631	1.1e-05	1e-05	1e-05	0.999969
89	s632	1e-05	1e-05	1e-05	0.99997
90	s409	1e-05	1e-05	1e-05	0.99997
91	s1166	0.174666	1e-05	1e-05	0.825314
92	s1020	1.1e-05	1e-05	1e-05	0.999969
93	s1359	1.1e-05	0.054819	1e-05	0.94516
94	s1112	1e-05	1e-05	1e-05	0.99997
95	s1639	1e-05	1e-05	1e-05	0.99997
96	s1631	1e-05	1e-05	1e-05	0.99997
97	s1660	1.2e-05	1e-05	1e-05	0.999968
98	s496	1e-05	1e-05	0.770367	0.229613
99	s665	1e-05	0.596858	1e-05	0.403122
100	sxj02m	0.237872	0.361482	1e-05	0.400635
101	sxj07	1e-05	0.372991	0.004569	0.622429
102	s4-1	0.074351	0.449369	0.168587	0.307693
103	sxj01m	0.167135	0.42829	0.204294	0.200281
104	s1456	1e-05	0.31503	0.002478	0.682482
105	s1405	1e-05	0.272682	1e-05	0.727298
106	s1100	1.2e-05	0.225867	1e-05	0.774112
107	s1108	1e-05	0.335048	1e-05	0.664932
108	s1507	1e-05	0.3329	1e-05	0.66708
109	s1476	1e-05	0.438067	1e-05	0.561913
110	s403	1e-05	0.515965	1e-05	0.484015
111	s358	1e-05	1e-05	0.40179	0.59819
112	s1494	1e-05	1e-05	0.655064	0.344916
113	s371	1e-05	1e-05	0.270687	0.729293
114	s1169	1e-05	0.060866	0.304719	0.634405
115	s1118	1e-05	0.098209	0.142048	0.759732
116	s1121	0.030098	1e-05	0.233733	0.736159
117	s1131	1e-05	0.210337	0.021641	0.768012
118	s1133	1e-05	0.146405	0.040348	0.813238
119	s1126	1e-05	0.291086	1e-05	0.708894
120	s1132	1e-05	0.219485	1e-05	0.780495
121	s977	1e-05	0.339991	1e-05	0.659989
122	s996	1e-05	0.373913	1e-05	0.626067
123	s1065	1e-05	0.352099	1e-05	0.647881
124	s1056	1e-05	0.369339	1e-05	0.630641
125	s1117	1e-05	0.304477	1e-05	0.695503
126	s1129	1.1e-05	0.385229	1e-05	0.614749
127	s1059	1e-05	0.351692	1e-05	0.648288
128	s1148	1e-05	0.313819	0.009017	0.677154
129	s1025	1e-05	1e-05	0.532064	0.467916
130	s1508	1e-05	0.2496	1e-05	0.75038
131	s723	1e-05	0.439933	1e-05	0.560047
132	s1005m	1.1e-05	1e-05	0.546274	0.453705
133	s1634	0.050644	0.356214	1e-05	0.593131
134	s2	1e-05	0.038797	0.332516	0.628677
135	s871	1e-05	0.022195	0.362082	0.615713
136	s1244	1e-05	0.348675	0.069836	0.581479
137	s1464	1e-05	0.28801	0.151863	0.560117
138	s1491	1e-05	0.193296	0.304294	0.5024
139	s2062	1e-05	1e-05	0.505299	0.494681
140	s1396	1e-05	1e-05	0.648202	0.351778
141	s1171	0.031068	1e-05	0.473022	0.495899
142	s437m	0.025251	1e-05	0.550301	0.424438
143	s339	1e-05	0.467879	0.0504	0.481711
144	s933	1e-05	0.502459	1e-05	0.497521
145	s1016	1e-05	1e-05	0.633499	0.366481
146	s106	1e-05	0.062782	0.728131	0.209077
147	s45	1e-05	0.015852	0.701505	0.282633
148	s210m	1e-05	0.702584	1e-05	0.297396
149	s212m	1e-05	0.64794	0.018503	0.333547
150	s1070m	1e-05	0.243217	0.649876	0.106897
151	s1468	0.001148	0.339374	0.210577	0.448901
152	s664	1e-05	0.541471	0.239424	0.219095
153	s1625m	1e-05	0.615401	1e-05	0.384579
154	s1474	1e-05	0.48809	0.228468	0.283432
155	s1470	1e-05	0.376135	0.211464	0.412391
156	s1471	1e-05	0.538196	1e-05	0.461784
157	s1453	1e-05	0.305285	0.153459	0.541246
158	s391	1e-05	0.212218	0.49249	0.295282
159	s581	1e-05	0.055605	0.678982	0.265403
160	s1134	1e-05	1e-05	0.637108	0.362872
161	s1135	1e-05	0.346869	0.163761	0.48936
162	s1136	1e-05	0.474472	0.004789	0.520729
163	s1147	1e-05	0.646903	1e-05	0.353077
164	s396	0.007782	0.612131	1e-05	0.380077
165	s1788	0.037238	0.368636	1e-05	0.594116
166	s875	0.433457	0.517232	0.049301	1e-05
167	s438m	0.170176	0.391565	0.009269	0.42899
168	s330	1e-05	0.530374	1e-05	0.469606
169	s399	1e-05	1e-05	0.753832	0.246148
170	s400	1e-05	1e-05	0.885628	0.114352
171	s1010m	1e-05	1e-05	0.519289	0.480691
172	s387m	1e-05	1e-05	0.726885	0.273095
173	s421	1e-05	1e-05	0.588247	0.411733
174	s338	1e-05	0.351152	0.21629	0.432548
175	s385	1e-05	0.380836	0.008842	0.610312
176	s1103	1e-05	0.168019	0.737863	0.094108
177	s31	1e-05	0.217676	0.658232	0.124083
178	s1145	1e-05	0.509799	0.227352	0.262839
179	s141	1e-05	0.159489	0.741468	0.099033
180	s492	1e-05	0.083081	0.842434	0.074475
181	s711	1e-05	0.333471	0.522277	0.144242
182	s380	1e-05	0.438513	0.42253	0.138947
183	s1022	1e-05	0.465215	0.414921	0.119854
184	s388	1e-05	0.166432	0.833548	1e-05
185	s1102	1e-05	1e-05	0.99997	1e-05
186	s873	1e-05	1e-05	0.99997	1e-05
187	s18	1e-05	1e-05	0.99997	1e-05
188	s25	1e-05	1e-05	0.99997	1e-05
189	s12	1e-05	0.054143	0.945837	1e-05
190	s24	1e-05	0.00093	0.99905	1e-05
191	s1049	1e-05	0.028326	0.971654	1e-05
192	s49	1e-05	1e-05	0.99966	0.00032
193	s36	1e-05	1e-05	0.99997	1e-05
194	s629m	1e-05	1e-05	0.99997	1e-05
195	s118	1e-05	1e-05	0.99997	1e-05
196	s975	1e-05	1e-05	0.999438	0.000542
197	s1002	1e-05	1e-05	0.99997	1e-05
198	s73	1e-05	1e-05	0.99997	1e-05
199	s23	1e-05	1e-05	0.99997	1e-05
200	s405	1e-05	1e-05	0.892595	0.107385
201	s853	1e-05	0.095973	0.639254	0.264762
202	s465	0.007412	0.484703	1e-05	0.507875
203	s1106	1e-05	0.518807	0.230892	0.250291
204	s21m	1e-05	0.004695	0.861932	0.133363
205	s96	1e-05	0.120171	0.879809	1e-05
206	s59	1e-05	0.105516	0.729705	0.164769
207	s17	1e-05	0.153538	0.846442	1e-05
208	s62	1e-05	0.064843	0.935137	1e-05
209	s7	1e-05	1e-05	0.99997	1e-05
210	s1083	1e-05	1e-05	0.99997	1e-05
211	s624	1e-05	0.028572	0.971408	1e-05
212	s491	1e-05	1e-05	0.99997	1e-05
213	s874	1e-05	1e-05	0.99997	1e-05
214	s14	1e-05	1e-05	0.99997	1e-05
215	s15	1e-05	1e-05	0.99997	1e-05
216	s8	1e-05	0.06661	0.93337	1e-05
217	s1105	1e-05	1e-05	0.99997	1e-05
218	s419	1e-05	0.001837	0.952792	0.045361
219	s335	1e-05	0.000761	0.999219	1e-05
220	s336	1e-05	1e-05	0.99997	1e-05
221	s345	1e-05	1e-05	0.598784	0.401196
222	s868	1e-05	1e-05	0.915192	0.084788
223	s127	1e-05	1e-05	0.882527	0.117453
224	s1146	1e-05	1e-05	0.999234	0.000746
225	s1214	1e-05	1e-05	0.879173	0.120807
226	s486	1.6e-05	0.019754	0.98022	1e-05
227	s481	1e-05	1e-05	0.99997	1e-05
228	s482	1e-05	1e-05	0.99997	1e-05
229	s378	1e-05	1e-05	0.99997	1e-05
230	s1104	1e-05	1e-05	0.999508	0.000472
231	s1045	1e-05	1e-05	0.99997	1e-05
232	s1047	1e-05	1e-05	0.99997	1e-05
233	s1067m	0.005257	1e-05	0.98605	0.008684
234	s621	0.006287	0.00465	0.861111	0.127952
235	s373	1e-05	1e-05	0.847062	0.152918
236	s332	1e-05	0.043176	0.82598	0.130834
237	s384	1e-05	0.183196	0.465441	0.351353
238	s398	1e-05	1e-05	0.39491	0.60507
239	s194	1e-05	0.002117	0.361386	0.636487
240	s346	1e-05	1e-05	0.52644	0.47354
241	s1036	1e-05	1e-05	0.4574	0.54258
242	s349m	0.019887	1e-05	0.516465	0.463638
243	s401m	1e-05	1e-05	0.398495	0.601485
244	s1490m	0.020654	0.069412	0.182023	0.727911
245	s01071	0.328538	0.16465	1e-05	0.506801
246	s1444	1e-05	1e-05	0.284739	0.715241
247	s1797	1e-05	0.447603	0.013137	0.53925
248	s2072	1e-05	0.44347	1e-05	0.55651
249	s334	1e-05	1e-05	0.512266	0.487714
250	s331m	1e-05	1e-05	0.500663	0.499317
251	s1473	1e-05	0.268314	0.437555	0.294122
252	s33	1e-05	0.099666	0.682832	0.217492
253	s351	1e-05	1e-05	0.27267	0.72731
254	s370	0.005392	1e-05	0.558381	0.436217
255	s484	1e-05	1e-05	0.622081	0.377899
256	s344	1e-05	1e-05	0.239224	0.760756
257	s414	1e-05	0.000491	0.331949	0.66755
258	s3000	1e-05	0.724388	0.275592	1e-05
259	sxj06	0.012355	0.460623	0.500031	0.026991
260	s2993	1.4e-05	0.952115	1e-05	0.047861
261	s472	1e-05	0.839353	0.001259	0.159377
262	s163	1e-05	0.974317	0.025663	1e-05
263	s165	1e-05	0.945225	0.054755	1e-05
264	s214	1e-05	0.99997	1e-05	1e-05
265	s483	1e-05	0.478059	0.521921	1e-05
266	s728	1e-05	0.99997	1e-05	1e-05
267	s729	1e-05	0.99997	1e-05	1e-05
268	s221m	1e-05	0.99997	1e-05	1e-05
269	s660	1e-05	0.811572	0.132978	0.055441
270	s299	1e-05	0.99997	1e-05	1e-05
271	s317	1e-05	0.99997	1e-05	1e-05
272	s318	1e-05	0.99997	1e-05	1e-05
273	s882	1e-05	0.99997	1e-05	1e-05
274	s995	1e-05	0.99997	1e-05	1e-05
275	s916	1e-05	0.722092	0.277888	1e-05
276	s973	1e-05	0.727282	0.272698	1e-05
277	s912	1.6e-05	0.999964	1e-05	1e-05
278	s661m	1e-05	0.99997	1e-05	1e-05
279	s1064	1e-05	0.340333	0.659647	1e-05
280	s981	1e-05	0.332892	0.667088	1e-05
281	s633	1e-05	0.32496	0.67502	1e-05
282	s713	1e-05	0.41719	0.58279	1e-05
283	s852	1e-05	0.998646	0.001334	1e-05
284	s327	1e-05	0.99997	1e-05	1e-05
285	s848	1e-05	0.99997	1e-05	1e-05
286	s821	1e-05	0.99997	1e-05	1e-05
287	s843	1e-05	0.999702	1e-05	0.000278
288	s689	1e-05	0.991483	1e-05	0.008497
289	s663	1e-05	0.804996	0.194984	1e-05
290	s669	1e-05	0.99997	1e-05	1e-05
291	s2071m	1e-05	0.79711	1e-05	0.20287
292	s860m	1e-05	0.999381	0.000599	1e-05
293	s201	1e-05	0.99997	1e-05	1e-05
294	s656	1e-05	0.844881	0.089964	0.065145
295	s697	1e-05	0.999964	1.6e-05	1e-05
296	s726	1e-05	0.99997	1e-05	1e-05
297	s2827m	1e-05	0.956679	1e-05	0.043301
298	s876	1e-05	0.999256	0.000314	0.00042
299	s670	1e-05	0.602222	0.397758	1e-05
300	s696	1e-05	0.99997	1e-05	1e-05
301	s988	1e-05	0.999966	1.4e-05	1e-05
302	s263	1e-05	0.99997	1e-05	1e-05
303	s308	1e-05	0.99997	1e-05	1e-05
304	s746	1.5e-05	0.999965	1e-05	1e-05
305	s993	1e-05	0.99997	1e-05	1e-05
306	s653	1.6e-05	0.999964	1e-05	1e-05
307	s654	1.1e-05	0.999969	1e-05	1e-05
308	s182	1e-05	0.99997	1e-05	1e-05
309	s301	1e-05	0.999967	1.3e-05	1e-05
310	s236	1e-05	0.99997	1e-05	1e-05
311	s812	1.1e-05	0.999969	1e-05	1e-05
312	s238	0.002232	0.781477	0.216281	1e-05
313	s644	0.049806	0.950174	1e-05	1e-05
314	s862m	0.043295	0.923004	0.033691	1e-05
315	s304	1e-05	0.999176	1e-05	0.000804
316	s666	1e-05	0.99997	1e-05	1e-05
317	s296	1e-05	0.99997	1e-05	1e-05
318	s302	1.1e-05	0.999965	1.4e-05	1e-05
319	s725m	1e-05	0.99997	1e-05	1e-05
320	s727	1e-05	0.99997	1e-05	1e-05
321	s895	1e-05	0.99997	1e-05	1e-05
322	s307m	1e-05	0.999965	1.5e-05	1e-05
323	s314	1.8e-05	0.999962	1e-05	1e-05
324	s861m	1e-05	0.999443	0.000537	1e-05
325	s276	1e-05	0.99997	1e-05	1e-05
326	s745m	1e-05	0.999968	1.2e-05	1e-05
327	s747	1.1e-05	0.999969	1e-05	1e-05
328	s699m	1e-05	0.99997	1e-05	1e-05
329	s994	1e-05	0.99997	1e-05	1e-05
330	s673	1e-05	0.99997	1e-05	1e-05
331	s865	1e-05	0.99997	1e-05	1e-05
332	s859m	1.2e-05	0.999968	1e-05	1e-05
333	s297	1e-05	0.99997	1e-05	1e-05
334	s188	1e-05	0.77526	0.22472	1e-05
335	s655	1e-05	0.813995	0.185985	1e-05
336	s667	1e-05	0.559377	0.440603	1e-05
337	s348	1e-05	0.786348	1e-05	0.213632
338	s586	0.004806	0.774659	0.149108	0.071427
339	s682	1e-05	0.99997	1e-05	1e-05
340	s691	1e-05	0.887284	1e-05	0.112696
341	s316	1.7e-05	0.99996	1.3e-05	1e-05
342	s324m	1.6e-05	0.999959	1.5e-05	1e-05
343	s643	1e-05	0.999961	1.9e-05	1e-05
344	s866	1e-05	0.999962	1.8e-05	1e-05
345	s863m	1e-05	0.99997	1e-05	1e-05
346	s650m	1e-05	0.99997	1e-05	1e-05
347	s792	1.5e-05	0.999965	1e-05	1e-05
348	s285	1.4e-05	0.999966	1e-05	1e-05
349	s303	1e-05	0.999491	0.000489	1e-05
350	s309	1.4e-05	0.999966	1e-05	1e-05
351	s702	1.6e-05	0.999964	1e-05	1e-05
352	s287	1e-05	0.99997	1e-05	1e-05
353	s282	1e-05	0.99997	1e-05	1e-05
354	s306	1e-05	0.99997	1e-05	1e-05
355	s268	0.000374	0.999275	0.000342	1e-05
356	s778	1e-05	0.99997	1e-05	1e-05
357	s695	1e-05	0.724777	0.275203	1e-05
358	s290	1.6e-05	0.999964	1e-05	1e-05
359	s215	1e-05	0.73548	0.2645	1e-05
360	s607	1e-05	0.728684	0.263998	0.007309
361	s283m	1.2e-05	0.999968	1e-05	1e-05
362	s724	1.8e-05	0.999962	1e-05	1e-05
363	s192	1e-05	0.99997	1e-05	1e-05
364	s164	1e-05	0.99997	1e-05	1e-05
365	s436m	0.149499	0.717948	1e-05	0.132543
366	s223	1e-05	0.999969	1.1e-05	1e-05
367	s189	1e-05	0.99997	1e-05	1e-05
368	s206	1e-05	0.99997	1e-05	1e-05
369	s802	1e-05	0.99997	1e-05	1e-05
370	s657	1e-05	0.99997	1e-05	1e-05
371	s326	1e-05	0.999969	1e-05	1e-05
372	s199	1e-05	0.99954	0.00044	1e-05
373	s824	1e-05	0.922528	0.077452	1e-05
374	s325	1e-05	0.995575	0.004405	1e-05
375	s642	1e-05	0.99997	1e-05	1e-05
376	s672	1e-05	0.612606	0.386382	0.001002
377	s999	1e-05	0.237993	0.761987	1e-05
378	s490	1e-05	0.436743	0.563237	1e-05
379	s622	1e-05	0.40254	0.59744	1e-05
380	s367m	1e-05	0.444282	0.184278	0.37143
381	s350	1.1e-05	0.492573	1e-05	0.507406
382	s1472	1e-05	0.353335	0.392387	0.254268
383	s168	1e-05	0.99997	1e-05	1e-05
384	s658	1e-05	0.990856	0.008964	0.00017
385	s990	1e-05	0.99997	1e-05	1e-05
386	s273	1e-05	0.99997	1e-05	1e-05
387	s2748	1e-05	0.998713	0.001267	1e-05
388	s281	1e-05	0.99997	1e-05	1e-05
389	s311m	1e-05	0.999969	1.1e-05	1e-05
390	s187	1e-05	0.99997	1e-05	1e-05
391	s264m	1e-05	0.999969	1.1e-05	1e-05
392	s2777	1e-05	0.972736	1e-05	0.027244
393	s2829	1e-05	0.948898	1e-05	0.051082
394	s668	1e-05	0.970143	1e-05	0.029837
395	s869m	1e-05	0.99997	1e-05	1e-05
396	s322	1e-05	0.99997	1e-05	1e-05
397	s323	1e-05	0.99997	1e-05	1e-05
398	s899	1e-05	0.853709	0.088704	0.057577
399	s310	1e-05	0.890895	0.106911	0.002184
400	s635	1e-05	0.99997	1e-05	1e-05
401	s216	1e-05	0.923122	0.076858	1e-05
402	s694	1e-05	0.688854	0.127816	0.183321
403	s820	1e-05	0.699015	0.300965	1e-05
404	s204	1.1e-05	0.451197	0.548783	1e-05
405	s228	1e-05	0.410124	0.589469	0.000397

## Sheet: Figure 1d
Samplename	PC1	PC2	PC3	group	color
S5	0.176963	-0.0510735	-0.00842184	Group WS	5b9bd5
masaimala	0.164574	-0.0476878	-0.0119215	Group WS	5b9bd5
s01071	0.0306572	0.0549656	0.0579395	Group MC	a5a5a5
s1-1	0.179895	-0.0721848	-0.0609497	Group WS	5b9bd5
s1002	-0.0169539	-0.0142399	0.0143774	Group MC	a5a5a5
s1005m	0.00412498	0.0432638	0.0274627	Group MC	a5a5a5
s1010m	-0.00974145	0.0262241	0.0280127	Group MC	a5a5a5
s1011	0.0109566	0.0865847	-0.0328686	Group SC	ffc000
s1015	0.00243092	0.0558606	-0.0624239	Group SC	ffc000
s1016	-0.0152497	0.0176318	-0.0439076	Group MC	a5a5a5
s1017	0.00955282	0.077001	-0.048114	Group SC	ffc000
s1018	0.011093	0.0770388	-0.0517382	Group SC	ffc000
s1019	0.0133577	0.0793566	0.0287125	Group SC	ffc000
s1020	0.0193107	0.111482	-0.0233507	Group SC	ffc000
s1022	-0.022114	-0.0217659	0.0096886	Group MC	a5a5a5
s1024	0.0202429	0.0979922	-0.0338057	Group SC	ffc000
s1025	0.00129886	0.0526568	-0.0140406	Group MC	a5a5a5
s1028	0.00777204	0.0724121	0.00277231	Group SC	ffc000
s1034m	0.0417538	0.0866412	-0.0197519	Group SC	ffc000
s1036	0.00433394	0.0582767	-0.0587048	Group MC	a5a5a5
s1038	0.0169207	0.0855296	-0.033616	Group SC	ffc000
s1045	-0.0121301	0.0146056	-0.0844685	Group MC	a5a5a5
s1047	-0.0169623	0.00666993	-0.088022	Group MC	a5a5a5
s1049	-0.0169174	0.00525487	-0.0420153	Group MC	a5a5a5
s1056	-0.00646464	-0.00684072	0.180965	Group MC	a5a5a5
s1059	-0.00746889	0.00552914	0.141995	Group MC	a5a5a5
s106	-0.0104393	0.0104279	-0.0382643	Group MC	a5a5a5
s1064	-0.0240458	-0.0168974	0.0159414	Group NC	ed7d31
s1065	-0.0109195	-0.0126897	0.167563	Group MC	a5a5a5
s1067m	-0.0130503	0.0065258	-0.0836226	Group MC	a5a5a5
s1070m	-0.0200358	-0.00165655	-0.0404886	Group MC	a5a5a5
s1083	-0.0110688	-0.022306	-0.0274816	Group MC	a5a5a5
s11-1	0.197608	-0.09415	-0.105154	Group WS	5b9bd5
s11-2	0.188653	-0.0645131	-0.0331673	Group WS	5b9bd5
s11-3D	0.194394	-0.0935167	-0.0333932	Group WS	5b9bd5
s1100	-0.00446671	0.0470607	-0.00609801	Group MC	a5a5a5
s1102	-0.0297155	-0.0283022	-0.005513	Group MC	a5a5a5
s1103	-0.0243532	-0.0117904	0.00777897	Group MC	a5a5a5
s1104	-0.019906	-0.00156308	-0.0793821	Group MC	a5a5a5
s1105	-0.0150766	-0.00938447	-0.0147746	Group MC	a5a5a5
s1106	-0.0174296	-0.00750954	0.0349553	Group MC	a5a5a5
s1108	0.00174721	0.0644339	-0.0620643	Group MC	a5a5a5
s1111	0.0358052	0.116686	-0.00534706	Group SC	ffc000
s1112	0.024954	0.124563	-0.0177636	Group SC	ffc000
s1113	0.0093046	0.0770941	-0.0513765	Group SC	ffc000
s1114	0.0212388	0.0968702	-0.0348848	Group SC	ffc000
s1115	0.0227401	0.0804201	-0.0429916	Group SC	ffc000
s1117	-0.00528264	0.0123199	0.145309	Group MC	a5a5a5
s1118	0.0071888	0.0535776	0.0661445	Group MC	a5a5a5
s1121	0.0181501	0.0386998	0.0675835	Group MC	a5a5a5
s1126	-0.00558855	0.0156294	0.105261	Group MC	a5a5a5
s1129	-0.00739869	0.005189	0.134783	Group MC	a5a5a5
s1131	0.00481461	0.0382891	0.0786938	Group MC	a5a5a5
s1132	0.00493676	0.0361196	0.126052	Group MC	a5a5a5
s1133	0.0104916	0.0532599	0.0785427	Group MC	a5a5a5
s1134	-0.0088465	0.00721367	0.0818604	Group MC	a5a5a5
s1135	-0.0138938	-0.00456202	0.063621	Group MC	a5a5a5
s1136	-0.00978224	0.000837136	0.109132	Group MC	a5a5a5
s1142	-0.010003	0.027887	0.0353547	Group SC	ffc000
s1145	-0.0172496	0.00317542	0.0129825	Group MC	a5a5a5
s1146	-0.0117963	0.0150811	-0.0771094	Group MC	a5a5a5
s1147	-0.0173529	-0.00856413	0.0716799	Group MC	a5a5a5
s1148	-0.00575497	0.0107176	0.13528	Group MC	a5a5a5
s1157	0.0580449	0.0858713	0.0252898	Group SC	ffc000
s1160m	0.0419049	0.0342177	-0.00405083	Group SC	ffc000
s1161	0.0180208	0.0609459	0.0962884	Group SC	ffc000
s1165m	0.0139731	0.0611044	0.064424	Group SC	ffc000
s1166	0.0489988	0.108019	-0.00649799	Group SC	ffc000
s1168	0.0231373	0.080745	0.0360193	Group SC	ffc000
s1169	0.00520011	0.0399997	0.0676343	Group MC	a5a5a5
s1170	0.0345627	0.03877	0.0601285	Group SC	ffc000
s1171	0.0143898	0.0435355	0.0061819	Group MC	a5a5a5
s118	-0.0129052	-0.00061323	-0.0264698	Group MC	a5a5a5
s12	-0.0246827	-0.0174508	0.00887061	Group MC	a5a5a5
s1214	-0.0102384	0.00108667	-0.0806433	Group MC	a5a5a5
s1241	-0.0105256	0.0326648	0.0256189	Group SC	ffc000
s1244	-0.0041188	0.0371249	-0.0034066	Group MC	a5a5a5
s1262	-0.000245817	0.0362925	0.096852	Group SC	ffc000
s127	-0.00940543	0.0226355	-0.0745649	Group MC	a5a5a5
s13-3	0.112741	-0.0127365	0.0247498	Group WS	5b9bd5
s1336	0.0116635	0.0631847	0.0631693	Group SC	ffc000
s1359	0.0151459	0.101207	-0.0392463	Group SC	ffc000
s1396	-0.0072879	0.0339169	-0.0269134	Group MC	a5a5a5
s14	-0.0252195	-0.0187324	0.0139307	Group MC	a5a5a5
s14-0	0.192644	-0.0757283	-0.0468418	Group WS	5b9bd5
s14-1	0.186497	-0.076442	-0.0762449	Group WS	5b9bd5
s1404	-0.0125694	0.0233515	0.0145686	Group SC	ffc000
s1405	0.00691363	0.0541803	0.00535812	Group MC	a5a5a5
s141	-0.0178123	-0.013384	0.0129288	Group MC	a5a5a5
s1444	0.0110366	0.0681219	-0.0332726	Group MC	a5a5a5
s1448	0.0417108	0.114699	0.00837741	Group SC	ffc000
s1450	0.00962243	0.0831164	-0.0331702	Group SC	ffc000
s1451	0.0437748	0.0440834	-0.0328488	Group SC	ffc000
s1453	-0.00801009	0.0199228	0.039064	Group MC	a5a5a5
s1456	-0.00247597	0.045757	-0.00131158	Group MC	a5a5a5
s1463	-0.000916337	0.043253	-0.0180125	Group SC	ffc000
s1464	-0.00975322	0.0270033	-0.0147175	Group MC	a5a5a5
s1468	-0.0104178	0.00158341	0.0362572	Group MC	a5a5a5
s1470	-0.0134511	0.00623204	0.0444493	Group MC	a5a5a5
s1471	-0.0108504	0.00773094	0.0489034	Group MC	a5a5a5
s1472	-0.0141476	0.00818625	-0.0780184	Group NC	ed7d31
s1473	-0.0134844	0.020714	-0.0790969	Group MC	a5a5a5
s1474	-0.0174292	-0.000879313	0.0235774	Group MC	a5a5a5
s1475	0.0211399	0.11138	-0.00888265	Group SC	ffc000
s1476	-0.00554845	0.0160783	-0.0135354	Group MC	a5a5a5
s1490m	0.0156468	0.0676579	-0.031438	Group MC	a5a5a5
s1491	-0.00768187	0.0224969	0.0071092	Group MC	a5a5a5
s1494	-0.0140512	0.0166603	0.0386681	Group MC	a5a5a5
s1495	0.00225117	0.0617686	0.00114796	Group SC	ffc000
s15	-0.0252214	-0.0197049	0.0175556	Group MC	a5a5a5
s1507	-0.00176228	0.0429749	-0.00931733	Group MC	a5a5a5
s1508	0.00671483	0.0542748	0.00623962	Group MC	a5a5a5
s1509	0.0112396	0.0666617	0.0211817	Group SC	ffc000
s1584	0.00510628	0.0657915	0.0130563	Group SC	ffc000
s1604	0.00385918	0.0491218	0.0670393	Group SC	ffc000
s1625m	-0.0166246	-0.00103605	0.0350662	Group MC	a5a5a5
s163	-0.0298918	-0.0324836	-0.0154487	Group NC	ed7d31
s1631	0.0289774	0.133402	-0.00417554	Group SC	ffc000
s1633	0.033581	0.127038	-0.00662539	Group SC	ffc000
s1634	0.0189976	0.0494215	0.0264484	Group MC	a5a5a5
s1639	0.0285037	0.13205	-0.00793588	Group SC	ffc000
s164	-0.0309307	-0.0431144	0.0151734	Group NC	ed7d31
s165	-0.0269799	-0.0248961	-0.000155656	Group NC	ed7d31
s1660	0.0283156	0.131864	-0.00326597	Group SC	ffc000
s168	-0.0284353	-0.0352347	-0.0364276	Group NC	ed7d31
s17	-0.0278312	-0.0241473	0.0021569	Group MC	a5a5a5
s17-3d	0.181548	-0.0520973	-0.0285142	Group WS	5b9bd5
s1787m	0.00809174	0.0696533	-0.0445186	Group SC	ffc000
s1788	0.00972132	0.0297116	0.0603632	Group MC	a5a5a5
s1797	-0.00501105	0.0390073	-0.0548664	Group MC	a5a5a5
s18	-0.0249324	-0.0177428	0.00783451	Group MC	a5a5a5
s18-4m	0.181219	-0.105711	0.0180551	Group WS	5b9bd5
s182	-0.0327333	-0.0449134	-0.000242451	Group NC	ed7d31
s187	-0.0240022	-0.0210341	-0.0788817	Group NC	ed7d31
s188	-0.0314344	-0.0400138	0.00451171	Group NC	ed7d31
s189	-0.0299971	-0.0403924	0.0204717	Group NC	ed7d31
s192	-0.0315345	-0.0420313	0.00463537	Group NC	ed7d31
s194	-0.00160971	0.0500069	-0.0106512	Group MC	a5a5a5
s199	-0.0289292	-0.0323431	0.00523992	Group NC	ed7d31
s2	0.00667847	0.05834	-0.00515417	Group MC	a5a5a5
s20-3	0.197827	-0.0941834	-0.105485	Group WS	5b9bd5
s201	-0.0287021	-0.0366926	-0.0393286	Group NC	ed7d31
s2016072613	0.177053	-0.0507135	-0.00995573	Group WS	5b9bd5
s204	-0.0194158	-0.00446475	-0.0907197	Group NC	ed7d31
s206	-0.0302868	-0.0397332	0.0156678	Group NC	ed7d31
s2062	-0.00112727	0.0493695	-0.0483967	Group MC	a5a5a5
s2070	0.0117956	0.0869194	0.0108367	Group SC	ffc000
s2071m	-0.0237672	-0.0215848	-0.0241834	Group NC	ed7d31
s2072	-0.00774815	0.0337821	-0.0659002	Group MC	a5a5a5
s2073	0.00513521	0.0721629	-0.0302584	Group SC	ffc000
s210m	-0.0145657	-0.00117612	0.0207895	Group MC	a5a5a5
s212m	-0.0174981	-0.00516304	-0.00207034	Group MC	a5a5a5
s214	-0.0334903	-0.0458523	-0.00957818	Group NC	ed7d31
s215	-0.0301944	-0.0541936	0.0239781	Group NC	ed7d31
s216	-0.0242416	-0.0207526	-0.0858333	Group NC	ed7d31
s21m	-0.0236723	-0.0127818	0.0181616	Group MC	a5a5a5
s221m	-0.0321285	-0.0396751	-0.0108175	Group NC	ed7d31
s223	-0.0315163	-0.0421593	0.00887243	Group NC	ed7d31
s228	-0.0181543	-0.00178679	-0.0929874	Group NC	ed7d31
s23	-0.0124384	0.00379449	-0.0157672	Group MC	a5a5a5
s23-0	0.194838	-0.103349	0.0754967	Group WS	5b9bd5
s236	-0.0338867	-0.0579147	0.0220796	Group NC	ed7d31
s238	-0.0223817	-0.0404821	0.0309634	Group NC	ed7d31
s24	-0.0218939	-0.00603947	-0.0423909	Group MC	a5a5a5
s25	-0.0182588	0.000121279	-0.0263658	Group MC	a5a5a5
s263	-0.0348959	-0.0541559	0.00324935	Group NC	ed7d31
s264m	-0.0264824	-0.0294681	-0.0857079	Group NC	ed7d31
s268	-0.0339393	-0.0658441	0.0651761	Group NC	ed7d31
s26RD	0.181416	-0.0667071	-0.0322509	Group WS	5b9bd5
s26rx	0.180735	-0.105266	0.0223755	Group WS	5b9bd5
s27-1	0.185439	-0.0672877	-0.00812626	Group WS	5b9bd5
s27-4m	0.180861	-0.0526326	-0.0277293	Group WS	5b9bd5
s273	-0.029071	-0.043009	-0.0155264	Group NC	ed7d31
s2748	-0.0272005	-0.0297681	-0.088352	Group NC	ed7d31
s276	-0.0363485	-0.0574169	0.00165325	Group NC	ed7d31
s2777	-0.0262581	-0.0286668	-0.0740629	Group NC	ed7d31
s27R	0.19579	-0.121512	0.0422732	Group WS	5b9bd5
s281	-0.0300583	-0.0381762	-0.0407971	Group NC	ed7d31
s282	-0.034452	-0.0527931	0.00769783	Group NC	ed7d31
s2827m	-0.0292485	-0.0362715	-0.0518619	Group NC	ed7d31
s2829	-0.0247994	-0.0252816	-0.0769477	Group NC	ed7d31
s2838	0.0199204	0.070937	0.0983122	Group SC	ffc000
s283m	-0.0340512	-0.0517917	0.00994324	Group NC	ed7d31
s285	-0.0340401	-0.0510354	0.00687632	Group NC	ed7d31
s2850	0.0107747	0.0486632	0.0306164	Group SC	ffc000
s2851	0.0265156	0.0446448	0.0424149	Group SC	ffc000
s287	-0.0333469	-0.0510457	0.0109979	Group NC	ed7d31
s290	-0.0355925	-0.058369	0.0147268	Group NC	ed7d31
s2915	0.0504289	0.0774954	-0.0097307	Group SC	ffc000
s2926	0.043282	0.102562	0.0163159	Group SC	ffc000
s296	-0.0325356	-0.0615329	0.0469185	Group NC	ed7d31
s297	-0.0373621	-0.0593848	-0.00156917	Group NC	ed7d31
s2988	0.0270104	0.0585131	0.0533044	Group SC	ffc000
s299	-0.0319132	-0.038508	-0.0122076	Group NC	ed7d31
s2993	-0.0228205	-0.0157389	-0.000715956	Group NC	ed7d31
s2996	0.0296157	0.0500539	0.102887	Group SC	ffc000
s3	0.160286	-0.0339935	-0.00909087	Group WS	5b9bd5
s3000	-0.0315439	-0.0443573	0.000140854	Group NC	ed7d31
s301	-0.0356923	-0.0555845	0.00923044	Group NC	ed7d31
s302	-0.0341547	-0.0681016	0.0472057	Group NC	ed7d31
s303	-0.0340978	-0.0534769	0.0175439	Group NC	ed7d31
s304	-0.0324939	-0.0619543	0.0502979	Group NC	ed7d31
s306	-0.0345169	-0.0543351	0.0128771	Group NC	ed7d31
s307m	-0.0365098	-0.056722	-0.00672105	Group NC	ed7d31
s308	-0.0360214	-0.0572051	0.00127901	Group NC	ed7d31
s309	-0.0364189	-0.0600756	0.0142624	Group NC	ed7d31
s30R	0.188589	-0.104001	0.0669224	Group WS	5b9bd5
s31	-0.0193306	0.00159402	0.0112624	Group MC	a5a5a5
s310	-0.0253877	-0.0238311	-0.0828662	Group NC	ed7d31
s311m	-0.0275322	-0.0307557	-0.0863923	Group NC	ed7d31
s314	-0.0358269	-0.0555547	-0.00393265	Group NC	ed7d31
s316	-0.0358254	-0.0572536	0.00662799	Group NC	ed7d31
s317	-0.0321541	-0.0398418	-0.0104086	Group NC	ed7d31
s318	-0.033425	-0.0464681	-0.00475008	Group NC	ed7d31
s322	-0.0272104	-0.030114	-0.0843273	Group NC	ed7d31
s323	-0.0256471	-0.0266304	-0.0811039	Group NC	ed7d31
s324m	-0.0352976	-0.0553899	0.00789592	Group NC	ed7d31
s325	-0.0258079	-0.030129	-0.0176759	Group NC	ed7d31
s326	-0.0296254	-0.0364343	0.00938162	Group NC	ed7d31
s327	-0.031147	-0.0375463	-0.0100466	Group NC	ed7d31
s33	-0.0145608	0.0182615	-0.0772908	Group MC	a5a5a5
s330	-0.0125899	0.019105	0.0254792	Group MC	a5a5a5
s331m	0.00149631	0.0604609	-0.0630936	Group MC	a5a5a5
s332	-0.0114879	0.0178443	-0.0655669	Group MC	a5a5a5
s333	-0.00425709	0.0480338	-0.00644474	Group SC	ffc000
s334	-0.00951709	0.0361008	-0.077397	Group MC	a5a5a5
s335	-0.0171693	0.00692554	-0.0412414	Group MC	a5a5a5
s336	-0.0210422	-0.00404036	0.00182203	Group MC	a5a5a5
s337	0.0162785	0.0956125	-0.0153589	Group SC	ffc000
s338	-0.00748851	0.0192209	0.0454903	Group MC	a5a5a5
s339	-0.00441199	0.0313917	-0.00911685	Group MC	a5a5a5
s340m	-0.0104404	0.0305601	-0.0296098	Group SC	ffc000
s344	-0.00270471	0.0535858	-0.0634531	Group MC	a5a5a5
s345	-0.00253999	0.044889	-0.0190612	Group MC	a5a5a5
s346	-0.00256232	0.0445497	-0.00488206	Group MC	a5a5a5
s348	-0.0242716	-0.0141735	0.012985	Group NC	ed7d31
s349m	0.0114554	0.0395981	0.0203918	Group MC	a5a5a5
s350	-0.0104733	0.016943	-0.00745292	Group NC	ed7d31
s351	-0.00229131	0.0528542	-0.0529524	Group MC	a5a5a5
s355m	0.020909	0.106923	-0.0231972	Group SC	ffc000
s356	0.001552	0.064731	-0.00365483	Group SC	ffc000
s358	0.00131597	0.0408641	0.0276317	Group MC	a5a5a5
s36	-0.0123554	0.00772389	-0.00792457	Group MC	a5a5a5
s367m	-0.00643209	0.00728046	-0.00529039	Group NC	ed7d31
s370	0.013327	0.0546934	-0.0452304	Group MC	a5a5a5
s371	0.000429698	0.0479642	0.0843003	Group MC	a5a5a5
s373	-0.0113681	0.0203409	-0.0660658	Group MC	a5a5a5
s375	0.00177725	0.0622382	-0.028517	Group SC	ffc000
s377	0.0263312	0.0994383	-0.0116915	Group SC	ffc000
s378	-0.0196132	0.000144085	-0.0849618	Group MC	a5a5a5
s380	-0.0167884	-0.00699516	-0.00102157	Group MC	a5a5a5
s381	-0.00264822	0.0573943	-0.0640438	Group SC	ffc000
s384	-0.00540912	0.0299728	-0.0451836	Group MC	a5a5a5
s385	-0.00364374	0.0217413	0.084943	Group MC	a5a5a5
s387m	-0.00864745	0.0223899	-0.0166005	Group MC	a5a5a5
s388	-0.025335	-0.0189455	-0.00369721	Group MC	a5a5a5
s391	-0.0132965	0.00145953	0.05465	Group MC	a5a5a5
s396	-0.00910092	-0.0111695	0.0672014	Group MC	a5a5a5
s397m	0.0138965	0.0691823	-0.00332431	Group SC	ffc000
s398	0.00343515	0.0529904	-0.033112	Group MC	a5a5a5
s399	-0.0145116	0.0110022	0.0234903	Group MC	a5a5a5
s4-1	-0.000697369	0.0045546	-0.0287185	Group MC	a5a5a5
s400	-0.0180839	-0.011007	0.0116396	Group MC	a5a5a5
s401m	0.0114449	0.0651098	0.0100307	Group MC	a5a5a5
s403	-0.0108831	0.0220471	-0.0195143	Group MC	a5a5a5
s405	-0.0175636	0.00211533	0.0284098	Group MC	a5a5a5
s409	0.0258686	0.108609	-0.0220332	Group SC	ffc000
s414	-0.00254839	0.0508413	-0.0564067	Group MC	a5a5a5
s419	-0.0168551	0.00686864	-0.0327041	Group MC	a5a5a5
s421	0.00120851	0.0349704	0.0442351	Group MC	a5a5a5
s424m	0.012174	0.0319115	0.0602847	Group SC	ffc000
s425	0.0361147	0.0229385	0.0938217	Group SC	ffc000
s433	0.0268581	0.0241033	0.083897	Group SC	ffc000
s436m	-0.0121014	-0.0214379	0.0572835	Group NC	ed7d31
s437m	0.00736049	0.0225214	-0.00811825	Group MC	a5a5a5
s438m	0.0306624	0.0111417	0.0881444	Group MC	a5a5a5
s45	-0.0106826	0.0271219	-0.0214884	Group MC	a5a5a5
s465	0.00148238	-0.00475468	0.0794096	Group MC	a5a5a5
s472	-0.0217295	-0.0244893	-0.00260817	Group NC	ed7d31
s481	-0.0179879	0.00457355	-0.0777153	Group MC	a5a5a5
s482	-0.0179408	0.00441386	-0.0818823	Group MC	a5a5a5
s483	-0.0287879	-0.0308697	-0.00606831	Group NC	ed7d31
s484	-0.00874929	0.038262	-0.0768452	Group MC	a5a5a5
s486	-0.0158448	-0.00469171	-0.0810837	Group MC	a5a5a5
s49	-0.0135185	0.000397535	-0.0315658	Group MC	a5a5a5
s490	-0.0214913	-0.0149614	-0.0282714	Group NC	ed7d31
s491	-0.0247826	-0.0181225	0.0192898	Group MC	a5a5a5
s492	-0.021567	-0.0154013	0.0338775	Group MC	a5a5a5
s496	-0.015265	0.0177488	-0.0305377	Group MC	a5a5a5
s581	-0.0121721	0.0063148	0.041768	Group MC	a5a5a5
s586	-0.0200986	-0.0384751	0.0515203	Group NC	ed7d31
s59	-0.0201949	8.49e-05	0.0223514	Group MC	a5a5a5
s607	-0.0266797	-0.0395926	0.0307406	Group NC	ed7d31
s62	-0.0255846	-0.0195319	0.0128632	Group MC	a5a5a5
s621	-0.0139489	0.0117838	-0.0567352	Group MC	a5a5a5
s622	-0.0209802	-0.0146562	-0.0313911	Group NC	ed7d31
s624	-0.0203137	-0.051109	0.0593234	Group MC	a5a5a5
s625	0.017775	0.0747872	0.0202259	Group SC	ffc000
s629m	-0.0132276	0.00112507	0.0512834	Group MC	a5a5a5
s631	0.0270404	0.127806	-0.00221631	Group SC	ffc000
s632	0.0262199	0.127325	-0.0070742	Group SC	ffc000
s633	-0.0233222	-0.0284114	0.0455161	Group NC	ed7d31
s635	-0.0273993	-0.0317245	-0.0849427	Group NC	ed7d31
s642	-0.0285959	-0.0340774	-0.0368975	Group NC	ed7d31
s643	-0.0353516	-0.0652913	0.0366284	Group NC	ed7d31
s644	-0.0262088	-0.0752678	0.0578042	Group NC	ed7d31
s650m	-0.0354263	-0.0555627	0.00888794	Group NC	ed7d31
s653	-0.0343048	-0.0495622	0.000710953	Group NC	ed7d31
s654	-0.034333	-0.0497875	0.00105685	Group NC	ed7d31
s655	-0.030516	-0.0418499	0.00898454	Group NC	ed7d31
s656	-0.0299533	-0.0358891	-0.0512244	Group NC	ed7d31
s657	-0.0291865	-0.0329767	0.00961135	Group NC	ed7d31
s658	-0.0275533	-0.0313412	-0.032527	Group NC	ed7d31
s660	-0.0243546	-0.0216474	0.0119106	Group NC	ed7d31
s661m	-0.0314525	-0.0385956	-0.00833432	Group NC	ed7d31
s663	-0.0326764	-0.0462533	0.0086086	Group NC	ed7d31
s664	-0.0198809	-0.00474604	-0.0137076	Group MC	a5a5a5
s665	-0.0205466	-0.0102104	0.0262668	Group MC	a5a5a5
s666	-0.0291892	-0.0521507	0.00824047	Group NC	ed7d31
s667	-0.0278135	-0.0341196	0.00929574	Group NC	ed7d31
s668	-0.0248681	-0.0235071	-0.0800918	Group NC	ed7d31
s669	-0.032102	-0.0432205	-0.00161401	Group NC	ed7d31
s670	-0.0244324	-0.0219904	-0.0508799	Group NC	ed7d31
s672	-0.0214437	-0.0218464	-0.00141045	Group NC	ed7d31
s673	-0.0339587	-0.048379	-0.00636878	Group NC	ed7d31
s682	-0.0285058	-0.0356951	0.022484	Group NC	ed7d31
s689	-0.0275837	-0.0382719	-0.0204044	Group NC	ed7d31
s691	-0.0266823	-0.0301507	0.0187794	Group NC	ed7d31
s694	-0.0193486	-0.00123493	-0.0839418	Group NC	ed7d31
s695	-0.0265426	-0.0477579	0.0770178	Group NC	ed7d31
s696	-0.029264	-0.0355719	-0.0447048	Group NC	ed7d31
s697	-0.0308461	-0.0408936	-0.0398618	Group NC	ed7d31
s699m	-0.0344015	-0.0517952	-0.00189707	Group NC	ed7d31
s7	-0.0217631	-0.0289466	0.0362996	Group MC	a5a5a5
s702	-0.0343419	-0.0535013	0.0172274	Group NC	ed7d31
s711	-0.0241771	-0.0164715	0.0143956	Group MC	a5a5a5
s713	-0.0206291	-0.0251835	0.0631023	Group NC	ed7d31
s723	-0.00492707	0.033686	0.00173734	Group MC	a5a5a5
s724	-0.0337214	-0.0521336	0.0122405	Group NC	ed7d31
s725m	-0.0347505	-0.0529627	0.000411199	Group NC	ed7d31
s726	-0.0314724	-0.0418052	-0.0522648	Group NC	ed7d31
s727	-0.0357423	-0.0538764	-0.00782131	Group NC	ed7d31
s728	-0.0300623	-0.0341806	-0.0053579	Group NC	ed7d31
s729	-0.0303797	-0.0442339	0.0189386	Group NC	ed7d31
s73	-0.0129297	0.00294638	-0.0234263	Group MC	a5a5a5
s745m	-0.0359931	-0.0556814	-0.00725168	Group NC	ed7d31
s746	-0.0362663	-0.0591083	0.00262999	Group NC	ed7d31
s747	-0.0354109	-0.0538401	-0.00518526	Group NC	ed7d31
s778	-0.028318	-0.0513347	0.0213929	Group NC	ed7d31
s792	-0.0363506	-0.0598706	0.0102336	Group NC	ed7d31
s8	-0.0191589	-0.0118659	-0.0498764	Group MC	a5a5a5
s802	-0.0297832	-0.0343073	0.00703769	Group NC	ed7d31
s812	-0.0334675	-0.0452654	-0.0114583	Group NC	ed7d31
s820	-0.0198574	-0.00552031	-0.0870179	Group NC	ed7d31
s821	-0.03078	-0.0364616	-0.00635816	Group NC	ed7d31
s824	-0.0289587	-0.0305724	0.00206251	Group NC	ed7d31
s843	-0.0338918	-0.0502147	0.00446284	Group NC	ed7d31
s848	-0.0317384	-0.0372426	-0.0106032	Group NC	ed7d31
s852	-0.0306871	-0.0385397	-0.00275304	Group NC	ed7d31
s853	-0.0106294	0.00326622	0.0456117	Group MC	a5a5a5
s859m	-0.0348829	-0.0541457	0.00372391	Group NC	ed7d31
s860m	-0.0319029	-0.0467395	-0.0419451	Group NC	ed7d31
s861m	-0.0363752	-0.055402	-0.00877074	Group NC	ed7d31
s862m	-0.0268252	-0.0621742	0.00894467	Group NC	ed7d31
s863m	-0.0356637	-0.0564746	0.00599533	Group NC	ed7d31
s865	-0.036023	-0.0562386	1.05e-05	Group NC	ed7d31
s866	-0.0353191	-0.0634857	0.0301088	Group NC	ed7d31
s867	0.00814417	0.0715943	0.0652174	Group SC	ffc000
s868	-0.01811	0.00720425	-0.0802431	Group MC	a5a5a5
s869m	-0.0278611	-0.0335245	-0.0792316	Group NC	ed7d31
s871	0.00769577	0.0758124	-0.0418486	Group MC	a5a5a5
s872	-0.00128425	0.0446534	0.0514829	Group SC	ffc000
s873	-0.0276361	-0.025438	0.00200321	Group MC	a5a5a5
s874	-0.0267664	-0.0225616	0.0174039	Group MC	a5a5a5
s875	0.0506559	-0.0484792	0.073251	Group MC	a5a5a5
s876	-0.031596	-0.0435143	-0.0474854	Group NC	ed7d31
s882	-0.0315383	-0.0398053	-0.007272	Group NC	ed7d31
s895	-0.0362624	-0.0543019	-0.00497697	Group NC	ed7d31
s899	-0.0213593	-0.0114643	-0.0872203	Group NC	ed7d31
s912	-0.0311452	-0.0398042	-0.00748086	Group NC	ed7d31
s916	-0.0288789	-0.0303228	-0.00467865	Group NC	ed7d31
s933	-0.00976321	0.0298357	-0.0363804	Group MC	a5a5a5
s96	-0.0237113	-0.0157435	0.0203203	Group MC	a5a5a5
s973	-0.029622	-0.0329614	-0.00328212	Group NC	ed7d31
s975	-0.0183077	-0.00116745	-0.0395239	Group MC	a5a5a5
s977	-0.00404723	-0.00221429	0.201243	Group MC	a5a5a5
s981	-0.026806	-0.0218721	-0.008085	Group NC	ed7d31
s988	-0.0361223	-0.0564929	0.0010148	Group NC	ed7d31
s990	-0.0307239	-0.0419559	-0.0367982	Group NC	ed7d31
s993	-0.0360109	-0.0543496	-0.00816102	Group NC	ed7d31
s994	-0.0362492	-0.0581717	-0.00124092	Group NC	ed7d31
s995	-0.0315356	-0.0380234	-0.00986366	Group NC	ed7d31
s996	-0.00544305	-0.00768425	0.20396	Group MC	a5a5a5
s999	-0.0166945	-0.0109828	-0.0282797	Group NC	ed7d31
sAMBO	0.064077	0.0239263	0.102551	Group WS	5b9bd5
sS12001	0.158299	-0.0313871	-0.0107338	Group WS	5b9bd5
sS1501	0.156997	-0.0324607	-0.00884871	Group WS	5b9bd5
sdaom	0.189293	-0.0587561	-0.0261014	Group WS	5b9bd5
sxj01m	0.0016405	-0.00619861	-0.0306565	Group MC	a5a5a5
sxj02m	0.0217691	0.00659961	0.0578287	Group MC	a5a5a5
sxj03m	0.0301021	0.022839	0.0997566	Group SC	ffc000
sxj05	0.0435608	-0.000801281	0.0844687	Group SC	ffc000
sxj06	-0.019516	-0.0331592	0.0305168	Group NC	ed7d31
sxj07	0.00198981	0.0395733	-0.0560159	Group MC	a5a5a5
sya-1	0.0672054	0.0237772	0.0601775	Group WS	5b9bd5

## Sheet: Figure 1f
Distance	LDDecay_Africa_Mean_r^2	LDDecay_exAfrica_Mean_r^2	LDDecay_Total_Mean_r^2
10	0.486056	0.657746	0.536061
20	0.432335	0.584181	0.473526
30	0.402733	0.544929	0.438914
40	0.379925	0.507709	0.410481
50	0.364148	0.481256	0.391804
60	0.352835	0.462282	0.377423
70	0.343532	0.450095	0.36779
80	0.336843	0.438052	0.359104
90	0.330862	0.432635	0.355018
100	0.324937	0.42459	0.348224
200	0.310162	0.407513	0.333086
300	0.295468	0.394171	0.319407
400	0.285963	0.386103	0.311146
500	0.281354	0.383227	0.307394
600	0.278644	0.380908	0.304682
700	0.275863	0.379032	0.302051
800	0.273634	0.376174	0.299746
900	0.271386	0.374176	0.297737
1000	0.269827	0.372812	0.296143
1100	0.268491	0.371427	0.294834
1200	0.26727	0.370134	0.293759
1300	0.265526	0.368754	0.292333
1400	0.264058	0.367296	0.290962
1500	0.262769	0.366465	0.289826
1600	0.261372	0.365155	0.288482
1700	0.260212	0.363674	0.28752
1800	0.259094	0.363022	0.286546
1900	0.258526	0.362248	0.285763
2000	0.257918	0.361319	0.284819
2100	0.25654	0.360029	0.283782
2200	0.255558	0.359348	0.283436
2300	0.254999	0.35925	0.282738
2400	0.254634	0.357375	0.281314
2500	0.25369	0.357475	0.280915
2600	0.252155	0.35548	0.279349
2700	0.251525	0.355326	0.278597
2800	0.251234	0.354876	0.278171
2900	0.250375	0.353778	0.277879
3000	0.250139	0.353475	0.277061
3100	0.249299	0.352866	0.27655
3200	0.248774	0.352428	0.276008
3300	0.247866	0.351983	0.27526
3400	0.246932	0.351214	0.274596
3500	0.247215	0.349485	0.273679
3600	0.246591	0.349416	0.273323
3700	0.245606	0.348492	0.272711
3800	0.244671	0.348075	0.27203
3900	0.244527	0.347531	0.271706
4000	0.243737	0.346994	0.271257
4100	0.243387	0.346602	0.27066
4200	0.242051	0.345625	0.269613
4300	0.241392	0.344205	0.268618
4400	0.241672	0.344179	0.268917
4500	0.24115	0.344249	0.268439
4600	0.240338	0.343745	0.267451
4700	0.240194	0.343475	0.267335
4800	0.239174	0.342716	0.266817
4900	0.238371	0.341892	0.266085
5000	0.238189	0.341671	0.265769
5100	0.237443	0.340993	0.264979
5200	0.236902	0.340204	0.264744
5300	0.236249	0.339714	0.264244
5400	0.236897	0.339596	0.263935
5500	0.236175	0.337971	0.262973
5600	0.235643	0.338506	0.262865
5700	0.235381	0.337607	0.262676
5800	0.234503	0.336657	0.261738
5900	0.234499	0.336513	0.261744
6000	0.233637	0.335338	0.260486
6100	0.233501	0.335065	0.260769
6200	0.233186	0.334821	0.260094
6300	0.232569	0.334714	0.259858
6400	0.2326	0.334207	0.259445
6500	0.23245	0.333678	0.259245
6600	0.231443	0.333119	0.258614
6700	0.231172	0.333337	0.258144
6800	0.230435	0.333291	0.25783
6900	0.230532	0.332327	0.257441
7000	0.229751	0.331152	0.256109
7100	0.229288	0.331072	0.256273
7200	0.229448	0.331344	0.255938
7300	0.228979	0.33073	0.256015
7400	0.229156	0.330727	0.255891
7500	0.22843	0.330804	0.255713
7600	0.22839	0.330043	0.254913
7700	0.227723	0.328801	0.254393
7800	0.227963	0.329099	0.254378
7900	0.227226	0.328267	0.25386
8000	0.226635	0.32725	0.252911
8100	0.226699	0.327005	0.253093
8200	0.226076	0.327168	0.252989
8300	0.225582	0.326819	0.252504
8400	0.22563	0.326991	0.252976
8500	0.22485	0.326149	0.251952
8600	0.224915	0.326142	0.251735
8700	0.22504	0.325785	0.251747
8800	0.224185	0.324653	0.250922
8900	0.223951	0.325198	0.251213
9000	0.223364	0.32491	0.250591
9100	0.223218	0.323744	0.250007
9200	0.222454	0.323753	0.249737
9300	0.222384	0.323638	0.24994
9400	0.222246	0.323425	0.249466
9500	0.221692	0.322453	0.248652
9600	0.221606	0.322165	0.248481
9700	0.221335	0.321958	0.24835
9800	0.221033	0.321736	0.248114
9900	0.220699	0.321227	0.24765
10000	0.220849	0.320753	0.247104
10100	0.220259	0.320829	0.24703
10200	0.220119	0.319976	0.246895
10300	0.219704	0.319558	0.245879
10400	0.219564	0.319778	0.246226
10500	0.218851	0.318082	0.245166
10600	0.218905	0.318882	0.245629
10700	0.218667	0.31785	0.24489
10800	0.218817	0.317751	0.244699
10900	0.219005	0.317831	0.245128
11000	0.217845	0.316953	0.244112
11100	0.21726	0.317142	0.243964
11200	0.217231	0.317139	0.244149
11300	0.217169	0.316479	0.243421
11400	0.217144	0.31651	0.243719
11500	0.216609	0.316378	0.243378
11600	0.216692	0.316253	0.24336
11700	0.215799	0.315663	0.242814
11800	0.21567	0.315384	0.242505
11900	0.21555	0.315578	0.242531
12000	0.215116	0.314931	0.242123
12100	0.214987	0.314207	0.241674
12200	0.215223	0.314597	0.242184
12300	0.214417	0.313452	0.240958
12400	0.214529	0.313956	0.241545
12500	0.214187	0.313289	0.240921
12600	0.213677	0.313078	0.240758
12700	0.21347	0.312865	0.240391
12800	0.2129	0.312569	0.240188
12900	0.212468	0.311799	0.239763
13000	0.212835	0.312	0.239648
13100	0.211853	0.311319	0.239037
13200	0.212232	0.31104	0.238996
13300	0.212123	0.310319	0.238656
13400	0.212301	0.309962	0.238505
13500	0.211723	0.310717	0.238282
13600	0.212179	0.309872	0.238313
13700	0.211717	0.310425	0.238586
13800	0.211496	0.310951	0.238437
13900	0.211021	0.309738	0.238121
14000	0.21095	0.309945	0.237641
14100	0.210556	0.309628	0.237786
14200	0.21033	0.309311	0.237848
14300	0.209695	0.308447	0.236598
14400	0.209919	0.308743	0.236907
14500	0.209558	0.308229	0.236362
14600	0.209133	0.307953	0.236305
14700	0.209166	0.307408	0.236161
14800	0.208662	0.30684	0.235799
14900	0.208697	0.307203	0.235615
15000	0.207784	0.30642	0.235361
15100	0.208976	0.306886	0.235534
15200	0.209119	0.307136	0.235785
15300	0.208013	0.306834	0.234923
15400	0.207858	0.305956	0.234405
15500	0.207842	0.306016	0.234866
15600	0.20773	0.306303	0.235056
15700	0.207421	0.305931	0.234427
15800	0.207244	0.30654	0.234873
15900	0.206813	0.304979	0.23387
16000	0.207242	0.305507	0.234055
16100	0.206739	0.304555	0.233602
16200	0.206782	0.305133	0.233748
16300	0.206224	0.304373	0.233279
16400	0.206425	0.304103	0.233026
16500	0.205699	0.30406	0.232878
16600	0.206083	0.304532	0.233124
16700	0.205268	0.304045	0.232747
16800	0.205113	0.303474	0.232869
16900	0.205313	0.303172	0.232072
17000	0.205339	0.303464	0.232457
17100	0.204281	0.302629	0.231732
17200	0.204857	0.302847	0.232267
17300	0.204509	0.302029	0.231714
17400	0.204156	0.301722	0.231218
17500	0.204095	0.301256	0.230931
17600	0.203481	0.300483	0.230219
17700	0.203915	0.30102	0.230663
17800	0.203646	0.300384	0.230373
17900	0.203381	0.300035	0.229923
18000	0.202719	0.3001	0.229636
18100	0.203105	0.300217	0.230033
18200	0.202693	0.299993	0.229618
18300	0.202923	0.299295	0.22915
18400	0.202648	0.299803	0.229549
18500	0.202213	0.299593	0.229084
18600	0.202245	0.298491	0.22849
18700	0.201849	0.299375	0.229207
18800	0.201987	0.299912	0.229081
18900	0.201382	0.299199	0.228607
19000	0.201274	0.299431	0.228898
19100	0.201822	0.298688	0.228638
19200	0.201425	0.298375	0.228209
19300	0.201528	0.298527	0.228199
19400	0.201305	0.297935	0.22815
19500	0.200962	0.297056	0.227684
19600	0.201137	0.297642	0.228155
19700	0.200718	0.297384	0.227577
19800	0.200749	0.296841	0.227109
19900	0.20019	0.297169	0.227357
20000	0.200229	0.296708	0.226842
20100	0.200562	0.296558	0.22682
20200	0.199916	0.29641	0.226459
20300	0.199608	0.296883	0.226757
20400	0.199716	0.296649	0.226744
20500	0.199692	0.29629	0.226325
20600	0.199201	0.295865	0.226129
20700	0.199584	0.295096	0.225745
20800	0.199924	0.295405	0.225761
20900	0.199512	0.294879	0.225655
21000	0.199395	0.29462	0.225131
21100	0.198842	0.294664	0.225101
21200	0.199296	0.294842	0.225395
21300	0.199203	0.295277	0.225412
21400	0.199002	0.294833	0.225236
21500	0.198617	0.294392	0.22469
21600	0.198577	0.294377	0.224866
21700	0.198212	0.294451	0.224374
21800	0.19844	0.294004	0.224475
21900	0.198213	0.29449	0.2248
22000	0.197786	0.293913	0.224162
22100	0.197159	0.293787	0.223811
22200	0.197208	0.293322	0.22362
22300	0.196764	0.292728	0.223124
22400	0.196739	0.293276	0.223869
22500	0.197056	0.292505	0.223068
22600	0.196545	0.293076	0.223139
22700	0.196583	0.292874	0.223535
22800	0.196469	0.292476	0.222992
22900	0.196294	0.292231	0.223158
23000	0.196397	0.292498	0.223173
23100	0.195793	0.291055	0.222094
23200	0.196114	0.291472	0.222281
23300	0.195933	0.290648	0.22185
23400	0.195767	0.290499	0.221981
23500	0.195552	0.29036	0.22167
23600	0.195181	0.28999	0.22135
23700	0.195214	0.289551	0.221083
23800	0.19501	0.289516	0.221178
23900	0.194556	0.289783	0.221058
24000	0.194574	0.289211	0.220649
24100	0.194715	0.28873	0.220249
24200	0.194283	0.288962	0.22027
24300	0.193618	0.288268	0.219896
24400	0.19442	0.288355	0.22012
24500	0.193903	0.287862	0.219831
24600	0.194167	0.288282	0.219999
24700	0.194729	0.28842	0.220088
24800	0.194239	0.288079	0.21965
24900	0.193605	0.287544	0.21939
25000	0.194013	0.287543	0.219305
25100	0.19354	0.287233	0.219234
25200	0.193492	0.286859	0.219217
25300	0.193235	0.287242	0.21931
25400	0.193504	0.287162	0.219143
25500	0.192887	0.286952	0.218794
25600	0.192917	0.287368	0.218867
25700	0.192719	0.286513	0.218656
25800	0.192489	0.285972	0.218195
25900	0.192855	0.286637	0.218829
26000	0.192397	0.286118	0.21831
26100	0.191959	0.286056	0.218253
26200	0.192586	0.285819	0.217891
26300	0.192631	0.286499	0.218382
26400	0.192189	0.286353	0.218247
26500	0.191799	0.28608	0.217946
26600	0.191933	0.285752	0.217843
26700	0.192016	0.284493	0.217009
26800	0.191716	0.284708	0.217073
26900	0.191519	0.28505	0.217258
27000	0.191654	0.284797	0.217194
27100	0.191771	0.284804	0.217073
27200	0.191362	0.284645	0.217066
27300	0.191261	0.285088	0.217214
27400	0.191253	0.284297	0.216699
27500	0.191093	0.283835	0.216955
27600	0.191053	0.284045	0.216777
27700	0.190893	0.28439	0.216594
27800	0.190502	0.283729	0.216361
27900	0.190552	0.284674	0.216998
28000	0.19004	0.28385	0.216242
28100	0.190251	0.283594	0.216021
28200	0.189905	0.283212	0.21573
28300	0.190271	0.283166	0.216002
28400	0.190375	0.283616	0.21609
28500	0.190261	0.283861	0.216487
28600	0.189838	0.283674	0.216052
28700	0.189841	0.28343	0.215423
28800	0.189678	0.283665	0.215665
28900	0.189641	0.283486	0.215526
29000	0.190057	0.283127	0.215641
29100	0.189648	0.283076	0.215408
29200	0.18979	0.282204	0.215286
29300	0.189713	0.282658	0.215483
29400	0.189709	0.282842	0.215336
29500	0.189429	0.283077	0.215366
29600	0.189163	0.282239	0.215034
29700	0.189139	0.281972	0.214875
29800	0.188852	0.28115	0.214446
29900	0.189269	0.281734	0.214982
30000	0.189051	0.281653	0.214755
30100	0.188855	0.281614	0.21488
30200	0.188595	0.281413	0.214652
30300	0.188467	0.281024	0.214348
30400	0.187908	0.281293	0.214476
30500	0.188281	0.280493	0.21399
30600	0.188187	0.280656	0.214191
30700	0.188092	0.281204	0.214284
30800	0.18818	0.281257	0.214138
30900	0.188018	0.28118	0.214222
31000	0.188079	0.280658	0.213749
31100	0.188194	0.280569	0.213873
31200	0.187974	0.280898	0.214027
31300	0.187455	0.279787	0.213051
31400	0.187367	0.279763	0.21348
31500	0.187071	0.279595	0.212927
31600	0.187054	0.279048	0.212558
31700	0.186799	0.278961	0.212347
31800	0.186776	0.279116	0.212662
31900	0.187235	0.279093	0.212602
32000	0.187346	0.279407	0.213078
32100	0.186753	0.279075	0.212501
32200	0.186778	0.279312	0.212483
32300	0.186634	0.279289	0.212467
32400	0.186466	0.278148	0.21203
32500	0.186438	0.279121	0.212443
32600	0.186499	0.278917	0.212584
32700	0.18588	0.277728	0.211628
32800	0.185797	0.278647	0.212102
32900	0.185717	0.278387	0.211689
33000	0.18557	0.27859	0.2119
33100	0.185361	0.278152	0.211842
33200	0.185195	0.277941	0.21162
33300	0.18526	0.277544	0.211417
33400	0.185023	0.277151	0.211506
33500	0.185333	0.277544	0.211286
33600	0.185526	0.277467	0.211209
33700	0.185044	0.277125	0.211142
33800	0.18468	0.277274	0.21095
33900	0.185187	0.277475	0.211357
34000	0.184752	0.2771	0.210737
34100	0.184986	0.277373	0.210819
34200	0.185188	0.277128	0.210576
34300	0.184753	0.276752	0.210587
34400	0.184232	0.27616	0.210385
34500	0.184101	0.276306	0.210562
34600	0.184243	0.2763	0.210479
34700	0.184264	0.275811	0.209994
34800	0.184198	0.276426	0.210365
34900	0.184591	0.276304	0.21029
35000	0.18388	0.275474	0.209588
35100	0.184382	0.275096	0.209671
35200	0.184008	0.27515	0.209363
35300	0.183698	0.27481	0.209356
35400	0.183255	0.274592	0.209102
35500	0.183391	0.274294	0.209102
35600	0.18282	0.273705	0.20862
35700	0.183236	0.274766	0.209195
35800	0.183655	0.27425	0.208776
35900	0.183377	0.274269	0.208831
36000	0.183434	0.27489	0.209205
36100	0.183181	0.274777	0.209463
36200	0.183329	0.274539	0.209269
36300	0.183277	0.274841	0.209095
36400	0.182878	0.273852	0.208871
36500	0.182944	0.273897	0.20879
36600	0.182904	0.27487	0.208955
36700	0.182815	0.27376	0.208659
36800	0.183258	0.273882	0.208784
36900	0.18304	0.274145	0.208756
37000	0.182258	0.27381	0.208461
37100	0.181907	0.273591	0.208293
37200	0.181944	0.273081	0.208186
37300	0.182316	0.273218	0.208107
37400	0.182274	0.273169	0.20832
37500	0.182175	0.272791	0.207888
37600	0.181857	0.27286	0.207773
37700	0.182255	0.272766	0.207616
37800	0.181755	0.273345	0.207871
37900	0.181481	0.272895	0.207611
38000	0.182154	0.271815	0.207283
38100	0.182283	0.271946	0.207296
38200	0.182368	0.272496	0.207669
38300	0.181677	0.271776	0.207059
38400	0.18142	0.272486	0.207634
38500	0.181851	0.272342	0.207568
38600	0.18201	0.272169	0.207381
38700	0.181316	0.271444	0.20697
38800	0.180882	0.271312	0.206789
38900	0.181395	0.272429	0.207328
39000	0.181077	0.271795	0.206844
39100	0.180477	0.271567	0.206568
39200	0.18074	0.271795	0.206702
39300	0.181051	0.272065	0.206943
39400	0.180759	0.271704	0.206901
39500	0.180699	0.270939	0.206243
39600	0.180768	0.270181	0.206074
39700	0.179949	0.270844	0.206038
39800	0.180487	0.269993	0.205713
39900	0.180556	0.271104	0.20644
40000	0.180795	0.271533	0.206541
40100	0.179966	0.27098	0.205867
40200	0.180273	0.270373	0.205713
40300	0.180566	0.270799	0.206006
40400	0.18027	0.271096	0.205993
40500	0.180314	0.270664	0.205892
40600	0.180361	0.270751	0.206223
40700	0.180245	0.269866	0.205478
40800	0.179628	0.271032	0.206079
40900	0.179832	0.27004	0.205788
41000	0.179906	0.270773	0.205686
41100	0.18031	0.270101	0.205605
41200	0.179773	0.270079	0.205522
41300	0.179844	0.270019	0.20551
41400	0.179446	0.269453	0.205389
41500	0.178891	0.2694	0.205046
41600	0.179674	0.270542	0.206253
41700	0.179459	0.269882	0.205172
41800	0.179718	0.269471	0.205246
41900	0.178979	0.269041	0.204773
42000	0.179467	0.269142	0.204943
42100	0.179632	0.269938	0.205398
42200	0.178924	0.269333	0.204872
42300	0.179028	0.269553	0.20484
42400	0.179316	0.269518	0.205035
42500	0.178801	0.269533	0.20502
42600	0.179064	0.269266	0.20497
42700	0.179158	0.269718	0.205105
42800	0.179449	0.268988	0.204668
42900	0.178912	0.268538	0.204636
43000	0.178858	0.268143	0.204498
43100	0.178735	0.267783	0.204326
43200	0.178525	0.268127	0.204292
43300	0.178515	0.268739	0.204716
43400	0.179258	0.26883	0.204755
43500	0.179142	0.268395	0.204664
43600	0.179423	0.268761	0.204835
43700	0.179614	0.268069	0.204252
43800	0.179079	0.268147	0.204588
43900	0.178625	0.268133	0.203997
44000	0.179011	0.268615	0.204597
44100	0.178677	0.267822	0.203729
44200	0.178587	0.267854	0.203771
44300	0.178379	0.268221	0.203559
44400	0.178689	0.267647	0.20389
44500	0.17901	0.268258	0.203883
44600	0.178029	0.26819	0.203736
44700	0.178402	0.267791	0.203834
44800	0.178159	0.267202	0.203245
44900	0.178277	0.267239	0.203318
45000	0.177981	0.26684	0.202877
45100	0.177885	0.266763	0.2026
45200	0.177634	0.266457	0.202846
45300	0.178388	0.266414	0.202511
45400	0.178303	0.267312	0.203149
45500	0.177781	0.267688	0.202999
45600	0.177948	0.266925	0.202721
45700	0.177621	0.266241	0.202108
45800	0.177543	0.267132	0.202894
45900	0.177552	0.265712	0.202181
46000	0.177251	0.267155	0.202854
46100	0.177459	0.266058	0.202505
46200	0.176786	0.26527	0.201968
46300	0.177472	0.265595	0.202311
46400	0.177241	0.26654	0.202404
46500	0.177438	0.266013	0.202449
46600	0.176972	0.265705	0.202265
46700	0.177042	0.266224	0.202193
46800	0.177103	0.26586	0.202305
46900	0.177046	0.265878	0.202128
47000	0.176446	0.265544	0.201758
47100	0.17676	0.265176	0.201637
47200	0.176775	0.265504	0.201867
47300	0.177093	0.264669	0.2013
47400	0.177227	0.264898	0.201748
47500	0.176773	0.265025	0.201668
47600	0.176611	0.26475	0.201566
47700	0.176337	0.264516	0.201519
47800	0.177125	0.26461	0.201456
47900	0.176461	0.264494	0.201156
48000	0.176194	0.265091	0.201425
48100	0.17628	0.264134	0.201137
48200	0.176584	0.264663	0.20136
48300	0.175822	0.264877	0.201417
48400	0.176322	0.264125	0.200836
48500	0.176275	0.264604	0.201154
48600	0.175494	0.264616	0.200922
48700	0.176099	0.264417	0.200998
48800	0.17566	0.263539	0.20066
48900	0.175805	0.263846	0.200574
49000	0.175303	0.264442	0.201041
49100	0.175674	0.264003	0.200565
49200	0.175603	0.26366	0.200119
49300	0.175686	0.263382	0.199998
49400	0.175775	0.2633	0.200225
49500	0.175376	0.263259	0.200018
49600	0.175623	0.263113	0.20016
49700	0.17526	0.263022	0.19977
49800	0.175587	0.262463	0.199843
49900	0.174918	0.262219	0.199365
50000	0.175214	0.262975	0.199927
50100	0.174817	0.263217	0.199875
50200	0.175505	0.262558	0.19985
50300	0.174775	0.263069	0.199651
50400	0.174899	0.263068	0.199803
50500	0.174765	0.262942	0.199568
50600	0.174712	0.26332	0.199964
50700	0.175144	0.262126	0.199263
50800	0.174548	0.261599	0.198874
50900	0.174957	0.261858	0.19919
51000	0.174798	0.261664	0.198779
51100	0.175124	0.262342	0.199089
51200	0.174575	0.262204	0.199077
51300	0.174405	0.262367	0.199055
51400	0.17462	0.262195	0.198852
51500	0.174201	0.261948	0.198686
51600	0.173769	0.261307	0.198536
51700	0.174182	0.261515	0.198551
51800	0.174402	0.261771	0.198894
51900	0.17419	0.261572	0.19875
52000	0.174953	0.261331	0.198838
52100	0.174428	0.26209	0.198918
52200	0.174403	0.261494	0.198782
52300	0.173607	0.261124	0.198466
52400	0.173982	0.261214	0.198337
52500	0.174171	0.261052	0.198487
52600	0.173837	0.260741	0.198407
52700	0.173554	0.260461	0.197931
52800	0.173943	0.26069	0.197856
52900	0.174244	0.260982	0.198557
53000	0.173886	0.260821	0.198047
53100	0.173853	0.260723	0.198236
53200	0.17382	0.260606	0.198225
53300	0.173913	0.260092	0.198003
53400	0.174247	0.259788	0.19791
53500	0.173414	0.259877	0.197788
53600	0.173646	0.261159	0.198447
53700	0.173749	0.259817	0.197528
53800	0.173335	0.259863	0.197752
53900	0.173388	0.260107	0.197909
54000	0.172827	0.259646	0.197375
54100	0.173626	0.259633	0.197895
54200	0.172703	0.260017	0.197922
54300	0.172721	0.259864	0.197452
54400	0.172489	0.259217	0.197239
54500	0.172366	0.258951	0.197073
54600	0.172641	0.258909	0.19719
54700	0.172109	0.258735	0.196835
54800	0.172623	0.258528	0.197032
54900	0.172544	0.258926	0.196824
55000	0.172219	0.259208	0.19706
55100	0.1722	0.259077	0.196897
55200	0.171913	0.259751	0.197322
55300	0.172187	0.259232	0.197372
55400	0.172073	0.258162	0.19658
55500	0.172502	0.257602	0.196094
55600	0.172477	0.258808	0.196572
55700	0.172385	0.257724	0.19682
55800	0.171953	0.257785	0.196697
55900	0.171391	0.257232	0.19602
56000	0.172027	0.257897	0.196619
56100	0.171886	0.257954	0.196708
56200	0.171219	0.257656	0.196224
56300	0.171752	0.257332	0.195823
56400	0.171295	0.257706	0.195992
56500	0.171435	0.257591	0.196114
56600	0.172011	0.257485	0.196144
56700	0.171597	0.257311	0.19589
56800	0.17168	0.257915	0.196148
56900	0.171743	0.257184	0.195819
57000	0.17111	0.256899	0.195778
57100	0.171577	0.257482	0.196157
57200	0.171198	0.257275	0.19599
57300	0.171165	0.257261	0.195371
57400	0.171194	0.257332	0.195874
57500	0.17122	0.256661	0.195595
57600	0.171195	0.256405	0.195292
57700	0.171325	0.256731	0.19562
57800	0.170879	0.256446	0.195246
57900	0.170568	0.256425	0.195102
58000	0.17048	0.256704	0.195391
58100	0.171081	0.256776	0.195667
58200	0.171103	0.256644	0.195662
58300	0.171431	0.256101	0.195156
58400	0.170787	0.255668	0.194997
58500	0.170699	0.255311	0.194582
58600	0.170926	0.255839	0.195068
58700	0.17071	0.255555	0.195081
58800	0.170686	0.255179	0.194579
58900	0.170463	0.25456	0.194261
59000	0.170065	0.254824	0.193928
59100	0.170631	0.254657	0.194434
59200	0.170525	0.254895	0.19462
59300	0.170223	0.254671	0.19414
59400	0.170353	0.254792	0.194484
59500	0.170053	0.255085	0.194418
59600	0.169877	0.254404	0.193841
59700	0.169848	0.254763	0.194247
59800	0.170058	0.255128	0.194184
59900	0.170173	0.25443	0.193856
60000	0.169805	0.254222	0.193665
60100	0.169868	0.254274	0.193717
60200	0.170123	0.253711	0.193523
60300	0.169908	0.253945	0.193622
60400	0.170105	0.25458	0.19387
60500	0.169834	0.253998	0.193527
60600	0.169897	0.253849	0.193744
60700	0.169621	0.253959	0.193459
60800	0.169826	0.253746	0.193226
60900	0.169312	0.25369	0.193104
61000	0.169145	0.253534	0.193047
61100	0.1692	0.253597	0.19322
61200	0.169727	0.253796	0.193399
61300	0.169782	0.253872	0.193429
61400	0.169332	0.252615	0.192812
61500	0.169592	0.252446	0.192655
61600	0.169306	0.252567	0.19281
61700	0.169337	0.252631	0.19277
61800	0.169131	0.252802	0.19267
61900	0.168849	0.252315	0.192332
62000	0.16968	0.251749	0.192362
62100	0.169169	0.251552	0.192073
62200	0.168985	0.252301	0.192484
62300	0.169736	0.252851	0.192929
62400	0.169112	0.252382	0.192576
62500	0.168974	0.252107	0.192125
62600	0.169054	0.252164	0.192307
62700	0.168886	0.252086	0.192491
62800	0.168711	0.252059	0.192425
62900	0.168713	0.251774	0.192035
63000	0.168997	0.251461	0.192189
63100	0.168948	0.252201	0.192412
63200	0.168991	0.252383	0.192354
63300	0.168697	0.251583	0.192151
63400	0.168732	0.25156	0.192325
63500	0.169343	0.251815	0.192236
63600	0.168588	0.251259	0.191595
63700	0.168263	0.25192	0.191919
63800	0.168653	0.251732	0.192191
63900	0.168461	0.251096	0.191795
64000	0.168527	0.251576	0.191925
64100	0.168116	0.250987	0.191915
64200	0.168347	0.251284	0.191612
64300	0.168155	0.251215	0.19166
64400	0.167551	0.251255	0.191534
64500	0.168141	0.251314	0.191622
64600	0.167758	0.251612	0.191689
64700	0.167974	0.250508	0.190982
64800	0.168029	0.25066	0.191037
64900	0.167926	0.25094	0.190952
65000	0.168126	0.250989	0.191201
65100	0.167807	0.250158	0.190763
65200	0.167957	0.250558	0.191349
65300	0.167377	0.249938	0.190548
65400	0.16728	0.250766	0.190786
65500	0.167771	0.249998	0.190852
65600	0.167241	0.250301	0.190606
65700	0.167127	0.250692	0.190951
65800	0.167092	0.249771	0.190379
65900	0.167743	0.249661	0.190438
66000	0.167116	0.249803	0.190279
66100	0.167085	0.249528	0.190162
66200	0.167591	0.250375	0.190681
66300	0.16687	0.248909	0.189829
66400	0.166982	0.249215	0.189886
66500	0.167027	0.249262	0.189882
66600	0.166692	0.248518	0.189434
66700	0.166579	0.249164	0.190056
66800	0.167013	0.248675	0.189921
66900	0.167001	0.249326	0.190256
67000	0.167012	0.248849	0.190188
67100	0.167273	0.249777	0.190444
67200	0.1671	0.249531	0.190266
67300	0.167814	0.249251	0.189956
67400	0.166965	0.248899	0.18985
67500	0.166715	0.248967	0.189776
67600	0.16667	0.249721	0.190367
67700	0.166672	0.248964	0.190005
67800	0.166383	0.248529	0.189686
67900	0.166608	0.249106	0.189855
68000	0.167148	0.24951	0.190352
68100	0.166803	0.248754	0.189942
68200	0.166796	0.248996	0.189979
68300	0.16711	0.249059	0.190235
68400	0.166896	0.248789	0.190018
68500	0.166892	0.248735	0.189944
68600	0.166933	0.248331	0.189721
68700	0.165926	0.247963	0.189236
68800	0.167041	0.248808	0.189713
68900	0.166111	0.247783	0.189361
69000	0.165841	0.248316	0.189386
69100	0.166005	0.247907	0.189622
69200	0.166427	0.247995	0.189319
69300	0.165987	0.248089	0.189508
69400	0.165967	0.246963	0.188533
69500	0.165652	0.247339	0.189
69600	0.165458	0.247521	0.189059
69700	0.165696	0.247817	0.188918
69800	0.165655	0.247616	0.188718
69900	0.165569	0.247593	0.18899
70000	0.16572	0.247545	0.188861
70100	0.166163	0.247594	0.189132
70200	0.165935	0.247415	0.188632
70300	0.165312	0.246527	0.188421
70400	0.166168	0.247153	0.188916
70500	0.165786	0.246722	0.189125
70600	0.16526	0.246404	0.188469
70700	0.16549	0.246541	0.188444
70800	0.165467	0.246231	0.188432
70900	0.165448	0.245172	0.187827
71000	0.165611	0.246512	0.188418
71100	0.165816	0.24621	0.188454
71200	0.165849	0.246375	0.188451
71300	0.165661	0.245604	0.187927
71400	0.165657	0.246378	0.188412
71500	0.165267	0.245763	0.188016
71600	0.165635	0.246363	0.188178
71700	0.165059	0.246037	0.188028
71800	0.165479	0.245342	0.188032
71900	0.16521	0.245236	0.187625
72000	0.164927	0.244672	0.187573
72100	0.165258	0.244936	0.187368
72200	0.165109	0.24585	0.188069
72300	0.16521	0.245651	0.187891
72400	0.165355	0.246512	0.188286
72500	0.165305	0.245991	0.187936
72600	0.165956	0.245466	0.187824
72700	0.164874	0.245725	0.187672
72800	0.165128	0.246266	0.188085
72900	0.164843	0.246135	0.1881
73000	0.164829	0.245809	0.18811
73100	0.165381	0.246056	0.188199
73200	0.16519	0.245799	0.188
73300	0.16545	0.244928	0.187495
73400	0.165107	0.244661	0.187726
73500	0.165195	0.244785	0.187739
73600	0.165255	0.245156	0.187912
73700	0.164679	0.245213	0.187619
73800	0.164991	0.244616	0.187633
73900	0.165157	0.244844	0.187744
74000	0.165257	0.244827	0.187571
74100	0.164826	0.2454	0.187854
74200	0.165179	0.244912	0.187472
74300	0.165636	0.245868	0.188222
74400	0.165465	0.245539	0.187935
74500	0.165518	0.244879	0.187891
74600	0.165592	0.244681	0.187606
74700	0.165615	0.245342	0.188052
74800	0.165027	0.244685	0.187463
74900	0.165478	0.245586	0.188247
75000	0.165251	0.244626	0.18745
75100	0.164831	0.244655	0.187216
75200	0.164565	0.244509	0.187164
75300	0.165048	0.244998	0.187738
75400	0.165057	0.244833	0.187667
75500	0.164654	0.245054	0.187706
75600	0.165105	0.244661	0.187626
75700	0.164936	0.244575	0.187552
75800	0.164727	0.244834	0.187769
75900	0.1644	0.2442	0.187185
76000	0.164563	0.244942	0.187497
76100	0.164851	0.244909	0.187777
76200	0.164989	0.244766	0.187694
76300	0.164788	0.24469	0.187465
76400	0.164891	0.244724	0.187453
76500	0.1647	0.244935	0.187562
76600	0.165485	0.244902	0.187943
76700	0.164719	0.244232	0.187177
76800	0.1646	0.244023	0.186966
76900	0.164134	0.244691	0.187341
77000	0.164605	0.243614	0.186953
77100	0.164742	0.24438	0.187387
77200	0.164483	0.243855	0.187075
77300	0.164432	0.243681	0.187155
77400	0.16363	0.243364	0.186733
77500	0.163746	0.243436	0.186647
77600	0.164049	0.243832	0.186433
77700	0.164318	0.244067	0.186915
77800	0.164563	0.242951	0.186377
77900	0.163762	0.24391	0.186702
78000	0.163893	0.243841	0.186713
78100	0.164123	0.243151	0.186538
78200	0.163641	0.242596	0.1859
78300	0.163598	0.24316	0.186247
78400	0.164128	0.243783	0.186463
78500	0.16406	0.243158	0.186306
78600	0.163931	0.243701	0.186811
78700	0.164009	0.242919	0.186253
78800	0.163908	0.243338	0.186273
78900	0.163902	0.24329	0.186434
79000	0.16367	0.242699	0.18615
79100	0.163858	0.242921	0.186365
79200	0.163477	0.243179	0.186165
79300	0.163531	0.242661	0.186064
79400	0.163568	0.243033	0.186019
79500	0.163523	0.243094	0.185869
79600	0.163648	0.242869	0.185884
79700	0.162897	0.242021	0.185549
79800	0.16377	0.242937	0.186046
79900	0.163099	0.241732	0.184951
80000	0.16269	0.242279	0.185511
80100	0.163454	0.243054	0.185834
80200	0.163526	0.24347	0.186011
80300	0.162685	0.243945	0.186277
80400	0.163074	0.242357	0.185672
80500	0.163359	0.242082	0.185358
80600	0.163652	0.243227	0.186133
80700	0.16376	0.24297	0.186099
80800	0.163326	0.243511	0.186469
80900	0.163049	0.24284	0.185419
81000	0.163188	0.242778	0.185854
81100	0.163342	0.243044	0.185929
81200	0.163801	0.242688	0.18616
81300	0.163053	0.242624	0.185608
81400	0.163245	0.24238	0.185924
81500	0.163361	0.242502	0.185805
81600	0.163854	0.242963	0.186354
81700	0.16289	0.241679	0.185469
81800	0.163589	0.242042	0.185398
81900	0.163407	0.242148	0.18582
82000	0.162614	0.242407	0.185613
82100	0.163271	0.242894	0.18569
82200	0.163117	0.24297	0.185833
82300	0.163492	0.243449	0.186609
82400	0.163213	0.242214	0.185359
82500	0.163439	0.242035	0.185533
82600	0.16342	0.242005	0.185272
82700	0.163072	0.241438	0.185225
82800	0.162924	0.241445	0.185135
82900	0.162486	0.241489	0.184744
83000	0.16217	0.242058	0.185079
83100	0.162258	0.240932	0.184639
83200	0.16295	0.24101	0.184736
83300	0.16284	0.240788	0.184808
83400	0.162666	0.240786	0.184494
83500	0.163021	0.241278	0.184972
83600	0.162646	0.241253	0.184907
83700	0.162978	0.241462	0.184831
83800	0.162533	0.240695	0.184427
83900	0.162432	0.241194	0.184552
84000	0.162683	0.240571	0.184062
84100	0.162706	0.240169	0.183838
84200	0.162543	0.241095	0.18443
84300	0.162517	0.240909	0.184427
84400	0.162584	0.241349	0.184655
84500	0.162563	0.240971	0.184512
84600	0.162032	0.24043	0.183798
84700	0.16191	0.240272	0.183741
84800	0.162314	0.240676	0.184419
84900	0.162162	0.240744	0.184447
85000	0.162138	0.240855	0.184548
85100	0.161907	0.239431	0.183459
85200	0.162285	0.240739	0.18433
85300	0.162538	0.240741	0.184526
85400	0.16221	0.240829	0.18437
85500	0.161713	0.240486	0.184015
85600	0.161735	0.240149	0.183919
85700	0.161652	0.239631	0.183495
85800	0.162271	0.240682	0.183999
85900	0.161561	0.240418	0.183992
86000	0.162416	0.24026	0.184058
86100	0.162084	0.240403	0.183759
86200	0.161235	0.239648	0.18341
86300	0.161438	0.240064	0.183713
86400	0.161055	0.239523	0.183171
86500	0.161921	0.240073	0.183784
86600	0.161395	0.239517	0.183335
86700	0.161283	0.239472	0.18332
86800	0.161634	0.239124	0.183127
86900	0.161184	0.239955	0.183393
87000	0.161044	0.23913	0.182923
87100	0.161392	0.239195	0.182899
87200	0.161116	0.239386	0.183102
87300	0.161005	0.239202	0.182804
87400	0.161029	0.239508	0.18283
87500	0.161257	0.239123	0.182969
87600	0.161077	0.23913	0.183069
87700	0.160864	0.239055	0.183056
87800	0.160979	0.239336	0.183045
87900	0.160935	0.238941	0.182978
88000	0.160703	0.238463	0.182561
88100	0.160577	0.238072	0.182389
88200	0.161313	0.238486	0.182781
88300	0.161059	0.239085	0.183153
88400	0.16127	0.23857	0.183008
88500	0.160955	0.239185	0.183461
88600	0.160546	0.238559	0.182887
88700	0.16118	0.239713	0.183093
88800	0.161094	0.239107	0.182888
88900	0.160812	0.239007	0.183196
89000	0.160994	0.238971	0.182754
89100	0.160867	0.238444	0.182621
89200	0.160713	0.238988	0.182954
89300	0.16074	0.239034	0.18276
89400	0.160574	0.239118	0.182929
89500	0.16019	0.238297	0.182593
89600	0.160698	0.237942	0.182282
89700	0.1604	0.238031	0.182342
89800	0.160318	0.238659	0.182784
89900	0.160655	0.238096	0.182828
90000	0.160393	0.238907	0.182654
90100	0.160541	0.238276	0.182806
90200	0.159969	0.237872	0.182262
90300	0.159687	0.237338	0.181855
90400	0.15984	0.236925	0.181906
90500	0.15986	0.236898	0.181461
90600	0.15978	0.238001	0.182388
90700	0.159747	0.237516	0.181885
90800	0.159479	0.237805	0.182197
90900	0.1596	0.237682	0.181779
91000	0.159207	0.237454	0.181853
91100	0.159516	0.237277	0.18154
91200	0.159079	0.236787	0.181481
91300	0.159278	0.236837	0.181431
91400	0.1595	0.236392	0.181291
91500	0.159199	0.236694	0.180846
91600	0.159409	0.236199	0.180583
91700	0.159481	0.237257	0.18123
91800	0.15975	0.236604	0.180935
91900	0.159346	0.237063	0.181172
92000	0.159361	0.236542	0.181113
92100	0.159243	0.235886	0.180717
92200	0.159357	0.236148	0.180976
92300	0.15924	0.236538	0.181135
92400	0.159333	0.235942	0.180647
92500	0.159023	0.23572	0.180873
92600	0.158753	0.235927	0.180695
92700	0.159177	0.235833	0.180739
92800	0.158757	0.235812	0.180855
92900	0.159099	0.236762	0.181083
93000	0.158971	0.236847	0.181336
93100	0.159321	0.236475	0.18118
93200	0.159363	0.235954	0.180824
93300	0.158908	0.236029	0.180975
93400	0.159389	0.23566	0.180825
93500	0.159161	0.235974	0.181012
93600	0.159761	0.236436	0.181391
93700	0.159288	0.235592	0.180554
93800	0.159811	0.235847	0.180905
93900	0.159749	0.23631	0.181224
94000	0.159507	0.236204	0.181239
94100	0.159857	0.236536	0.181447
94200	0.159466	0.236186	0.180881
94300	0.159511	0.235572	0.180858
94400	0.159322	0.235677	0.180999
94500	0.159154	0.236508	0.181506
94600	0.159283	0.236143	0.180961
94700	0.159523	0.236297	0.181189
94800	0.159497	0.236135	0.181056
94900	0.158965	0.235532	0.180498
95000	0.158938	0.236222	0.181215
95100	0.159264	0.235267	0.180602
95200	0.159612	0.235203	0.18053
95300	0.159281	0.235319	0.180394
95400	0.159463	0.235162	0.180706
95500	0.159361	0.235348	0.180512
95600	0.159025	0.235429	0.180685
95700	0.159196	0.234599	0.180273
95800	0.158616	0.234872	0.180368
95900	0.159002	0.234529	0.180217
96000	0.15867	0.234609	0.179822
96100	0.158734	0.234327	0.180185
96200	0.158711	0.235374	0.180374
96300	0.159134	0.235233	0.180576
96400	0.158935	0.235171	0.180581
96500	0.158935	0.235399	0.180494
96600	0.159003	0.235096	0.180394
96700	0.159124	0.234263	0.180259
96800	0.158537	0.234913	0.180357
96900	0.158646	0.234043	0.179847
97000	0.158873	0.234147	0.180085
97100	0.158563	0.234203	0.179839
97200	0.158808	0.234234	0.180294
97300	0.158612	0.234388	0.180146
97400	0.158761	0.234787	0.180451
97500	0.15862	0.234509	0.18019
97600	0.158438	0.2344	0.180111
97700	0.158826	0.234599	0.180455
97800	0.1584	0.234781	0.180489
97900	0.158385	0.233978	0.179908
98000	0.15855	0.234948	0.180449
98100	0.157957	0.23451	0.180218
98200	0.158315	0.234184	0.180261
98300	0.158053	0.23388	0.179771
98400	0.158028	0.234107	0.179512
98500	0.158405	0.233742	0.179659
98600	0.158313	0.233919	0.179655
98700	0.157969	0.233047	0.179385
98800	0.158009	0.233718	0.179619
98900	0.15766	0.233821	0.17961
99000	0.157599	0.233343	0.179213
99100	0.158437	0.233612	0.179412
99200	0.157852	0.23371	0.179842
99300	0.157829	0.23436	0.179868
99400	0.157774	0.234204	0.179973
99500	0.157915	0.234046	0.180075
99600	0.158081	0.234419	0.180106
99700	0.157746	0.233163	0.179237
99800	0.1575	0.233893	0.179393
99900	0.157588	0.233466	0.179276
100000	0.158398	0.233946	0.179732
100100	0.158031	0.233077	0.179208
100200	0.157675	0.233664	0.179307
100300	0.157307	0.232752	0.178995
100400	0.157967	0.233836	0.179963
100500	0.157958	0.233984	0.179654
100600	0.157392	0.233723	0.179536
100700	0.157642	0.233752	0.179414
100800	0.157311	0.233487	0.17888
100900	0.157656	0.234332	0.17969
101000	0.157613	0.233422	0.179501
101100	0.157599	0.233722	0.179342
101200	0.15763	0.232343	0.178649
101300	0.157577	0.233015	0.179171
101400	0.157625	0.233346	0.179077
101500	0.157393	0.232652	0.17858
101600	0.157599	0.232343	0.17885
101700	0.15745	0.2333	0.179006
101800	0.157563	0.233048	0.179008
101900	0.157436	0.233482	0.179291
102000	0.157562	0.232828	0.179156
102100	0.157215	0.232708	0.179029
102200	0.157161	0.233312	0.179216
102300	0.156799	0.232812	0.178936
102400	0.157282	0.233544	0.179217
102500	0.157424	0.233457	0.17941
102600	0.156659	0.232587	0.178583
102700	0.156558	0.232971	0.178857
102800	0.157048	0.232916	0.179093
102900	0.15725	0.233097	0.178963
103000	0.157326	0.23293	0.178961
103100	0.156958	0.232987	0.179139
103200	0.157139	0.232874	0.178945
103300	0.156926	0.232817	0.178881
103400	0.15741	0.232833	0.178974
103500	0.156994	0.232062	0.178557
103600	0.157064	0.231983	0.178559
103700	0.15697	0.232625	0.179052
103800	0.156528	0.232012	0.178469
103900	0.156774	0.232727	0.178731
104000	0.156731	0.231682	0.178572
104100	0.157098	0.232087	0.178824
104200	0.15681	0.232759	0.178813
104300	0.156957	0.233409	0.179367
104400	0.157267	0.233057	0.179327
104500	0.157125	0.231942	0.178653
104600	0.156676	0.232305	0.178511
104700	0.156249	0.231728	0.17841
104800	0.156443	0.231805	0.178249
104900	0.156757	0.231852	0.178528
105000	0.156818	0.231487	0.178214
105100	0.156803	0.231872	0.178478
105200	0.156287	0.23233	0.178547
105300	0.156624	0.231923	0.178464
105400	0.156373	0.232044	0.178635
105500	0.156762	0.231866	0.178493
105600	0.156225	0.231663	0.178288
105700	0.156325	0.230955	0.177983
105800	0.156435	0.231737	0.178481
105900	0.156916	0.231642	0.178653
106000	0.156426	0.231713	0.178647
106100	0.156228	0.231224	0.178092
106200	0.156535	0.231569	0.178379
106300	0.156502	0.231835	0.178568
106400	0.156337	0.231867	0.178502
106500	0.156393	0.231636	0.178404
106600	0.156488	0.231625	0.178044
106700	0.156118	0.231131	0.177838
106800	0.156813	0.231342	0.178399
106900	0.156701	0.230091	0.177784
107000	0.156295	0.230116	0.177625
107100	0.155646	0.230539	0.177835
107200	0.156254	0.231098	0.178129
107300	0.156683	0.230452	0.178091
107400	0.156686	0.231357	0.178429
107500	0.156898	0.230594	0.177947
107600	0.156278	0.230408	0.17768
107700	0.156558	0.229931	0.177406
107800	0.156646	0.230767	0.177576
107900	0.156175	0.230825	0.17779
108000	0.156292	0.230339	0.177794
108100	0.156023	0.230883	0.177953
108200	0.155468	0.229776	0.177225
108300	0.156072	0.231003	0.178061
108400	0.156144	0.230378	0.17761
108500	0.155881	0.23068	0.177783
108600	0.156046	0.230442	0.177584
108700	0.155592	0.230247	0.177809
108800	0.155699	0.229482	0.177147
108900	0.155495	0.229457	0.177
109000	0.155785	0.229949	0.177578
109100	0.15517	0.229332	0.17716
109200	0.155619	0.229456	0.177331
109300	0.155634	0.229594	0.177265
109400	0.155728	0.229745	0.177449
109500	0.156019	0.230051	0.177425
109600	0.155958	0.229756	0.17733
109700	0.155693	0.229248	0.176985
109800	0.155677	0.229387	0.177283
109900	0.154986	0.228856	0.176352
110000	0.15548	0.228553	0.176492
110100	0.15554	0.229021	0.176553
110200	0.155537	0.229282	0.176825
110300	0.155441	0.228407	0.176294
110400	0.155485	0.229133	0.176773
110500	0.154896	0.228941	0.176764
110600	0.155365	0.228323	0.17634
110700	0.155108	0.228895	0.176415
110800	0.155738	0.22942	0.177139
110900	0.155285	0.228558	0.176617
111000	0.155336	0.229796	0.177023
111100	0.15526	0.229157	0.176891
111200	0.154795	0.228244	0.176049
111300	0.15521	0.228746	0.176456
111400	0.155147	0.228589	0.176316
111500	0.155641	0.228777	0.176398
111600	0.155279	0.228361	0.176241
111700	0.155465	0.228617	0.176841
111800	0.155276	0.228929	0.176777
111900	0.155336	0.22842	0.176491
112000	0.155333	0.228624	0.176588
112100	0.154913	0.227511	0.175825
112200	0.155116	0.227733	0.176206
112300	0.155267	0.227372	0.175884
112400	0.155169	0.227904	0.176467
112500	0.155098	0.228728	0.176706
112600	0.155396	0.22843	0.176748
112700	0.15539	0.228961	0.176623
112800	0.154644	0.22849	0.176247
112900	0.154909	0.228366	0.176356
113000	0.154909	0.228196	0.17604
113100	0.154684	0.22865	0.176348
113200	0.15461	0.228256	0.176582
113300	0.155035	0.228114	0.176226
113400	0.154867	0.227669	0.175983
113500	0.155259	0.227575	0.176085
113600	0.15529	0.227873	0.17622
113700	0.155585	0.228531	0.176425
113800	0.154853	0.228137	0.176104
113900	0.154799	0.227971	0.176026
114000	0.155027	0.228971	0.176901
114100	0.155381	0.228279	0.176403
114200	0.15498	0.228147	0.176448
114300	0.154692	0.228286	0.176224
114400	0.155232	0.228406	0.176508
114500	0.155331	0.228333	0.176589
114600	0.155004	0.227439	0.175952
114700	0.154969	0.228166	0.176375
114800	0.154801	0.227431	0.176083
114900	0.154877	0.22726	0.175846
115000	0.154884	0.227846	0.176274
115100	0.155184	0.228304	0.176356
115200	0.15471	0.228155	0.175942
115300	0.154866	0.226817	0.175396
115400	0.154632	0.227989	0.176221
115500	0.154808	0.227613	0.175828
115600	0.154088	0.227507	0.175589
115700	0.154386	0.227417	0.175807
115800	0.154465	0.227609	0.175958
115900	0.154099	0.227892	0.176066
116000	0.153993	0.227115	0.175232
116100	0.154446	0.228036	0.175939
116200	0.154563	0.227641	0.175933
116300	0.154217	0.22748	0.175525
116400	0.154358	0.227571	0.175627
116500	0.154384	0.227093	0.17562
116600	0.15443	0.227449	0.175748
116700	0.154513	0.227265	0.175847
116800	0.154543	0.226998	0.175861
116900	0.154552	0.226851	0.175468
117000	0.153993	0.2273	0.175762
117100	0.154543	0.226953	0.175383
117200	0.154668	0.226952	0.175854
117300	0.15417	0.227138	0.175679
117400	0.154318	0.227332	0.175705
117500	0.154858	0.227682	0.176245
117600	0.154825	0.227568	0.176224
117700	0.154699	0.227467	0.17585
117800	0.154903	0.22765	0.175822
117900	0.154413	0.227886	0.175841
118000	0.154263	0.227562	0.175666
118100	0.154427	0.227634	0.175612
118200	0.154293	0.227027	0.175306
118300	0.154465	0.227024	0.175403
118400	0.154366	0.226507	0.175189
118500	0.154375	0.226977	0.175591
118600	0.154197	0.226841	0.17513
118700	0.154101	0.226503	0.17544
118800	0.154422	0.226581	0.175246
118900	0.154555	0.226561	0.175386
119000	0.153943	0.226757	0.175349
119100	0.154329	0.227262	0.175587
119200	0.154969	0.227037	0.1757
119300	0.154525	0.227253	0.175841
119400	0.154691	0.228122	0.176197
119500	0.154863	0.226738	0.175646
119600	0.154583	0.226618	0.175505
119700	0.154427	0.226818	0.175784
119800	0.154826	0.226834	0.175831
119900	0.15494	0.226765	0.175578
120000	0.154747	0.227462	0.175826
120100	0.15423	0.226828	0.175593
120200	0.154706	0.227219	0.176063
120300	0.154521	0.227334	0.175712
120400	0.153935	0.226472	0.175372
120500	0.15462	0.226457	0.175214
120600	0.154455	0.226826	0.175389
120700	0.154367	0.22666	0.175576
120800	0.15431	0.226606	0.175423
120900	0.154638	0.22706	0.175696
121000	0.154785	0.226975	0.175721
121100	0.154412	0.226547	0.175225
121200	0.154174	0.226368	0.175119
121300	0.154134	0.226353	0.175377
121400	0.154049	0.226184	0.174973
121500	0.154643	0.226493	0.175964
121600	0.154252	0.226802	0.175808
121700	0.154279	0.22682	0.175911
121800	0.154496	0.227076	0.175893
121900	0.154208	0.226709	0.175665
122000	0.154379	0.226097	0.175259
122100	0.154038	0.226132	0.175118
122200	0.15409	0.225968	0.175156
122300	0.154316	0.226359	0.175566
122400	0.153765	0.225651	0.175013
122500	0.154725	0.22632	0.175735
122600	0.154545	0.226235	0.175388
122700	0.154438	0.22524	0.175132
122800	0.153822	0.22547	0.175099
122900	0.153746	0.226104	0.17504
123000	0.15417	0.225918	0.175327
123100	0.153796	0.22578	0.174961
123200	0.153794	0.22602	0.17506
123300	0.154383	0.226131	0.175536
123400	0.154285	0.227199	0.17567
123500	0.153723	0.226339	0.175565
123600	0.153538	0.226066	0.175169
123700	0.153596	0.225717	0.175065
123800	0.153618	0.225842	0.175042
123900	0.153874	0.225874	0.175268
124000	0.154133	0.226507	0.175448
124100	0.15353	0.224847	0.17447
124200	0.153754	0.225666	0.174603
124300	0.154144	0.226388	0.175218
124400	0.153195	0.226195	0.175121
124500	0.153497	0.226097	0.174978
124600	0.153336	0.225777	0.174835
124700	0.153918	0.226064	0.175008
124800	0.153474	0.225535	0.174686
124900	0.153241	0.225698	0.174908
125000	0.153216	0.225402	0.174746
125100	0.153566	0.225742	0.174705
125200	0.153402	0.225815	0.174737
125300	0.153804	0.225923	0.175229
125400	0.152946	0.225628	0.174124
125500	0.153008	0.225138	0.174252
125600	0.152931	0.225692	0.174731
125700	0.152958	0.225458	0.174625
125800	0.15298	0.225177	0.174299
125900	0.153182	0.224982	0.174322
126000	0.152892	0.224948	0.174159
126100	0.15275	0.224844	0.174048
126200	0.153091	0.225049	0.174323
126300	0.152708	0.224441	0.17382
126400	0.153454	0.225068	0.174345
126500	0.15263	0.224023	0.173543
126600	0.152621	0.224122	0.173935
126700	0.152966	0.225199	0.174197
126800	0.152964	0.224303	0.174197
126900	0.152651	0.224094	0.173631
127000	0.152243	0.224172	0.173618
127100	0.152815	0.224078	0.173941
127200	0.152646	0.223737	0.174034
127300	0.152905	0.224414	0.174254
127400	0.152594	0.22383	0.174097
127500	0.153141	0.224687	0.174018
127600	0.15304	0.224118	0.173934
127700	0.152654	0.225166	0.174485
127800	0.153151	0.224796	0.174613
127900	0.152345	0.224215	0.17394
128000	0.152947	0.224681	0.174144
128100	0.152702	0.224818	0.17428
128200	0.153086	0.224885	0.174264
128300	0.153196	0.225145	0.174387
128400	0.15269	0.224323	0.173772
128500	0.152673	0.224499	0.173697
128600	0.152282	0.22439	0.173702
128700	0.152254	0.224917	0.174246
128800	0.152192	0.223547	0.173111
128900	0.151984	0.224311	0.173484
129000	0.152639	0.223188	0.173287
129100	0.152269	0.223772	0.173511
129200	0.152614	0.224294	0.173491
129300	0.15287	0.224185	0.173543
129400	0.152797	0.224236	0.173721
129500	0.152376	0.223298	0.173123
129600	0.151664	0.222996	0.172955
129700	0.151965	0.22393	0.173792
129800	0.152342	0.22389	0.173697
129900	0.152227	0.223545	0.173528
130000	0.152246	0.223494	0.173519
130100	0.151958	0.223106	0.173145
130200	0.152343	0.223267	0.173475
130300	0.151831	0.223187	0.173458
130400	0.151888	0.223079	0.1734
130500	0.151482	0.223608	0.173256
130600	0.152132	0.224293	0.173973
130700	0.152131	0.223456	0.173712
130800	0.151535	0.222815	0.173129
130900	0.151528	0.223364	0.173107
131000	0.151443	0.223026	0.172979
131100	0.15128	0.223344	0.173229
131200	0.151954	0.22368	0.173423
131300	0.151814	0.22379	0.173338
131400	0.151999	0.224067	0.173819
131500	0.152165	0.223528	0.173731
131600	0.151755	0.223012	0.17285
131700	0.151678	0.223161	0.173279
131800	0.151743	0.222954	0.173334
131900	0.151632	0.223709	0.173179
132000	0.151793	0.223194	0.173084
132100	0.152047	0.223323	0.173387
132200	0.151692	0.223167	0.17301
132300	0.151523	0.222788	0.173285
132400	0.151327	0.223148	0.172988
132500	0.151122	0.223314	0.173155
132600	0.15164	0.223068	0.173247
132700	0.15161	0.222848	0.173302
132800	0.151852	0.223323	0.172989
132900	0.151935	0.222865	0.172778
133000	0.151587	0.224064	0.173716
133100	0.151649	0.223311	0.173285
133200	0.151933	0.223039	0.173079
133300	0.152492	0.222712	0.17301
133400	0.152084	0.22284	0.172693
133500	0.152327	0.223596	0.173436
133600	0.152171	0.223264	0.173128
133700	0.151823	0.223488	0.173328
133800	0.151742	0.223779	0.173462
133900	0.151984	0.224012	0.173424
134000	0.152081	0.224435	0.173944
134100	0.151764	0.223698	0.173591
134200	0.152228	0.223935	0.174114
134300	0.152579	0.22369	0.173814
134400	0.152159	0.224158	0.174182
134500	0.152436	0.223587	0.173721
134600	0.15242	0.224117	0.174077
134700	0.152004	0.223046	0.173175
134800	0.152089	0.222929	0.173301
134900	0.152349	0.222703	0.173298
135000	0.152787	0.223278	0.17343
135100	0.15225	0.223476	0.173484
135200	0.151827	0.222601	0.173421
135300	0.151663	0.223001	0.173387
135400	0.152099	0.223603	0.173803
135500	0.152195	0.223441	0.173634
135600	0.151737	0.222905	0.17281
135700	0.152218	0.22331	0.173264
135800	0.151426	0.223258	0.173364
135900	0.151752	0.222573	0.172963
136000	0.151884	0.221927	0.172472
136100	0.152286	0.223096	0.173335
136200	0.151598	0.223379	0.173409
136300	0.15154	0.223338	0.173268
136400	0.152234	0.222802	0.173197
136500	0.151749	0.222249	0.17272
136600	0.151794	0.222395	0.172866
136700	0.151436	0.223271	0.173498
136800	0.15138	0.222036	0.172556
136900	0.151251	0.223179	0.173226
137000	0.151809	0.223818	0.17366
137100	0.151716	0.223114	0.173176
137200	0.151581	0.223057	0.173125
137300	0.151894	0.222756	0.173286
137400	0.151627	0.224216	0.173662
137500	0.151428	0.223022	0.173138
137600	0.151839	0.222033	0.172552
137700	0.151859	0.222896	0.173388
137800	0.151737	0.223201	0.173263
137900	0.151218	0.223624	0.173224
138000	0.151293	0.223143	0.173279
138100	0.151267	0.222572	0.173018
138200	0.151202	0.222965	0.173079
138300	0.151225	0.223243	0.173278
138400	0.151183	0.222422	0.172574
138500	0.151385	0.222026	0.172636
138600	0.151322	0.222741	0.173273
138700	0.151228	0.222757	0.173246
138800	0.15082	0.222777	0.172884
138900	0.151589	0.222647	0.173205
139000	0.151647	0.222954	0.173364
139100	0.15142	0.223109	0.173623
139200	0.1514	0.223121	0.173231
139300	0.151449	0.222838	0.17338
139400	0.15138	0.223186	0.173126
139500	0.151223	0.223073	0.173344
139600	0.151364	0.223057	0.173286
139700	0.150743	0.222234	0.172567
139800	0.15105	0.222592	0.172912
139900	0.150864	0.22281	0.173281
140000	0.151495	0.222553	0.172967
140100	0.151026	0.222504	0.172706
140200	0.151198	0.223017	0.173057
140300	0.151397	0.222846	0.173281
140400	0.151169	0.221816	0.172716
140500	0.151029	0.222214	0.172976
140600	0.150435	0.22318	0.172887
140700	0.151675	0.223226	0.17362
140800	0.151231	0.22238	0.173165
140900	0.151007	0.222721	0.172751
141000	0.150945	0.223127	0.172862
141100	0.151252	0.222746	0.172732
141200	0.151102	0.223111	0.172933
141300	0.151265	0.222514	0.173085
141400	0.151616	0.223139	0.173093
141500	0.152061	0.223353	0.17336
141600	0.151454	0.223264	0.173194
141700	0.150915	0.223007	0.173032
141800	0.151218	0.222958	0.172726
141900	0.150781	0.222053	0.172052
142000	0.151254	0.22231	0.172432
142100	0.152037	0.222358	0.17285
142200	0.151501	0.222832	0.172854
142300	0.151859	0.222565	0.172666
142400	0.151535	0.222412	0.172642
142500	0.151193	0.222894	0.172915
142600	0.15117	0.223477	0.173478
142700	0.151133	0.222587	0.172893
142800	0.151511	0.22267	0.173382
142900	0.151442	0.222406	0.172805
143000	0.151236	0.222976	0.172678
143100	0.151601	0.223189	0.173156
143200	0.151061	0.22247	0.172023
143300	0.151274	0.222885	0.172796
143400	0.150994	0.222084	0.172307
143500	0.151049	0.222362	0.172547
143600	0.151252	0.221882	0.172323
143700	0.150551	0.222304	0.172229
143800	0.150676	0.222852	0.172911
143900	0.150993	0.222733	0.172783
144000	0.151246	0.222234	0.172554
144100	0.151444	0.223165	0.173061
144200	0.151758	0.222361	0.172929
144300	0.150875	0.222141	0.172564
144400	0.150992	0.221331	0.171877
144500	0.150966	0.221904	0.172367
144600	0.151285	0.223003	0.172886
144700	0.151156	0.22286	0.172164
144800	0.151221	0.223167	0.172678
144900	0.151142	0.222632	0.172498
145000	0.151218	0.222698	0.172577
145100	0.15106	0.2229	0.172457
145200	0.151242	0.223274	0.173153
145300	0.151549	0.222424	0.172513
145400	0.151497	0.223365	0.17299
145500	0.151444	0.222828	0.172444
145600	0.151828	0.22246	0.172312
145700	0.151341	0.222396	0.172267
145800	0.151914	0.222735	0.172981
145900	0.151593	0.223123	0.172596
146000	0.151178	0.222688	0.172213
146100	0.151607	0.222592	0.172431
146200	0.150989	0.221992	0.172287
146300	0.150997	0.222622	0.172332
146400	0.151468	0.222086	0.172448
146500	0.151539	0.221917	0.172052
146600	0.151264	0.221709	0.172156
146700	0.150917	0.222009	0.172199
146800	0.151317	0.222823	0.172692
146900	0.150765	0.221952	0.172456
147000	0.150439	0.222249	0.172221
147100	0.15087	0.221735	0.172073
147200	0.15108	0.22167	0.171958
147300	0.15128	0.221972	0.172123
147400	0.15073	0.221844	0.171849
147500	0.150475	0.221479	0.171453
147600	0.150903	0.221443	0.171752
147700	0.150422	0.221541	0.1721
147800	0.150147	0.221108	0.171421
147900	0.149987	0.221178	0.1715
148000	0.150248	0.222273	0.172019
148100	0.150617	0.222135	0.171955
148200	0.150324	0.221711	0.171833
148300	0.150562	0.221498	0.171832
148400	0.150587	0.221194	0.171501
148500	0.150008	0.221533	0.171605
148600	0.150482	0.221462	0.171775
148700	0.150625	0.221308	0.171657
148800	0.15075	0.221299	0.171598
148900	0.150587	0.221826	0.171826
149000	0.150546	0.221165	0.171457
149100	0.150628	0.221486	0.1716
149200	0.149911	0.221206	0.171403
149300	0.150511	0.221227	0.171785
149400	0.150449	0.220919	0.171771
149500	0.149977	0.220933	0.171104
149600	0.150466	0.220769	0.171243
149700	0.149977	0.220246	0.170832
149800	0.150845	0.221567	0.171684
149900	0.151533	0.221467	0.171876
150000	0.150939	0.221161	0.1717
150100	0.150754	0.221423	0.171704
150200	0.150829	0.2215	0.171736
150300	0.150377	0.22139	0.171486
150400	0.150426	0.221057	0.171211
150500	0.150364	0.220867	0.170989
150600	0.150303	0.22123	0.171425
150700	0.150496	0.221093	0.171482
150800	0.151296	0.221414	0.171488
150900	0.150469	0.221	0.171404
151000	0.150095	0.220369	0.170834
151100	0.150467	0.220741	0.171135
151200	0.150621	0.221455	0.171839
151300	0.150378	0.221426	0.171642
151400	0.150362	0.221782	0.171718
151500	0.150153	0.220818	0.171411
151600	0.150394	0.220974	0.171319
151700	0.150057	0.220568	0.170987
151800	0.150308	0.221034	0.171407
151900	0.14993	0.22035	0.170786
152000	0.149901	0.220059	0.170636
152100	0.149889	0.220528	0.170687
152200	0.150441	0.221019	0.171208
152300	0.150321	0.220022	0.170724
152400	0.15096	0.221253	0.171794
152500	0.150345	0.220761	0.17126
152600	0.150356	0.220251	0.170976
152700	0.150385	0.220714	0.17111
152800	0.149804	0.219982	0.170681
152900	0.150364	0.219859	0.170873
153000	0.15054	0.2207	0.171214
153100	0.150033	0.220452	0.171024
153200	0.150354	0.220131	0.171414
153300	0.149743	0.220934	0.17116
153400	0.150214	0.220523	0.171283
153500	0.150123	0.220591	0.171413
153600	0.149808	0.22006	0.170734
153700	0.150235	0.220124	0.170802
153800	0.150337	0.220658	0.171056
153900	0.150563	0.22091	0.171638
154000	0.150434	0.220521	0.171483
154100	0.150204	0.220494	0.171592
154200	0.149863	0.2196	0.170837
154300	0.149796	0.220947	0.171702
154400	0.150105	0.220617	0.171301
154500	0.14969	0.220522	0.171385
154600	0.14993	0.220337	0.17104
154700	0.149832	0.220442	0.171249
154800	0.149793	0.220422	0.171032
154900	0.149912	0.220697	0.171133
155000	0.15018	0.22056	0.171015
155100	0.149734	0.219898	0.170624
155200	0.150019	0.219446	0.170377
155300	0.150048	0.219102	0.170396
155400	0.149306	0.219864	0.17069
155500	0.149638	0.220363	0.170892
155600	0.150134	0.219633	0.171049
155700	0.150162	0.220518	0.171296
155800	0.149635	0.219935	0.171137
155900	0.150375	0.221171	0.171632
156000	0.149395	0.219065	0.170343
156100	0.149905	0.219667	0.170626
156200	0.150019	0.219809	0.17085
156300	0.150878	0.219788	0.170887
156400	0.150084	0.220448	0.171193
156500	0.150311	0.221156	0.17142
156600	0.150586	0.22068	0.17153
156700	0.150222	0.220519	0.171568
156800	0.150362	0.22097	0.171838
156900	0.150208	0.220209	0.17131
157000	0.150704	0.220872	0.171675
157100	0.150461	0.219925	0.170913
157200	0.150511	0.219935	0.171128
157300	0.150154	0.219776	0.171249
157400	0.14977	0.220295	0.170855
157500	0.149921	0.219023	0.170404
157600	0.150057	0.220027	0.170653
157700	0.14991	0.220225	0.171088
157800	0.150171	0.219828	0.170459
157900	0.150047	0.219598	0.170418
158000	0.149991	0.219744	0.170773
158100	0.149606	0.219733	0.170938
158200	0.15003	0.219669	0.170936
158300	0.14991	0.21984	0.170867
158400	0.150454	0.219735	0.170757
158500	0.149395	0.218978	0.170403
158600	0.149985	0.219317	0.170522
158700	0.14982	0.219236	0.17047
158800	0.150093	0.21924	0.170335
158900	0.150289	0.219497	0.170562
159000	0.149978	0.219473	0.170213
159100	0.14986	0.219951	0.170604
159200	0.150326	0.220399	0.17128
159300	0.150098	0.219735	0.170761
159400	0.149605	0.220166	0.170995
159500	0.149604	0.219548	0.170518
159600	0.14931	0.220484	0.171079
159700	0.149463	0.220365	0.170833
159800	0.149582	0.219933	0.170282
159900	0.149776	0.219621	0.170586
160000	0.149654	0.218743	0.169893
160100	0.149058	0.219116	0.16999
160200	0.149746	0.218854	0.170141
160300	0.14934	0.2195	0.170658
160400	0.149802	0.22013	0.170945
160500	0.148979	0.219587	0.170483
160600	0.148951	0.219228	0.170068
160700	0.149303	0.219103	0.170174
160800	0.149301	0.219426	0.170282
160900	0.149166	0.219498	0.170133
161000	0.149133	0.219486	0.170125
161100	0.149062	0.218925	0.169624
161200	0.149413	0.219516	0.170025
161300	0.149508	0.219221	0.17041
161400	0.148888	0.218797	0.169622
161500	0.149108	0.219211	0.170384
161600	0.149017	0.21832	0.169769
161700	0.149072	0.218667	0.169661
161800	0.149058	0.219451	0.170364
161900	0.148855	0.219408	0.170057
162000	0.148698	0.219073	0.170037
162100	0.148685	0.219083	0.170034
162200	0.149295	0.218381	0.169761
162300	0.14899	0.219375	0.170456
162400	0.149133	0.219438	0.170457
162500	0.149557	0.219276	0.170072
162600	0.148932	0.219564	0.170443
162700	0.148986	0.219786	0.170693
162800	0.148981	0.218581	0.170163
162900	0.148518	0.218988	0.170139
163000	0.148526	0.218821	0.170001
163100	0.149088	0.219122	0.170382
163200	0.14906	0.219818	0.170533
163300	0.149314	0.219148	0.170361
163400	0.149043	0.218708	0.170118
163500	0.149133	0.218652	0.17022
163600	0.148958	0.219225	0.170372
163700	0.149094	0.218344	0.169983
163800	0.148995	0.219429	0.170192
163900	0.148501	0.21794	0.169407
164000	0.149064	0.21906	0.170334
164100	0.148813	0.21841	0.169907
164200	0.148473	0.218225	0.169702
164300	0.148896	0.218614	0.17015
164400	0.149555	0.219083	0.170438
164500	0.148742	0.219176	0.170172
164600	0.149023	0.218967	0.170003
164700	0.148679	0.218659	0.169818
164800	0.149226	0.218192	0.16958
164900	0.149253	0.218471	0.170048
165000	0.149026	0.218777	0.169975
165100	0.148031	0.217944	0.169296
165200	0.148621	0.218467	0.169714
165300	0.148811	0.219006	0.170163
165400	0.148584	0.218869	0.169943
165500	0.148929	0.219482	0.170654
165600	0.148941	0.219066	0.170242
165700	0.14878	0.218858	0.17036
165800	0.148668	0.21899	0.170171
165900	0.148509	0.219117	0.17044
166000	0.148902	0.219384	0.170559
166100	0.14902	0.218833	0.170364
166200	0.149091	0.219094	0.170491
166300	0.148598	0.219211	0.169909
166400	0.148425	0.218924	0.169871
166500	0.148712	0.218345	0.169731
166600	0.148627	0.21812	0.169389
166700	0.149056	0.218222	0.169621
166800	0.148833	0.218661	0.169773
166900	0.148911	0.217797	0.169252
167000	0.149078	0.218864	0.170048
167100	0.148836	0.218488	0.169797
167200	0.148957	0.218564	0.169817
167300	0.148606	0.218263	0.169963
167400	0.148449	0.21822	0.169552
167500	0.149172	0.219465	0.170495
167600	0.14908	0.218889	0.170189
167700	0.149156	0.219223	0.17034
167800	0.149094	0.219748	0.170855
167900	0.148787	0.21874	0.169772
168000	0.148862	0.219595	0.170628
168100	0.148762	0.218475	0.170044
168200	0.149214	0.218917	0.170311
168300	0.148933	0.218916	0.170275
168400	0.148454	0.217858	0.169801
168500	0.147963	0.218138	0.169601
168600	0.148658	0.218287	0.170049
168700	0.148993	0.218636	0.170302
168800	0.148256	0.217303	0.169345
168900	0.148598	0.21853	0.169851
169000	0.148789	0.218321	0.169686
169100	0.148556	0.217673	0.169467
169200	0.148746	0.218053	0.169973
169300	0.148716	0.217797	0.169578
169400	0.148841	0.218619	0.169959
169500	0.148255	0.218783	0.17004
169600	0.148663	0.218301	0.169911
169700	0.148793	0.218132	0.169856
169800	0.149011	0.218665	0.169934
169900	0.14829	0.218624	0.170217
170000	0.148631	0.218735	0.170158
170100	0.148311	0.21834	0.169426
170200	0.148268	0.218719	0.170139
170300	0.148775	0.21901	0.170184
170400	0.148847	0.218369	0.170056
170500	0.149043	0.218017	0.169945
170600	0.148983	0.218199	0.170048
170700	0.149073	0.218748	0.170633
170800	0.148757	0.217923	0.170046
170900	0.149159	0.218083	0.170151
171000	0.148865	0.218053	0.169984
171100	0.149032	0.218053	0.170015
171200	0.149338	0.218867	0.17012
171300	0.149094	0.21877	0.170078
171400	0.149835	0.218267	0.170485
171500	0.148672	0.216898	0.169258
171600	0.148917	0.217631	0.169423
171700	0.148886	0.216698	0.169241
171800	0.148986	0.2179	0.170049
171900	0.148911	0.217483	0.16975
172000	0.149043	0.217419	0.169354
172100	0.149501	0.217075	0.169365
172200	0.149384	0.217227	0.169541
172300	0.149138	0.217347	0.169347
172400	0.149362	0.218129	0.170205
172500	0.149577	0.217277	0.169494
172600	0.148778	0.217123	0.169362
172700	0.148981	0.21765	0.169754
172800	0.148591	0.217859	0.169594
172900	0.148734	0.217926	0.169839
173000	0.148271	0.217004	0.169274
173100	0.148547	0.217255	0.169634
173200	0.148354	0.216839	0.169163
173300	0.149232	0.217181	0.169164
173400	0.148559	0.217277	0.169261
173500	0.148515	0.216831	0.169196
173600	0.148473	0.216972	0.169152
173700	0.14846	0.217037	0.169211
173800	0.148448	0.216761	0.169443
173900	0.148173	0.216303	0.168877
174000	0.148207	0.216717	0.169187
174100	0.148459	0.216742	0.169181
174200	0.1481	0.216183	0.168762
174300	0.148019	0.21646	0.168918
174400	0.147801	0.216271	0.168708
174500	0.148298	0.215898	0.169075
174600	0.148211	0.216414	0.168932
174700	0.148208	0.216158	0.16896
174800	0.148315	0.216658	0.169174
174900	0.148615	0.216789	0.169461
175000	0.148286	0.217039	0.169296
175100	0.148266	0.217068	0.169304
175200	0.148537	0.216842	0.169459
175300	0.148677	0.217288	0.169832
175400	0.147841	0.216443	0.16928
175500	0.148163	0.217051	0.169514
175600	0.148428	0.216903	0.169126
175700	0.148083	0.216136	0.168943
175800	0.148672	0.216979	0.169384
175900	0.148165	0.217021	0.169431
176000	0.148421	0.21611	0.169016
176100	0.147695	0.216099	0.168766
176200	0.148075	0.216186	0.16901
176300	0.148603	0.216902	0.169503
176400	0.148375	0.216539	0.169415
176500	0.148113	0.217223	0.169389
176600	0.148241	0.215672	0.168678
176700	0.1478	0.216148	0.169143
176800	0.148604	0.216935	0.169892
176900	0.147859	0.215802	0.168995
177000	0.14892	0.216678	0.169462
177100	0.148445	0.216122	0.169208
177200	0.1483	0.217087	0.169372
177300	0.148635	0.216642	0.16946
177400	0.148069	0.216173	0.168994
177500	0.147716	0.216463	0.169091
177600	0.147904	0.215179	0.168482
177700	0.148143	0.2157	0.169079
177800	0.148328	0.215764	0.168875
177900	0.148024	0.215833	0.168911
178000	0.147962	0.216749	0.169175
178100	0.147977	0.216272	0.169183
178200	0.148457	0.216974	0.169505
178300	0.148628	0.216399	0.169255
178400	0.148733	0.215925	0.169306
178500	0.148311	0.216634	0.169374
178600	0.148452	0.217088	0.169449
178700	0.148618	0.217273	0.169534
178800	0.148375	0.216992	0.169835
178900	0.148347	0.216264	0.169294
179000	0.148276	0.215693	0.169236
179100	0.148429	0.215575	0.168871
179200	0.148642	0.21626	0.169163
179300	0.149235	0.21714	0.169875
179400	0.148849	0.216892	0.169686
179500	0.149125	0.216066	0.168981
179600	0.148818	0.215835	0.168827
179700	0.148948	0.215907	0.168935
179800	0.148541	0.215325	0.168621
179900	0.149243	0.216747	0.16984
180000	0.149059	0.216254	0.169356
180100	0.148679	0.216296	0.169219
180200	0.148382	0.216778	0.169531
180300	0.148528	0.216817	0.16943
180400	0.148982	0.216708	0.169508
180500	0.148166	0.216445	0.169558
180600	0.14906	0.216822	0.169474
180700	0.149242	0.216894	0.169712
180800	0.149019	0.216817	0.169477
180900	0.149153	0.216421	0.169517
181000	0.149324	0.216846	0.169482
181100	0.14902	0.216747	0.169534
181200	0.148608	0.215503	0.168674
181300	0.148889	0.215983	0.169303
181400	0.149103	0.215665	0.168881
181500	0.14877	0.216072	0.168712
181600	0.148238	0.216479	0.168885
181700	0.148713	0.2161	0.16901
181800	0.147648	0.215242	0.168312
181900	0.148095	0.215295	0.168551
182000	0.148521	0.215973	0.169071
182100	0.148236	0.215694	0.169172
182200	0.148513	0.216293	0.169018
182300	0.148201	0.216597	0.169291
182400	0.148765	0.216161	0.16926
182500	0.148252	0.21599	0.168743
182600	0.148369	0.216592	0.169088
182700	0.148734	0.217082	0.169844
182800	0.147918	0.21704	0.169063
182900	0.14805	0.21646	0.169331
183000	0.148084	0.216448	0.169069
183100	0.148015	0.217217	0.16961
183200	0.147746	0.21607	0.168685
183300	0.147644	0.215376	0.168448
183400	0.147428	0.215911	0.168633
183500	0.147782	0.215867	0.168862
183600	0.147621	0.21582	0.168772
183700	0.147057	0.21526	0.168325
183800	0.148055	0.216611	0.168912
183900	0.147247	0.216489	0.168736
184000	0.147323	0.215657	0.168307
184100	0.148013	0.216261	0.168865
184200	0.147458	0.215632	0.168579
184300	0.147511	0.216006	0.169109
184400	0.147765	0.216257	0.169045
184500	0.147691	0.216555	0.16918
184600	0.147527	0.215654	0.168999
184700	0.147994	0.216646	0.169497
184800	0.147964	0.216262	0.168979
184900	0.148124	0.215472	0.168662
185000	0.147904	0.215617	0.169034
185100	0.148155	0.215436	0.168413
185200	0.147606	0.215567	0.168637
185300	0.147589	0.215403	0.168332
185400	0.147494	0.215666	0.168494
185500	0.147138	0.215574	0.168421
185600	0.147552	0.214848	0.168264
185700	0.147565	0.215228	0.168387
185800	0.146978	0.214391	0.167804
185900	0.147121	0.214578	0.168134
186000	0.146868	0.214641	0.167729
186100	0.147373	0.215278	0.168224
186200	0.147519	0.213837	0.167592
186300	0.147036	0.214226	0.168053
186400	0.146669	0.21421	0.167706
186500	0.147368	0.213992	0.167716
186600	0.146824	0.213933	0.167507
186700	0.147399	0.213709	0.167652
186800	0.148042	0.214768	0.168167
186900	0.147888	0.213781	0.167571
187000	0.147293	0.213776	0.167678
187100	0.147449	0.214834	0.168206
187200	0.147904	0.215861	0.168824
187300	0.148095	0.215306	0.168727
187400	0.147104	0.215619	0.168224
187500	0.146971	0.214191	0.167824
187600	0.147304	0.21351	0.167248
187700	0.147421	0.214437	0.167703
187800	0.146947	0.213849	0.167633
187900	0.147169	0.21473	0.168085
188000	0.146908	0.214877	0.167719
188100	0.147608	0.2147	0.167955
188200	0.146681	0.214523	0.167824
188300	0.14718	0.2147	0.168031
188400	0.147431	0.213918	0.167789
188500	0.147151	0.21379	0.167493
188600	0.147221	0.213795	0.167329
188700	0.146915	0.213747	0.166913
188800	0.146754	0.214039	0.167371
188900	0.147048	0.214515	0.167838
189000	0.147472	0.214961	0.168164
189100	0.146871	0.214008	0.167504
189200	0.146878	0.21277	0.166585
189300	0.146941	0.213942	0.167372
189400	0.146958	0.212927	0.16662
189500	0.147337	0.214762	0.167821
189600	0.146883	0.213931	0.167701
189700	0.146745	0.214626	0.167755
189800	0.146835	0.214754	0.1678
189900	0.146684	0.214489	0.167632
190000	0.147169	0.213911	0.167484
190100	0.146748	0.214578	0.167669
190200	0.146902	0.21365	0.167267
190300	0.146608	0.214021	0.167351
190400	0.146369	0.214075	0.167267
190500	0.146578	0.21251	0.166552
190600	0.146917	0.213559	0.167332
190700	0.146286	0.213676	0.16728
190800	0.146624	0.214267	0.167795
190900	0.146881	0.213724	0.167131
191000	0.146901	0.213263	0.166891
191100	0.146659	0.213104	0.166677
191200	0.146674	0.212937	0.167028
191300	0.146704	0.21373	0.167303
191400	0.1467	0.213216	0.167333
191500	0.146404	0.213496	0.167167
191600	0.146116	0.21295	0.166927
191700	0.146782	0.213029	0.167257
191800	0.14706	0.21406	0.167568
191900	0.146978	0.213441	0.167546
192000	0.146732	0.212812	0.167192
192100	0.146542	0.21355	0.167086
192200	0.146798	0.213214	0.167079
192300	0.146303	0.212929	0.166862
192400	0.146418	0.214342	0.167759
192500	0.146474	0.213136	0.167259
192600	0.146553	0.212841	0.166838
192700	0.146472	0.213008	0.166844
192800	0.146305	0.212559	0.166722
192900	0.146168	0.212849	0.166673
193000	0.146535	0.213336	0.166698
193100	0.146267	0.213804	0.167479
193200	0.146916	0.213363	0.167181
193300	0.146007	0.212616	0.166666
193400	0.145839	0.211678	0.166244
193500	0.146737	0.213895	0.167655
193600	0.146558	0.21297	0.16707
193700	0.14624	0.212187	0.166411
193800	0.146533	0.213187	0.167088
193900	0.146936	0.213281	0.167151
194000	0.147621	0.213618	0.167741
194100	0.146743	0.212596	0.167181
194200	0.146499	0.21204	0.166381
194300	0.146606	0.212682	0.166882
194400	0.146332	0.212949	0.167028
194500	0.146745	0.212487	0.167083
194600	0.146544	0.211973	0.166522
194700	0.146498	0.212343	0.166654
194800	0.146653	0.212288	0.16673
194900	0.147021	0.213604	0.167393
195000	0.146682	0.213125	0.167204
195100	0.146916	0.213555	0.167563
195200	0.146777	0.213629	0.167476
195300	0.146727	0.212898	0.167323
195400	0.146865	0.212591	0.167193
195500	0.147623	0.213147	0.167533
195600	0.146818	0.213358	0.167606
195700	0.146681	0.213851	0.167844
195800	0.146673	0.213594	0.167834
195900	0.146673	0.213352	0.167249
196000	0.146463	0.213503	0.167307
196100	0.146656	0.213944	0.16757
196200	0.14667	0.212702	0.167149
196300	0.146667	0.212591	0.16687
196400	0.146089	0.212711	0.166981
196500	0.146389	0.212239	0.166897
196600	0.14638	0.211942	0.166727
196700	0.147076	0.212318	0.167114
196800	0.146365	0.211745	0.166665
196900	0.146222	0.212203	0.167116
197000	0.146322	0.212433	0.167194
197100	0.146734	0.212257	0.166895
197200	0.147377	0.212723	0.167464
197300	0.146509	0.213	0.167363
197400	0.146982	0.212605	0.167105
197500	0.146583	0.212171	0.167023
197600	0.145988	0.212141	0.166704
197700	0.146601	0.212648	0.166606
197800	0.146301	0.212074	0.166584
197900	0.146881	0.21215	0.166805
198000	0.146665	0.212468	0.166573
198100	0.146376	0.21197	0.166524
198200	0.146801	0.21236	0.166925
198300	0.146522	0.212997	0.167074
198400	0.146589	0.213285	0.167296
198500	0.146843	0.213386	0.167434
198600	0.146417	0.211564	0.166283
198700	0.147143	0.212906	0.166983
198800	0.145929	0.212455	0.166472
198900	0.146543	0.212522	0.166739
199000	0.146884	0.213141	0.167271
[truncated: 8,011 more rows]

## Sheet: Figure 3d
SNP	CHR	BP	P-value
65529	27714	65529	9.02853e-07
22854	28543	22854	5.70904e-07
23367	28543	23367	3.65672e-07
24244	28543	24244	4.69838e-07
25195	28543	25195	7.30646e-07
25330	28543	25330	1.02605e-07
25336	28543	25336	1.02605e-07
25366	28543	25366	1.52075e-07
25390	28543	25390	1.31002e-07
25466	28543	25466	1.35882e-07
25484	28543	25484	3.78813e-07
25497	28543	25497	1.02605e-07
25501	28543	25501	1.02605e-07
26110	28543	26110	8.77074e-08
26438	28543	26438	2.79525e-07
26560	28543	26560	5.45869e-07
27290	28543	27290	8.365e-07
28180	28543	28180	9.85844e-07
28441	28543	28441	1.97418e-07
31093	28543	31093	9.90526e-07
33565	28543	33565	2.36498e-07
33916	28543	33916	8.85726e-07
34063	28543	34063	9.48302e-07
34221	28543	34221	7.68916e-07
37707	28543	37707	3.70835e-07
38083	28543	38083	6.06573e-08
38085	28543	38085	6.06573e-08
38945	28543	38945	4.72883e-07
40053	28543	40053	5.04183e-07
42448	28543	42448	1.66023e-07
42820	28543	42820	7.39309e-07
43079	28543	43079	8.23271e-07
45674	28543	45674	1.2734e-07
46029	28543	46029	5.85491e-07
46875	28543	46875	5.59088e-07
47029	28543	47029	9.15809e-07
51182	28543	51182	1.81427e-07
52372	28543	52372	4.75302e-08
61404	28543	61404	2.59724e-07
61988	28543	61988	7.62026e-07
69981	28543	69981	3.83405e-07
110	29303	110	1.92326e-07
141	29303	141	1.8658e-07
147	29303	147	2.19919e-07
286390	29721	286390	4.91997e-07
1261094	29912	1261094	5.3739e-07
1264656	29912	1264656	9.48503e-07
1399900	29912	1399900	3.21734e-07
1406741	29912	1406741	3.1393e-07
1407509	29912	1407509	7.2279e-07
1411078	29912	1411078	3.86675e-08
1411604	29912	1411604	3.26306e-07
1413333	29912	1413333	1.35806e-07
1415188	29912	1415188	5.20194e-07
1415940	29912	1415940	9.44246e-07
1418527	29912	1418527	7.13942e-07
1419204	29912	1419204	4.79367e-07
1419717	29912	1419717	5.15227e-07
1421051	29912	1421051	6.90867e-07
1429494	29912	1429494	6.86486e-07
1433313	29912	1433313	6.98784e-07
1433398	29912	1433398	6.14431e-07
1436870	29912	1436870	9.00359e-07
1436872	29912	1436872	9.00359e-07
1439428	29912	1439428	6.32215e-07
1442206	29912	1442206	9.75743e-07
1450676	29912	1450676	9.17918e-07
1450693	29912	1450693	4.83179e-07
1451543	29912	1451543	4.68877e-07
1453282	29912	1453282	9.44465e-07
1454282	29912	1454282	2.88969e-07
1459145	29912	1459145	6.05048e-07
1468006	29912	1468006	6.85391e-08
1468680	29912	1468680	1.63561e-07
1476121	29912	1476121	8.68465e-07
1485102	29912	1485102	9.12607e-08
1486610	29912	1486610	1.16967e-07
1495832	29912	1495832	8.84532e-07
1497055	29912	1497055	9.73469e-08
1497621	29912	1497621	6.01992e-07
1497911	29912	1497911	5.69128e-07
1497912	29912	1497912	5.69128e-07
1505341	29912	1505341	5.79286e-07
1509003	29912	1509003	6.86711e-07
1510666	29912	1510666	6.26371e-07
1518834	29912	1518834	5.26955e-07
1519436	29912	1519436	8.45578e-07
1520141	29912	1520141	3.56762e-07
1520746	29912	1520746	3.93679e-07
1522751	29912	1522751	6.94254e-07
1527644	29912	1527644	6.28617e-07
1532329	29912	1532329	4.48703e-07
1532337	29912	1532337	9.74549e-07
1534398	29912	1534398	5.56391e-07
1535579	29912	1535579	3.93488e-07
1537267	29912	1537267	6.17262e-07
1538321	29912	1538321	6.98796e-07
1538460	29912	1538460	4.94351e-07
1540105	29912	1540105	2.82517e-08
1540243	29912	1540243	3.51275e-07
1540264	29912	1540264	5.56837e-08
1540770	29912	1540770	1.6924e-07
1540791	29912	1540791	2.87318e-07
1540803	29912	1540803	7.71436e-07
1541434	29912	1541434	5.20371e-07
1541844	29912	1541844	4.94351e-07
1542481	29912	1542481	3.60939e-07
1542692	29912	1542692	8.88732e-07
1543403	29912	1543403	7.51934e-07
1548985	29912	1548985	3.66644e-07
1549245	29912	1549245	1.11256e-07
1549413	29912	1549413	9.58209e-07
1552408	29912	1552408	6.15848e-07
1553495	29912	1553495	4.9054e-07
1553723	29912	1553723	9.60218e-07
1554029	29912	1554029	9.60218e-07
1554719	29912	1554719	2.12398e-07
1559464	29912	1559464	3.17274e-07
1560383	29912	1560383	9.60218e-07
1560560	29912	1560560	9.60218e-07
1560929	29912	1560929	9.40218e-07
1563611	29912	1563611	9.98438e-07
1564136	29912	1564136	5.82625e-07
1627716	29912	1627716	6.5444e-07
1627717	29912	1627717	6.5444e-07
1641360	29912	1641360	5.37979e-07
1641388	29912	1641388	4.91414e-07
1642567	29912	1642567	6.7615e-07
1646532	29912	1646532	8.67044e-07
1647227	29912	1647227	5.2769e-07
1656780	29912	1656780	7.96696e-07
1657867	29912	1657867	7.80277e-07
1657898	29912	1657898	9.15614e-07
1657944	29912	1657944	6.67433e-07
1659252	29912	1659252	5.35028e-07
1660212	29912	1660212	3.20387e-08
1660700	29912	1660700	3.84789e-08
1660752	29912	1660752	6.97909e-07
1661189	29912	1661189	3.50204e-08
11213	29927	11213	4.46651e-07
12916	29927	12916	6.65806e-07
18876	29927	18876	5.68863e-07
18920	29927	18920	2.7099e-07
20784	29927	20784	1.02791e-08
21517	29927	21517	1.17746e-07
22247	29927	22247	2.82659e-07
22493	29927	22493	1.70942e-07
22711	29927	22711	4.53317e-07
22768	29927	22768	2.9801e-08
22769	29927	22769	2.9801e-08
22935	29927	22935	1.89361e-07
23516	29927	23516	2.4386e-07
23693	29927	23693	8.4946e-07
24959	29927	24959	8.69136e-08
25274	29927	25274	1.42353e-07
25558	29927	25558	9.78202e-07
26028	29927	26028	6.52294e-07
32435	29927	32435	1.47711e-07
37153	29927	37153	5.64233e-07
38040	29927	38040	5.43259e-07
40345	29927	40345	2.88291e-07
40439	29927	40439	7.93353e-07
41447	29927	41447	1.59495e-07
41622	29927	41622	3.06567e-07
42186	29927	42186	3.5927e-07
42647	29927	42647	6.17688e-07
45697	29927	45697	2.10803e-07
46359	29927	46359	8.19676e-08
102765	29927	102765	7.63027e-07
113048	29927	113048	2.49252e-07
392988	30181	392988	3.19542e-07

## Sheet: Figure 3e
SNP	CHR	BP	P-value
20319	28543	20319	8.18218e-07
22854	28543	22854	9.86912e-08
23308	28543	23308	1.76696e-07
23367	28543	23367	1.54421e-07
23437	28543	23437	5.07914e-07
24244	28543	24244	7.08702e-07
24329	28543	24329	3.4115e-07
25030	28543	25030	9.22322e-07
25195	28543	25195	2.0761e-07
25330	28543	25330	4.5142e-07
25336	28543	25336	4.5142e-07
25366	28543	25366	6.3874e-08
25390	28543	25390	6.3874e-08
25484	28543	25484	3.36635e-07
25497	28543	25497	4.5142e-07
25501	28543	25501	4.5142e-07
25870	28543	25870	2.6476e-07
26438	28543	26438	4.5142e-07
26560	28543	26560	3.91739e-07
27290	28543	27290	4.69853e-07
28180	28543	28180	1.86018e-07
28193	28543	28193	3.98045e-07
28249	28543	28249	7.43708e-07
28252	28543	28252	7.42866e-07
28670	28543	28670	3.74023e-07
30669	28543	30669	9.7439e-07
30757	28543	30757	5.22679e-07
37707	28543	37707	8.29697e-07
39294	28543	39294	7.63521e-07
61404	28543	61404	5.84263e-07
46736	29612	46736	9.0207e-07
46743	29612	46743	9.31606e-07
166474	29873	166474	7.76641e-07
10973	29927	10973	1.73545e-07
12791	29927	12791	5.71245e-07
12805	29927	12805	5.71245e-07
12810	29927	12810	5.71245e-07
12916	29927	12916	3.04888e-07
21517	29927	21517	1.16841e-07
22247	29927	22247	2.75127e-07
22768	29927	22768	2.21502e-07
22769	29927	22769	2.21502e-07
22849	29927	22849	2.36857e-07
22935	29927	22935	2.03432e-08
23516	29927	23516	7.60116e-07
38269	29927	38269	4.98062e-07
40439	29927	40439	3.92556e-07
32911	30044	32911	1.55062e-07

## Sheet: Figure 3f
Sample Name	Cт	Cт Mean	Gene	CT	ΔCт	Sample1 ΔCт Mean	ΔΔCт	power (2, -ΔΔCт)	mean power	stdv
1015h-1	22.6356	22.6428	LOC8272207	32.1875	9.5447	10.7411	-1.19636	2.29161	1.80403	0.689537
1015h-1	22.6321		LOC8272207	34.9769	12.3341	10.7411	1.59302
1015h-1	22.6608		LOC8272207	32.9872	10.3444	10.7411	-0.396659	1.31646
1015h-2	21.1556	21.1065	LOC8272207	30.6007	9.4942	10.7411	-1.24686	2.37324	1.83307	0.476276
1015h-2	21.0775		LOC8272207	31.2883	10.1818	10.7411	-0.559298	1.47355
1015h-2	21.0865		LOC8272207	31.123	10.0165	10.7411	-0.724568	1.65241
1015h-3	20.6052	20.4572	LOC8272207	30.3558	9.89858	10.7411	-0.842481	1.79313	1.45813	0.293889
1015h-3	20.3503		LOC8272207	30.8837	10.4264	10.7411	-0.314641	1.2437
1015h-3	20.4161		LOC8272207	30.7787	10.3215	10.7411	-0.419607	1.33756
1015h-4	22.1078	22.0177	LOC8272207	36.563	14.5453	10.7411	3.80428	0.0715809	0.0645923	0.0121045
1015h-4	22.093		LOC8272207	36.563	14.5453	10.7411	3.80428	0.0715809
1015h-4	21.8522		LOC8272207	37.063	15.0453	10.7411	4.30428	0.0506153
1015h-5	21.6563	21.4592	LOC8272207	33.4105	11.9513	10.7411	1.21028	0.432184	0.364561	0.0956323
1015h-5	21.4309		LOC8272207
1015h-5	21.2903		LOC8272207	33.952	12.4928	10.7411	1.75176	0.296939
1396b-1	19.7751	19.6885	LOC8272207	31.1342	11.4457	10.7411	0.704645	0.613594	0.47335	0.146958
1396b-1	19.6691		LOC8272207	32.0712	12.3827	10.7411	1.64164	0.320491
1396b-1	19.6213		LOC8272207	31.4706	11.7821	10.7411	1.04107	0.485967
1396b-2	19.5568	19.5747	LOC8272207	30.5605	10.9859	10.7411	0.244806	0.843929	1.06958	0.239185
1396b-2	19.7071		LOC8272207	30.2529	10.6782	10.7411	-0.0628134	1.0445
1396b-2	19.4602		LOC8272207	29.9148	10.3402	10.7411	-0.400891	1.32032
1396b-3	19.8337	19.9065	LOC8272207	31.9575	12.051	10.7411	1.30992	0.403344	0.390261	0.0353526
1396b-3	19.9677		LOC8272207	31.7889	11.8824	10.7411	1.14133	0.45334
1396b-3	19.9181		LOC8272207	32.3183	12.4118	10.7411	1.67071	0.314099
1396b-4	20.8383	20.8839	LOC8272207	32.7281	11.8442	10.7411	1.10314	0.465502	0.33718	0.137802
1396b-4	20.8883		LOC8272207	34.0092	13.1254	10.7411	2.38431	0.191536
1396b-4	20.925		LOC8272207	33.1211	12.2372	10.7411	1.49613	0.354503
1396b-5	21.059	20.9192	LOC8272207	34.9947	14.0754	10.7411	3.33435	0.0991424	0.108284	0.00803771
1396b-5	20.6721		LOC8272207	34.8256	13.9064	10.7411	3.16533	0.111466
1396b-5	21.0265		LOC8272207	34.7901	13.8709	10.7411	3.12981	0.114244

## Sheet: Figure 3g
Sample	Repeat ID	sample weight	arabinose（Ara%)	galactose（Gal%)	glucose（Glu%)	xylose（Xyl%)
1015H	1	0.3093	5.63	2.938	36.683	14.104
1015H	2	0.305	4.834	2.795	32.678	13.759
1015H	3	0.3054	5.815	2.779	32.769	13.265
1396B	1	0.3083	4.248	3.118	30.668	10.592
1396B	2	0.3023	1.807	2.906	28.143	8.919
1396B	3	0.3032	0.457	2.95	28.083	9.05

## Sheet: Supplementary Figure 2
Sample	Clean fold	Average reads per SNP	Coverage
s14	11.7119	5.81741	0.931296
s1404	12.109	6.22751	0.914342
s15	12.1234	6.02929	0.900497
s264m	12.2623	7.42432	0.916578
s182	12.3001	6.27354	0.923361
s325	12.4576	8.0471	0.935633
s12	12.7052	6.31377	0.935833
s285	12.747	6.47302	0.935613
s204	12.8004	6.09061	0.889329
s263	12.8991	7.20488	0.886576
s17	12.9058	5.29417	0.927463
s1010m	13.1789	7.31377	0.925465
s351	13.223	7.56189	0.917165
s301	13.3085	5.95799	0.897151
s49	13.3396	6.12825	0.930602
s1336	13.3717	6.66847	0.92922
s4-1	13.3793	8.7428	0.92845
s36	13.5472	6.48346	0.930088
s324m	13.5776	9.68277	0.885329
s24	13.6761	6.41992	0.929978
s23	13.8232	5.90893	0.93421
s1-1	13.8824	9.49137	0.903047
s381	14.0633	7.74767	0.920431
s1135	14.0832	6.96507	0.938497
s323	14.1244	7.30163	0.925895
S5	14.2205	8.02696	0.899077
s667	14.2485	7.51904	0.933972
s1405	14.3507	6.48638	0.929021
s1059	14.4427	7.78019	0.93609
s287	14.4468	6.98371	0.936539
s31	14.511	6.12293	0.925574
s215	14.5115	6.29004	0.935052
s1132	14.5386	9.23885	0.930254
s296	14.5447	7.35312	0.926158
s223	14.5497	6.54385	0.936705
s326	14.6062	7.61986	0.938552
s1660	14.641	6.10235	0.910596
s317	14.6492	7.44917	0.928952
s852	14.677	7.28416	0.92519
s333	14.6902	7.86237	0.928455
s330	14.7154	8.13914	0.932494
s622	14.7244	7.74536	0.937733
s331m	14.7294	9.01973	0.921358
s25	14.7476	6.40613	0.930011
s425	14.7709	8.40082	0.933625
s1034m	14.8193	8.82437	0.921765
s1049	14.9315	7.91104	0.933229
s18	14.9747	6.85494	0.927507
s62	14.976	5.58646	0.926911
s327	15.0003	7.88445	0.929386
s821	15.0881	7.18204	0.926851
s373	15.1372	7.49681	0.919555
s187	15.2097	5.47473	0.917005
s290	15.241	7.22191	0.936781
s802	15.328	7.70862	0.935944
s1028	15.3865	6.81118	0.923931
s876	15.5466	8.1622	0.930586
s26rx	15.5705	8.49395	0.914478
s336	15.5858	8.0158	0.926815
s45	15.6011	7.62671	0.933879
s625	15.6343	7.46268	0.930979
s481	15.6726	7.97594	0.925867
s2915	15.7495	9.0053	0.921194
s282	15.7727	7.84035	0.937245
s1019	15.8198	7.71537	0.932944
s1131	15.8306	10.3085	0.938508
s318	15.881	8.15053	0.930231
s11-3D	15.9708	9.60149	0.902243
s1083	16.0342	8.56854	0.919802
s663	16.0373	8.10045	0.92573
s1114	16.0442	8.82978	0.919547
s311m	16.0745	7.19629	0.922987
masaimala	16.1319	11.3909	0.902932
s993	16.1426	6.52186	0.921969
s1102	16.1843	8.25308	0.92642
s670	16.1935	10.6294	0.934675
s824	16.1979	8.23677	0.935902
s216	16.215	7.96325	0.927227
s483	16.2264	8.06972	0.928896
s988	16.2398	8.82265	0.927531
s384	16.2544	8.57497	0.928976
s403	16.2972	7.75129	0.923556
s465	16.3098	8.15912	0.937664
s848	16.3153	6.9405	0.925417
s658	16.4004	7.47703	0.936172
s631	16.4137	8.29395	0.920012
s1472	16.4283	9.07078	0.924828
s398	16.4296	9.12306	0.927504
s820	16.482	9.17985	0.925557
s643	16.4837	7.68768	0.935923
s629m	16.4954	7.42663	0.935321
sya-1	16.5052	10.3895	0.93375
s30R	16.5257	10.7481	0.904771
sxj07	16.5699	9.98747	0.9219
s843	16.5705	6.45197	0.923869
s778	16.5743	7.44469	0.932007
s419	16.6023	8.52841	0.933282
s486	16.6072	7.92172	0.926496
s332	16.6128	8.52611	0.928298
s307m	16.654	8.91153	0.927531
s990	16.6624	7.57177	0.935305
s713	16.6631	7.34357	0.933892
s316	16.665	7.99212	0.935293
s702	16.6727	7.08963	0.934643
s1067m	16.7014	8.90064	0.924405
s1121	16.7123	8.9981	0.936618
s3	16.7506	11.1489	0.903613
s1145	16.7524	8.3097	0.929184
s581	16.7626	7.65251	0.937791
s1020	16.8519	9.45646	0.921861
s1002	16.8583	7.41622	0.934707
s268	16.8656	7.45568	0.933822
s472	16.8799	9.11901	0.929368
s18-4m	16.9041	11.057	0.914941
s238	16.9187	7.92914	0.930019
s689	16.974	7.89215	0.931294
s59	16.993	7.65286	0.93117
s694	17.0264	8.72163	0.927293
s1005m	17.0467	8.22006	0.938081
sxj06	17.0531	8.67367	0.928367
s221m	17.0618	8.12316	0.927629
s1100	17.0649	6.56892	0.919932
s2071m	17.0777	9.36219	0.931698
s1146	17.1289	9.13132	0.924518
s1118	17.1324	9.32015	0.939355
s669	17.1386	7.81836	0.928166
s491	17.1501	8.20709	0.938061
s682	17.166	7.81209	0.938003
s1108	17.1758	9.73778	0.921994
s436m	17.179	9.5927	0.93749
s367m	17.1871	10.1851	0.941139
s337	17.1955	8.80906	0.921091
s868	17.1991	7.74709	0.92314
s14-1	17.2079	9.62816	0.909324
s484	17.2181	8.69605	0.920779
s729	17.2523	8.94492	0.929607
s496	17.2654	11.722	0.935122
s1490m	17.3101	9.21065	0.9265
s1022	17.3218	8.92001	0.929683
s873	17.3281	6.95764	0.925805
s653	17.3492	8.66713	0.928191
s437m	17.3581	10.7849	0.935292
s433	17.387	8.03576	0.924456
s306	17.4318	8.01179	0.93711
s1634	17.4378	7.62655	0.936274
s1444	17.4473	9.19469	0.925103
s1214	17.4476	9.9348	0.925582
s695	17.4565	8.84266	0.934957
s438m	17.4696	9.46991	0.939543
s371	17.4769	7.83155	0.938035
s691	17.477	7.78057	0.938148
s1036	17.4929	9.96696	0.926394
s490	17.4965	8.70863	0.939365
s1160m	17.502	10.0496	0.925015
s346	17.5133	9.00602	0.934863
s1169	17.5266	8.46795	0.939213
s697	17.5882	8.62345	0.936396
s1016	17.5971	8.48972	0.930067
s644	17.6205	8.46856	0.922924
sxj05	17.6291	9.17469	0.932413
s297	17.6605	8.77222	0.929649
s1104	17.6702	9.83837	0.929884
s728	17.679	7.95667	0.92853
s2827m	17.7149	10.0961	0.93266
s2070	17.7233	9.20423	0.924876
s482	17.7465	8.7844	0.926394
s27-4m	17.7516	9.9827	0.907071
s642	17.7733	8.87658	0.938683
sxj02m	17.7875	9.25479	0.932676
sdaom	17.8141	9.8032	0.908221
s867	17.8218	8.12485	0.926145
s723	17.8483	8.32803	0.939651
s355m	17.8564	9.85024	0.920988
s655	17.8611	8.6094	0.938043
s405	17.868	8.04713	0.935335
sxj03m	17.8825	7.81961	0.933114
s349m	17.9133	9.64637	0.937105
s860m	17.9466	8.43565	0.930234
s1241	18.0062	9.25759	0.921374
s2	18.0698	10.9815	0.937676
s586	18.0727	11.2662	0.939569
s1056	18.0977	9.12983	0.933183
s314	18.1013	9.16532	0.928137
s303	18.1104	6.88556	0.934383
s299	18.1317	8.31966	0.928671
s853	18.144	8.94887	0.93706
s1166	18.1462	8.84929	0.921262
s633	18.163	11.0429	0.927324
s492	18.1722	8.85089	0.939033
s1115	18.2008	9.86303	0.920798
s624	18.2734	10.4266	0.932603
s654	18.2983	8.49254	0.928129
s350	18.3011	10.9383	0.941025
s26RD	18.3167	12.3874	0.918735
s882	18.3244	8.52567	0.928506
s871	18.3564	9.09759	0.927757
s2016072613	18.3672	10.9005	0.911001
s1470	18.398	10.5335	0.937965
s666	18.4276	8.18195	0.928459
s912	18.4777	9.844	0.928777
s375	18.5051	9.33385	0.926019
s632	18.5205	8.89193	0.920756
s999	18.5221	7.57675	0.936838
s304	18.5409	10.8114	0.924586
s106	18.5415	8.8655	0.933669
s345	18.5748	10.9	0.936764
s1473	18.5895	7.72643	0.92062
s1148	18.5979	10.1579	0.939752
s859m	18.6331	10.4652	0.928401
s409	18.6445	10.0229	0.921873
s1147	18.6479	8.0976	0.939206
s2829	18.6542	8.58608	0.924963
s283m	18.73	9.50576	0.936773
s396	18.7532	10.0844	0.94111
s672	18.7543	9.03989	0.939418
s1103	18.7724	9.99563	0.930591
s118	18.781	8.36516	0.938489
s358	18.8297	9.79013	0.939692
s1495	18.8403	8.81011	0.928133
s8	18.8513	9.70594	0.934888
s377	18.8591	9.6273	0.923353
s656	18.8856	9.56941	0.932169
s13-3	18.8992	13.1655	0.908168
s7	18.9191	7.15827	0.933331
s23-0	18.9304	11.3306	0.908342
s356	18.9505	9.78536	0.932285
s338	18.9538	10.1172	0.930065
s1065	18.9679	11.7233	0.934089
s1015	18.968	9.63183	0.922553
s1475	18.9691	9.15553	0.921124
s1787m	18.974	9.67327	0.922881
s895	19.0062	9.95352	0.928278
s96	19.0084	7.88255	0.938085
s696	19.0134	8.89878	0.933525
s1011	19.0634	8.49075	0.920645
s1396	19.095	12.0035	0.935651
s1171	19.1133	10.3509	0.936411
s2851	19.1168	8.30714	0.931551
s1126	19.1482	9.30956	0.937694
s726	19.1518	11.3814	0.933021
s165	19.1558	8.37216	0.937113
s1024	19.1825	10.1228	0.921792
s1134	19.1926	8.29099	0.939946
s862m	19.2349	8.71826	0.923349
s994	19.2433	9.75482	0.928211
s391	19.2606	8.32613	0.938849
s1038	19.2711	10.9614	0.922905
sAMBO	19.2713	10.8766	0.927655
s400	19.3469	9.42609	0.929352
s378	19.3651	9.6053	0.926598
s1112	19.398	10.6936	0.920479
sxj01m	19.4243	9.89093	0.933973
s401m	19.4272	9.63907	0.932385
s607	19.4553	10.0661	0.936707
s276	19.4695	8.79895	0.929639
s1129	19.4772	9.04177	0.926651
s727	19.5119	8.1085	0.927359
s661m	19.543	8.2794	0.928141
s875	19.5626	9.19606	0.938484
s281	19.6185	9.61076	0.93821
s973	19.6226	9.72164	0.930551
s2062	19.7171	5.92039	0.920414
s2996	19.7411	8.50831	0.930926
s308	19.7642	9.49153	0.928059
s380	19.7767	8.37437	0.934531
s1105	19.779	9.77256	0.933869
s2988	19.7817	9.78028	0.934676
s869m	19.8181	8.93977	0.92536
s996	19.8194	10.4761	0.934605
s1456	19.8344	9.20324	0.934995
s302	19.8443	8.77887	0.925148
s163	19.8752	8.59875	0.92805
s1045	19.9706	10.3837	0.926025
s872	20.0326	9.33451	0.923763
s1018	20.0515	10.9738	0.919394
s2993	20.1378	8.72046	0.929162
s1064	20.1676	8.8768	0.938649
s1453	20.1879	10.1188	0.939464
s388	20.2127	8.88447	0.929451
s673	20.2285	10.9902	0.928508
s348	20.2557	9.73534	0.939094
s1017	20.2568	9.9685	0.920069
s699m	20.2672	9.51409	0.929079
sS1501	20.2924	11.0511	0.907001
s339	20.2995	11.517	0.93671
s1450	20.3031	10.8185	0.924098
s1625m	20.3139	9.44456	0.93987
s2777	20.3158	7.21156	0.921548
s421	20.319	11.1714	0.93178
s335	20.3863	9.6	0.933773
s1491	20.4634	10.5441	0.939647
s1111	20.4784	11.8319	0.922142
s33	20.4824	7.43439	0.919325
s1136	20.4965	9.22218	0.941175
s370	20.5112	11.3986	0.924333
s322	20.5183	10.4619	0.927792
s334	20.5329	8.70159	0.91992
s1463	20.5383	10.5097	0.929276
s660	20.5696	11.0126	0.930472
s1448	20.5853	10.713	0.921041
s725m	20.604	9.12923	0.92876
s1170	20.7051	9.94571	0.92086
s188	20.7103	9.09951	0.938655
s214	20.7445	9.37428	0.928368
s981	20.7625	8.01043	0.925802
s2073	20.8111	10.7304	0.92247
s127	20.8326	9.37115	0.927055
s273	20.8551	10.6375	0.938446
s20-3	20.864	12.9692	0.915475
s21m	20.8643	7.2224	0.931746
s194	20.8748	10.2633	0.93411
s1471	20.9152	8.85894	0.940447
s309	20.9226	9.99052	0.937242
s899	20.9273	10.544	0.925582
s1797	20.9421	9.67291	0.930499
s746	20.9517	10.106	0.928367
s1359	20.9978	13.679	0.923318
s1508	21	10.4651	0.939757
s1113	21.0382	10.8367	0.92321
s14-0	21.1238	13.6297	0.909101
s1117	21.1397	11.6308	0.937087
sS12001	21.1683	12.6332	0.91123
s874	21.1766	10.008	0.938072
s1244	21.1962	10.291	0.939961
s2850	21.201	8.74402	0.932763
s27-1	21.2138	12.6816	0.920881
s11-2	21.311	11.4988	0.910298
s1468	21.3732	9.71958	0.931401
s1133	21.4082	11.7911	0.941288
s1451	21.4313	10.728	0.917706
s977	21.5051	8.27587	0.928634
s192	21.5338	11.1209	0.939253
s1507	21.5493	9.84226	0.931048
s310	21.5748	12.1781	0.9283
s724	21.5997	9.21702	0.937451
s812	21.6509	11.3768	0.930439
s141	21.6753	9.69159	0.937034
s414	21.7371	13.7047	0.923509
s668	21.7396	10.7173	0.927369
s1584	21.7463	9.66679	0.924415
s17-3d	21.7588	13.5397	0.910092
s745m	21.7645	10.3751	0.928495
s865	21.7756	9.83992	0.927957
s424m	21.8166	10.9199	0.934145
s792	21.8581	14.567	0.938545
s01071	21.9211	13.2526	0.92155
s189	21.9349	10.7707	0.940124
s747	21.9478	12.8295	0.930069
s1025	21.9617	12.2361	0.938312
s975	21.9856	12.0491	0.938869
s1464	21.9906	9.64435	0.940145
s863m	22.0957	9.37258	0.936868
s399	22.1301	11.0265	0.93157
s2748	22.1303	10.1689	0.927334
s995	22.1574	10.5354	0.929931
s1476	22.1589	10.4976	0.934011
s2926	22.2232	11.7921	0.919242
s635	22.2236	10.886	0.927784
s933	22.2414	11.8755	0.935959
s3000	22.2704	11.1271	0.928393
s1494	22.287	14.0629	0.940305
s861m	22.2872	9.54105	0.926313
s206	22.2942	10.418	0.940659
s73	22.3129	10.4116	0.938794
s1474	22.3701	9.98299	0.940037
s164	22.3716	10.4708	0.937343
s657	22.4991	10.1311	0.938844
s2838	22.8147	9.97905	0.932409
s340m	22.8666	12.8701	0.92806
s1631	22.8761	10.0439	0.914967
s1262	22.9116	12.3481	0.93427
s621	22.9925	14.1869	0.928179
s1604	23.0387	11.1677	0.935984
s1509	23.1174	11.2944	0.933086
s397m	23.1255	12.5398	0.930263
s1106	23.1346	14.1607	0.940787
s199	23.1777	10.0214	0.939112
s11-1	23.2095	13.2922	0.918084
s1157	23.5647	13.2809	0.920454
s711	23.6425	14.4138	0.940224
s1633	23.6662	12.0473	0.922717
s385	23.679	8.42745	0.924139
s212m	23.8102	11.4467	0.936504
s916	23.9433	12.3321	0.928488
s1168	23.9516	11.8726	0.935572
s866	23.9605	10.8615	0.937998
s387m	23.9727	11.2095	0.927994
s201	24.0715	10.3388	0.9346
s344	24.2651	13.7887	0.923019
s1788	24.5055	13.551	0.94171
s1161	24.6139	11.2154	0.923376
s168	24.7009	10.157	0.937912
s665	25.2283	12.2215	0.931498
s1142	25.2588	10.4473	0.925204
s664	25.4483	12.2249	0.933559
s1639	25.5447	13.9688	0.923099
s228	25.7177	11.8106	0.930291
s27R	27.0494	17.3558	0.918214
s2072	27.1425	13.76	0.930039
s1047	27.5261	19.9533	0.930267
s236	29.5115	12.1107	0.929519
s1165m	32.7288	18.8181	0.935972
s650m	36.9101	20.5047	0.939914
s210m	39.515	20.9628	0.943292
s1070m	39.9319	19.4988	0.938805

## Sheet: Supplementary Figure 4b
No.	Samplename
1	s11-3D	0.99999	1e-05		0.999361	1e-05	0.000629		0.99997	1e-05	1e-05	1e-05		0.9997	1e-05	1e-05	1e-05	0.00027		0.998164	1e-05	0.001796	1e-05	1e-05	1e-05		0.99994	1e-05	1e-05	1e-05	1e-05	1e-05	1e-05		0.999929	1e-05	1e-05	1e-05	1e-05	1e-05	1e-05	1.1e-05		0.99992	1e-05	1e-05	1e-05	1e-05	1e-05
2	s30R	0.99999	1e-05		0.99998	1e-05	1e-05		0.99997	1e-05	1e-05	1e-05		0.999956	1e-05	1.4e-05	1e-05	1e-05		0.99995	1e-05	1e-05	1e-05	1e-05	1e-05		0.99994	1e-05	1e-05	1e-05	1e-05	1e-05	1e-05		0.99993	1e-05	1e-05	1e-05	1e-05	1e-05	1e-05	1e-05		0.99992	1e-05	1e-05	1e-05	1e-05	1e-05
3	s23-0	0.99999	1e-05		0.999366	1e-05	0.000624		0.99997	1e-05	1e-05	1e-05		0.999472	0.00028	0.000228	1e-05	1e-05		0.999943	1e-05	1e-05	1.7e-05	1e-05	1e-05		0.999806	1e-05	1e-05	1e-05	0.000144	1e-05	1e-05		0.999926	1.4e-05	1e-05	1e-05	1e-05	1e-05	1e-05	1e-05		0.99992	1e-05	1e-05	1e-05	1e-05	1e-05
4	s27R	0.99999	1e-05		0.99998	1e-05	1e-05		0.99997	1e-05	1e-05	1e-05		0.99996	1e-05	1e-05	1e-05	1e-05		0.999865	9.3e-05	1.2e-05	1e-05	1e-05	1e-05		0.999697	1e-05	1e-05	1e-05	1e-05	1e-05	0.000253		0.995695	0.000253	1e-05	1.2e-05	1e-05	0.003997	1e-05	1.2e-05		0.999751	8.4e-05	1e-05	1e-05	1e-05	1e-05
5	s18-4m	0.99999	1e-05		0.99998	1e-05	1e-05		0.999748	1e-05	1e-05	0.000232		0.99978	1e-05	1e-05	1e-05	0.00019		0.999159	1e-05	1e-05	1e-05	1e-05	0.0008		0.999932	1e-05	1e-05	1e-05	1e-05	1e-05	1.8e-05		0.99993	1e-05	1e-05	1e-05	1e-05	1e-05	1e-05	1e-05		0.996983	1e-05	1e-05	1e-05	1e-05	1e-05
6	s26rx	0.99999	1e-05		0.999702	1e-05	0.000288		0.99997	1e-05	1e-05	1e-05		0.99996	1e-05	1e-05	1e-05	1e-05		0.999579	1e-05	1e-05	1e-05	1e-05	0.000381		0.999077	1e-05	1e-05	1e-05	1e-05	1e-05	0.000873		0.999928	1e-05	1e-05	1e-05	1.2e-05	1e-05	1e-05	1e-05		0.99992	1e-05	1e-05	1e-05	1e-05	1e-05
7	s26RD	0.99999	1e-05		0.99998	1e-05	1e-05		0.99997	1e-05	1e-05	1e-05		0.999921	4.9e-05	1e-05	1e-05	1e-05		0.99994	1e-05	1.7e-05	1.4e-05	1e-05	1e-05		0.999807	1e-05	1e-05	0.000143	1e-05	1e-05	1e-05		0.99993	1e-05	1e-05	1e-05	1e-05	1e-05	1e-05	1e-05		0.999478	1e-05	1e-05	6.5e-05	0.000397	1e-05
8	s1-1	0.99999	1e-05		0.99998	1e-05	1e-05		0.99997	1e-05	1e-05	1e-05		0.999343	0.000619	1e-05	1.8e-05	1e-05		0.999562	1e-05	1e-05	0.000397	1.1e-05	1e-05		0.99994	1e-05	1e-05	1e-05	1e-05	1e-05	1e-05		0.99993	1e-05	1e-05	1e-05	1e-05	1e-05	1e-05	1e-05		0.999509	1e-05	1e-05	1e-05	1e-05	0.000421
9	s11-1	0.99999	1e-05		0.99998	1e-05	1e-05		0.99997	1e-05	1e-05	1e-05		0.99996	1e-05	1e-05	1e-05	1e-05		0.997006	1e-05	1e-05	1.6e-05	1e-05	0.002948		0.99994	1e-05	1e-05	1e-05	1e-05	1e-05	1e-05		0.999539	1e-05	1e-05	1e-05	1e-05	0.000401	1e-05	1e-05		0.99992	1e-05	1e-05	1e-05	1e-05	1e-05
10	s20-3	0.99999	1e-05		0.99998	1e-05	1e-05		0.999969	1.1e-05	1e-05	1e-05		0.999951	1e-05	1e-05	1.9e-05	1e-05		0.999211	1e-05	1e-05	1e-05	1e-05	0.000749		0.998562	1e-05	0.000721	1e-05	1e-05	0.000677	1e-05		0.999718	1e-05	1e-05	1e-05	1e-05	0.000222	1e-05	1e-05		0.99992	1e-05	1e-05	1e-05	1e-05	1e-05
11	s14-0	0.99999	1e-05		0.99998	1e-05	1e-05		0.999967	1e-05	1.3e-05	1e-05		0.999458	1e-05	1e-05	0.000512	1e-05		0.99995	1e-05	1e-05	1e-05	1e-05	1e-05		0.999935	1e-05	1.5e-05	1e-05	1e-05	1e-05	1e-05		0.99993	1e-05	1e-05	1e-05	1e-05	1e-05	1e-05	1e-05		0.999557	1e-05	1e-05	1e-05	1e-05	1e-05
12	s14-1	0.99999	1e-05		0.99998	1e-05	1e-05		0.999967	1e-05	1.3e-05	1e-05		0.99996	1e-05	1e-05	1e-05	1e-05		0.99975	4.4e-05	1e-05	1e-05	0.000176	1e-05		0.997757	1.8e-05	1.4e-05	1e-05	1e-05	0.000278	0.001914		0.99993	1e-05	1e-05	1e-05	1e-05	1e-05	1e-05	1e-05		0.99992	1e-05	1e-05	1e-05	1e-05	1e-05
13	s27-1	0.99999	1e-05		0.999979	1.1e-05	1e-05		0.999556	1.4e-05	0.00042	1e-05		0.99996	1e-05	1e-05	1e-05	1e-05		0.99995	1e-05	1e-05	1e-05	1e-05	1e-05		0.99994	1e-05	1e-05	1e-05	1e-05	1e-05	1e-05		0.99993	1e-05	1e-05	1e-05	1e-05	1e-05	1e-05	1e-05		0.99986	1e-05	6.4e-05	1e-05	1.6e-05	1e-05
14	sdaom	0.99999	1e-05		0.99998	1e-05	1e-05		0.99997	1e-05	1e-05	1e-05		0.99996	1e-05	1e-05	1e-05	1e-05		0.999789	1e-05	1.2e-05	0.000169	1e-05	1e-05		0.99994	1e-05	1e-05	1e-05	1e-05	1e-05	1e-05		0.99993	1e-05	1e-05	1e-05	1e-05	1e-05	1e-05	1e-05		0.999917	1e-05	1e-05	1e-05	1e-05	1e-05
15	s11-2	0.99999	1e-05		0.99998	1e-05	1e-05		0.998	1e-05	0.00198	1e-05		0.995568	1e-05	1e-05	1e-05	0.004402		0.999941	1e-05	1.4e-05	1.5e-05	1e-05	1e-05		0.99994	1e-05	1e-05	1e-05	1e-05	1e-05	1e-05		0.99993	1e-05	1e-05	1e-05	1e-05	1e-05	1e-05	1e-05		0.998425	1e-05	1e-05	1.5e-05	0.000284	0.001227
16	s17-3d	0.99999	1e-05		0.99998	1e-05	1e-05		0.999306	1e-05	1e-05	0.000674		0.99996	1e-05	1e-05	1e-05	1e-05		0.99995	1e-05	1e-05	1e-05	1e-05	1e-05		0.999868	1e-05	1e-05	1e-05	1e-05	1e-05	8.2e-05		0.999779	1e-05	1e-05	1e-05	1e-05	1.6e-05	1e-05	0.000155		0.999526	1e-05	1e-05	1.1e-05	1e-05	1e-05
17	s27-4m	0.99999	1e-05		0.99998	1e-05	1e-05		0.999258	1e-05	0.000722	1e-05		0.99996	1e-05	1e-05	1e-05	1e-05		0.99995	1e-05	1e-05	1e-05	1e-05	1e-05		0.999542	0.000408	1e-05	1e-05	1e-05	1e-05	1e-05		0.999828	1e-05	1e-05	1e-05	1e-05	0.000112	1e-05	1e-05		0.999912	1e-05	1e-05	1e-05	1.8e-05	1e-05
18	S5	0.99999	1e-05		0.999565	1e-05	0.000425		0.999967	1e-05	1.3e-05	1e-05		0.999752	1e-05	1e-05	0.000218	1e-05		0.99899	1e-05	1e-05	1e-05	1e-05	0.00097		0.99994	1e-05	1e-05	1e-05	1e-05	1e-05	1e-05		0.99993	1e-05	1e-05	1e-05	1e-05	1e-05	1e-05	1e-05		0.99992	1e-05	1e-05	1e-05	1e-05	1e-05
19	s2016072613	0.99999	1e-05		0.99998	1e-05	1e-05		0.99997	1e-05	1e-05	1e-05		0.999663	1e-05	7.7e-05	0.00024	1e-05		0.999946	1e-05	1.4e-05	1e-05	1e-05	1e-05		0.999691	1e-05	1e-05	1e-05	1e-05	1e-05	0.000259		0.999289	1e-05	1.1e-05	1e-05	1e-05	0.00065	1e-05	1e-05		0.99992	1e-05	1e-05	1e-05	1e-05	1e-05
20	masaimala	0.99999	1e-05		0.99998	1e-05	1e-05		0.999968	1.2e-05	1e-05	1e-05		0.99996	1e-05	1e-05	1e-05	1e-05		0.999186	1.1e-05	1e-05	0.000156	0.000248	0.00039		0.999848	1e-05	1e-05	1e-05	1e-05	1e-05	0.000102		0.998913	0.000281	1e-05	0.000756	1e-05	1e-05	1e-05	1e-05		0.99992	1e-05	1e-05	1e-05	1e-05	1e-05
21	sS12001	0.99999	1e-05		0.99998	1e-05	1e-05		0.99997	1e-05	1e-05	1e-05		0.999955	1e-05	1e-05	1.5e-05	1e-05		0.99995	1e-05	1e-05	1e-05	1e-05	1e-05		0.99994	1e-05	1e-05	1e-05	1e-05	1e-05	1e-05		0.998602	1e-05	1e-05	1e-05	0.000573	0.000775	1e-05	1e-05		0.99992	1e-05	1e-05	1e-05	1e-05	1e-05
22	s3	0.99999	1e-05		0.99998	1e-05	1e-05		0.99997	1e-05	1e-05	1e-05		0.999873	9.7e-05	1e-05	1e-05	1e-05		0.999403	0.000555	1e-05	1e-05	1.2e-05	1e-05		0.999697	0.000253	1e-05	1e-05	1e-05	1e-05	1e-05		0.999929	1e-05	1e-05	1e-05	1e-05	1.1e-05	1e-05	1e-05		0.99992	1e-05	1e-05	1e-05	1e-05	1e-05
23	sS1501	0.99999	1e-05		0.999957	3.3e-05	1e-05		0.99971	1e-05	1e-05	0.00027		0.999887	8.3e-05	1e-05	1e-05	1e-05		0.999949	1e-05	1.1e-05	1e-05	1e-05	1e-05		0.999904	1e-05	1e-05	4.5e-05	1e-05	1e-05	1e-05		0.998914	1.1e-05	1e-05	1e-05	1e-05	0.001022	1e-05	1.3e-05		0.99992	1e-05	1e-05	1e-05	1e-05	1e-05
24	s13-3	0.99999	1e-05		0.99998	1e-05	1e-05		0.99997	1e-05	1e-05	1e-05		0.99996	1e-05	1e-05	1e-05	1e-05		0.959865	0.002448	1e-05	1e-05	0.037656	1e-05		0.954122	0.002208	1e-05	0.043631	1e-05	1e-05	1e-05		0.959465	1e-05	0.001011	1e-05	1e-05	1e-05	0.039475	1e-05		0.94803	1e-05	1e-05	1e-05	1e-05	1e-05
25	sAMBO	0.99999	1e-05		0.593988	1e-05	0.406002		0.574914	1e-05	1e-05	0.425066		0.613024	1e-05	1e-05	1e-05	0.386946		0.583873	1e-05	1e-05	1e-05	1e-05	0.416087		0.318838	1e-05	1e-05	0.681112	1e-05	1e-05	1e-05		0.57077	0.00383	1e-05	1e-05	1e-05	0.123444	0.301916	1e-05		0.145286	1e-05	1e-05	1e-05	1e-05	1e-05
26	sya-1	0.923677	0.076323		0.61563	0.065618	0.318752		0.613291	0.010507	0.134834	0.241369		0.630743	1e-05	1e-05	0.031818	0.337419		0.611738	1e-05	1e-05	0.098351	0.262614	0.027276		0.565219	1e-05	1e-05	0.401139	1e-05	0.033602	1e-05		0.590277	1e-05	1e-05	1e-05	1e-05	0.097727	0.311946	1e-05		0.502159	1e-05	1e-05	1e-05	1e-05	1e-05
27	s2988	0.891957	0.108043		0.321155	0.035377	0.643467		0.279164	0.068589	1e-05	0.652237		0.317038	1e-05	0.10239	0.472883	0.107678		0.265734	0.036165	1e-05	0.381118	0.013367	0.303607		0.023132	1e-05	0.028775	1e-05	1e-05	0.101305	0.846758		0.254248	1e-05	1e-05	0.120509	1e-05	0.56164	0.063563	1e-05		1e-05	1e-05	0.056204	1e-05	1e-05	0.117808
28	s2850	0.716657	0.283343		0.228589	0.212271	0.55914		0.191798	0.231051	1e-05	0.577141		0.208199	1e-05	0.30574	0.485377	0.000674		1.2e-05	0.259779	1e-05	0.740179	1e-05	1e-05		1e-05	1e-05	0.135533	1e-05	1e-05	1e-05	0.864417		1e-05	1e-05	1e-05	0.274909	1e-05	0.725031	1e-05	1e-05		1e-05	1e-05	0.168549	1e-05	1e-05	0.001092
29	s2851	0.801487	0.198513		0.308624	0.132904	0.558473		0.269566	0.156438	1e-05	0.573986		0.297584	1e-05	0.226708	0.475688	1e-05		0.098248	0.132946	1e-05	0.68134	0.087446	1e-05		0.031226	1e-05	0.09532	1e-05	1e-05	0.022654	0.85077		0.127869	1e-05	1e-05	0.202433	1e-05	0.669648	1e-05	1e-05		1e-05	1e-05	0.113811	1e-05	1e-05	0.084081
30	s2838	0.942678	0.057322		1e-05	1e-05	0.99998		1e-05	1e-05	1e-05	0.99997		0.000433	1e-05	1e-05	0.539515	0.460033		1e-05	1e-05	1e-05	0.13709	0.000655	0.862225		1e-05	1e-05	1e-05	1e-05	1e-05	0.000231	0.999719		1e-05	1e-05	1e-05	1e-05	0.358428	0.641512	1e-05	1e-05		1e-05	1e-05	1e-05	1e-05	1e-05	1e-05
31	s2996	0.88663	0.11337		0.133873	0.000393	0.865734		0.049462	0.001182	1e-05	0.949346		0.144731	1e-05	1e-05	0.353418	0.501831		0.041308	1e-05	1e-05	0.04699	1e-05	0.911672		1e-05	1e-05	1e-05	0.000573	1e-05	1e-05	0.999377		0.038443	1e-05	1e-05	1e-05	0.144593	0.642434	0.174489	1.1e-05		1e-05	1e-05	1e-05	1e-05	1e-05	1e-05
32	sxj03m	0.688625	0.311375		0.259333	0.279849	0.460818		0.196379	0.273774	1e-05	0.529836		0.256098	1e-05	0.267389	0.272483	0.204021		0.116103	0.136359	1e-05	1e-05	1e-05	0.747509		1e-05	0.008391	1e-05	1e-05	1e-05	0.001643	0.989927		0.146549	0.126752	1e-05	0.218433	1e-05	0.508225	1e-05	1e-05		1e-05	0.072534	1e-05	0.000206	1e-05	1e-05
33	sxj05	0.70084	0.29916		0.355921	0.323142	0.320936		0.288832	0.310412	1e-05	0.400746		0.344177	1e-05	0.461432	0.194371	1e-05		0.17657	0.175115	1e-05	1e-05	1e-05	0.648285		1e-05	1e-05	1e-05	1e-05	1e-05	1e-05	0.99994		0.267669	1e-05	1e-05	0.43318	1e-05	0.299101	1e-05	1e-05		1e-05	1e-05	1e-05	0.059457	1e-05	1e-05
34	s1336	0.775097	0.224903		1e-05	1e-05	0.99998		1e-05	1e-05	0.107623	0.892357		1e-05	1e-05	1.6e-05	0.489587	0.510377		1e-05	1e-05	1e-05	0.0871	0.053505	0.859365		1e-05	1e-05	1e-05	1e-05	0.034332	1e-05	0.965618		1e-05	1e-05	1e-05	1e-05	0.471688	0.528252	1e-05	1e-05		1e-05	1e-05	1e-05	1e-05	1e-05	0.001328
35	s1165m	0.772947	0.227053		0.033883	0.08195	0.884167		0.019004	0.104709	1e-05	0.876276		0.029232	1e-05	0.091637	0.641549	0.237571		0.010931	0.017178	1e-05	0.131068	1e-05	0.840803		1e-05	1e-05	1e-05	1e-05	1e-05	0.171035	0.828915		0.01662	0.09156	1e-05	0.04539	1e-05	0.690767	0.155633	1e-05		1e-05	0.020269	1e-05	1e-05	0.071129	0.161562
36	s1509	0.770179	0.229821		1e-05	0.087874	0.912116		1e-05	0.112466	1e-05	0.887514		1e-05	1e-05	0.214711	0.785259	1e-05		1.2e-05	0.043351	1e-05	0.329439	1e-05	0.627178		1e-05	1e-05	0.062765	1e-05	1e-05	0.143236	0.793959		1e-05	1e-05	1e-05	0.218886	1e-05	0.781054	1e-05	1e-05		1e-05	1e-05	0.110046	1e-05	1e-05	0.118301
37	s1604	0.615023	0.384977		1e-05	0.219835	0.780155		1.3e-05	0.250188	1e-05	0.749789		1e-05	1e-05	0.173517	0.418416	0.408047		1e-05	0.142395	1e-05	0.132449	1e-05	0.725125		1e-05	0.139408	1e-05	1e-05	1e-05	0.147158	0.713394		1e-05	0.173999	1e-05	0.050977	1e-05	0.424779	0.350206	1e-05		1e-05	0.204619	1e-05	1e-05	1e-05	0.187364
38	s424m	0.696242	0.303758		0.160702	0.123705	0.715592		0.103433	1e-05	0.300102	0.596455		0.096696	1e-05	1e-05	0.197727	0.705557		0.07077	1e-05	1e-05	1e-05	1e-05	0.92919		0.030964	1e-05	1e-05	1e-05	0.208706	1e-05	0.760291		0.066544	0.015866	1e-05	1e-05	0.257552	0.262126	0.397882	1e-05		0.023602	1e-05	1e-05	1e-05	0.249244	1e-05
39	s1161	0.850939	0.149061		0.0227	1e-05	0.97729		1e-05	0.000994	1e-05	0.998986		0.015704	1e-05	1e-05	0.361652	0.622624		1.4e-05	1e-05	1e-05	0.000214	1e-05	0.999742		1e-05	1e-05	1e-05	1e-05	1e-05	0.195113	0.804837		1e-05	1e-05	1e-05	1e-05	1e-05	0.395378	0.604562	1e-05		1e-05	1e-05	1e-05	1e-05	0.239318	1e-05
40	s425	0.698361	0.301639		0.186412	0.219851	0.593737		0.098041	0.227842	1e-05	0.674106		0.138259	1e-05	0.14819	0.163627	0.549913		0.108175	0.102363	1.2e-05	1e-05	1e-05	0.78943		1e-05	0.01464	1e-05	1e-05	1e-05	1e-05	0.98531		0.089145	0.168369	0.000634	0.003615	1e-05	0.198162	0.540055	1e-05		1e-05	0.090033	1.1e-05	1e-05	1e-05	1e-05
41	s1168	0.811099	0.188901		0.007195	1e-05	0.992795		1e-05	1e-05	0.13834	0.86164		0.000443	1e-05	1e-05	0.617197	0.38234		1e-05	1.1e-05	0.021544	0.331944	1e-05	0.646481		1e-05	0.001915	1e-05	1e-05	0.137003	0.471079	0.389973		1e-05	1e-05	1e-05	1e-05	1e-05	0.585038	0.385489	0.029424		1e-05	1e-05	1e-05	1e-05	1e-05	0.458143
42	s433	0.606029	0.393971		0.140287	0.216197	0.643516		0.076041	1e-05	0.445977	0.477972		0.074582	1e-05	1e-05	0.089163	0.836236		0.063558	1e-05	1e-05	1e-05	0.208806	0.727606		1e-05	1e-05	1e-05	1e-05	0.436829	1e-05	0.563121		0.047283	1e-05	1e-05	1e-05	1e-05	0.110866	0.51677	0.32504		1e-05	1e-05	1e-05	1e-05	1e-05	1e-05
43	s1262	0.650219	0.349781		1e-05	0.046011	0.953979		1e-05	0.00354	0.269435	0.727015		1e-05	1e-05	1e-05	0.231779	0.768191		1e-05	1e-05	1e-05	1e-05	0.290854	0.709106		1e-05	1e-05	1e-05	0.04861	0.183843	1e-05	0.767507		1e-05	1e-05	1e-05	1e-05	0.673129	0.326811	1e-05	1e-05		1.1e-05	1e-05	1e-05	1e-05	0.091454	1e-05
44	s1019	0.838092	0.161908		1e-05	1e-05	0.99998		1e-05	0.008382	1e-05	0.991598		1e-05	1e-05	1e-05	0.763117	0.236853		1e-05	1e-05	1e-05	0.770357	0.202828	0.026785		1e-05	1e-05	1e-05	0.258905	1e-05	0.618452	0.122602		1e-05	1e-05	1e-05	0.021697	0.047423	0.771131	0.159709	1e-05		1e-05	1e-05	1e-05	0.00931	0.183864	0.564856
45	s356	0.792675	0.207325		1e-05	1e-05	0.99998		1e-05	1e-05	0.073314	0.926666		1e-05	1e-05	1e-05	0.779337	0.220633		1e-05	1e-05	1e-05	0.741343	0.092415	0.166212		1.7e-05	1.1e-05	1e-05	0.037169	0.12392	0.718462	0.120412		1e-05	1e-05	1e-05	1e-05	0.23153	0.7684	2e-05	1e-05		1e-05	1e-05	1e-05	1e-05	0.519948	0.372567
46	s625	0.831163	0.168837		1e-05	1e-05	0.99998		1e-05	1e-05	0.13464	0.86534		1e-05	1e-05	1e-05	0.733716	0.266254		1e-05	1e-05	1e-05	0.600177	0.060674	0.339118		1e-05	1e-05	1e-05	1e-05	0.063513	0.416166	0.520281		1e-05	1e-05	1e-05	1e-05	0.27437	0.725566	1.4e-05	1e-05		1e-05	1e-05	1e-05	1e-05	0.228177	0.305234
47	s1028	0.799711	0.200289		1e-05	1e-05	0.99998		1.3e-05	1e-05	0.043689	0.956288		1e-05	1e-05	1e-05	0.830686	0.169284		1e-05	1e-05	1e-05	0.62475	1e-05	0.37521		1e-05	1e-05	1e-05	1e-05	0.14697	0.85298	1e-05		1e-05	0.098388	1e-05	1e-05	1e-05	0.901552	1e-05	1e-05		1e-05	1e-05	1e-05	1e-05	0.341962	0.62982
48	s1170	0.771231	0.228769		0.110347	0.023587	0.866066		0.089865	0.097825	1e-05	0.8123		0.102873	0.009129	1e-05	0.577323	0.310665		0.109118	1.1e-05	1e-05	0.041575	1e-05	0.849276		0.00376	0.039708	1e-05	0.000592	0.009931	0.394784	0.551216		0.097481	0.21148	1e-05	1e-05	1e-05	0.684453	0.006546	1e-05		1e-05	0.142383	1e-05	1e-05	0.044582	0.357935
49	s1584	0.786276	0.213724		1e-05	1e-05	0.99998		1e-05	0.009879	0.012792	0.977319		1e-05	1e-05	1e-05	0.770438	0.229532		1e-05	1e-05	1e-05	0.315833	1e-05	0.684127		1e-05	1e-05	1e-05	1e-05	0.153511	0.793405	0.053044		1e-05	0.126636	1e-05	1e-05	1e-05	0.873304	1e-05	1e-05		1e-05	0.001418	1e-05	1e-05	0.643408	0.355114
50	s375	0.70554	0.29446		1e-05	0.01969	0.9803		1e-05	1e-05	0.217886	0.782094		1e-05	0.038417	1e-05	0.724041	0.237521		1e-05	1e-05	0.056303	0.287128	1e-05	0.656539		1e-05	1e-05	1e-05	1e-05	0.274103	0.725847	1e-05		1e-05	0.019036	1e-05	1e-05	1e-05	0.643445	1e-05	0.337469		1e-05	1.2e-05	1e-05	1e-05	0.827794	0.172135
51	s2070	0.82604	0.17396		1e-05	1e-05	0.99998		1.5e-05	0.004729	1e-05	0.995246		1e-05	1e-05	1e-05	0.866031	0.133939		1e-05	1.3e-05	1e-05	0.611327	1e-05	0.38863		1e-05	1.1e-05	1e-05	1e-05	0.111756	0.88467	0.003533		1e-05	0.08419	1e-05	1e-05	1e-05	0.91575	1e-05	1e-05		1e-05	1e-05	1e-05	1e-05	0.565131	0.434799
52	s397m	0.714314	0.285686		1e-05	1e-05	0.99998		1e-05	0.091462	0.036106	0.872422		1.5e-05	0.059614	1e-05	0.773518	0.166844		1e-05	1.8e-05	0.01756	0.347345	1e-05	0.635057		1e-05	0.044966	1e-05	1e-05	0.084369	0.683535	0.187101		1e-05	0.171705	1e-05	1e-05	1e-05	0.811972	1e-05	0.016272		1e-05	1e-05	1e-05	1e-05	0.695968	0.180197
53	s867	0.663722	0.336278		1e-05	0.036931	0.963059		1e-05	1e-05	0.272691	0.727289		1e-05	1e-05	1e-05	0.432556	0.567414		1e-05	1e-05	1e-05	1e-05	1e-05	0.99995		1e-05	1e-05	1e-05	1e-05	0.436591	0.563359	1e-05		1e-05	0.263544	1e-05	1e-05	1e-05	0.734316	0.00209	1e-05		1e-05	0.030857	1e-05	1e-05	0.544702	0.269884
54	s872	0.564275	0.435725		1e-05	0.153379	0.846611		1e-05	0.113734	0.182313	0.703943		1.1e-05	0.008456	1e-05	0.319714	0.671809		1e-05	1e-05	1e-05	0.001535	1e-05	0.998425		1e-05	1e-05	1e-05	1e-05	0.51927	0.319014	0.161677		1e-05	0.335909	1e-05	1e-05	0.011201	0.652079	1e-05	0.000772		1e-05	0.075845	1e-05	1e-05	0.924082	1e-05
55	s1142	0.563267	0.436733		1e-05	0.128338	0.871652		1e-05	0.012565	0.327026	0.660399		0.000335	1e-05	1e-05	0.278161	0.721484		1e-05	0.00444	1e-05	1e-05	0.083489	0.91204		1e-05	1e-05	1e-05	0.255463	0.349486	0.395011	1e-05		1e-05	0.119147	1e-05	1e-05	1e-05	0.3343	0.373591	0.172922		1e-05	1e-05	1e-05	1e-05	0.763415	0.031289
56	s1404	0.524541	0.475459		1e-05	0.107849	0.892141		1e-05	1e-05	0.415969	0.584011		1e-05	1e-05	1e-05	0.339184	0.660786		1e-05	1e-05	1e-05	1e-05	1e-05	0.99995		1e-05	1e-05	1e-05	1e-05	0.561099	0.438851	1e-05		1e-05	0.089083	1e-05	1e-05	0.43594	0.474927	1e-05	1e-05		1e-05	1e-05	1e-05	1e-05	0.99992	1e-05
57	s1495	0.689056	0.310944		1e-05	3.4e-05	0.999956		1e-05	1e-05	0.141739	0.858241		1e-05	0.044617	1e-05	0.754618	0.200746		1e-05	1e-05	0.020426	0.40774	1e-05	0.571804		1e-05	1e-05	1e-05	0.038178	0.183275	0.778508	1e-05		1e-05	0.113872	1e-05	1e-05	1e-05	0.750106	0.026551	0.109431		1e-05	1e-05	1e-05	1e-05	0.910408	0.089522
58	s333	0.662658	0.337342		1e-05	0.014955	0.985035		1e-05	1e-05	0.227235	0.772745		1e-05	0.012351	1e-05	0.672981	0.314649		1e-05	1e-05	0.069392	0.270699	1e-05	0.659879		1e-05	1e-05	1.4e-05	0.054513	0.234604	0.710839	1e-05		1e-05	1e-05	1e-05	1e-05	1e-05	0.409249	0.091452	0.499248		1e-05	1e-05	1e-05	1e-05	0.997568	1e-05
59	s1463	0.6303	0.3697		0.0028	0.099598	0.897602		1e-05	0.183457	1e-05	0.816523		1e-05	0.184309	1e-05	0.722428	0.093243		1e-05	1e-05	0.103501	0.26049	1e-05	0.635979		1e-05	0.22342	1e-05	1e-05	0.004375	0.772166	1e-05		1e-05	0.25193	1e-05	1e-05	1e-05	0.746879	1e-05	0.001141		1e-05	1e-05	1e-05	1e-05	0.99992	1e-05
60	s1241	0.580038	0.419962		1e-05	0.076942	0.923048		1e-05	1e-05	0.302926	0.697054		1e-05	0.058028	1e-05	0.590946	0.351006		1e-05	1e-05	1e-05	1e-05	1e-05	0.99995		1e-05	1e-05	1e-05	1e-05	0.394319	0.605631	1e-05		1e-05	0.214737	1e-05	1e-05	1.2e-05	0.634227	1e-05	0.150983		1e-05	1e-05	1e-05	1e-05	0.949516	0.049487
61	s340m	0.609751	0.390249		1e-05	0.17215	0.82784		1.1e-05	0.250212	1e-05	0.749768		1e-05	0.253295	1e-05	0.705193	0.041492		1e-05	0.105025	0.127168	0.443258	1e-05	0.324529		1e-05	0.262157	1e-05	0.001105	0.004549	0.732159	1e-05		1e-05	0.176111	0.018802	0.003093	1e-05	0.599597	0.040655	0.161723		1e-05	0.108028	1e-05	1e-05	0.671882	0.22003
62	s1011	0.841605	0.158395		1e-05	1e-05	0.99998		1e-05	1e-05	0.046074	0.953906		1e-05	1e-05	1e-05	0.99996	1e-05		1e-05	1e-05	0.047601	0.952359	1e-05	1e-05		1e-05	1e-05	1e-05	1e-05	0.009823	0.990127	1e-05		1e-05	1e-05	1e-05	1e-05	1e-05	0.876855	1e-05	0.123085		1e-05	1e-05	1e-05	1e-05	0.35155	0.64838
63	s1475	0.99999	1e-05		1e-05	1e-05	0.99998		1.1e-05	1e-05	1e-05	0.999969		1e-05	1e-05	1e-05	0.99996	1e-05		1e-05	1e-05	1.1e-05	0.999945	1.4e-05	1e-05		1e-05	1e-05	1e-05	1.1e-05	1e-05	0.998636	0.001313		1e-05	1e-05	1e-05	1e-05	1e-05	0.99993	1e-05	1e-05		1e-05	1e-05	1e-05	1e-05	0.25762	0.74231
64	s2073	0.849272	0.150728		1e-05	1e-05	0.99998		1e-05	1e-05	0.015972	0.984008		1e-05	0.000121	1e-05	0.999849	1e-05		0.000271	1.1e-05	0.078392	0.918294	1e-05	0.003022		1e-05	1e-05	0.01786	1e-05	1e-05	0.98209	1e-05		1e-05	1e-05	1e-05	0.001375	1e-05	0.831157	1e-05	0.167418		1e-05	1e-05	1e-05	1e-05	0.957811	0.042119
65	s1024	0.93824	0.06176		1e-05	1e-05	0.99998		1e-05	1e-05	1e-05	0.99997		1e-05	1e-05	1e-05	0.99996	1e-05		1e-05	1e-05	1e-05	0.996111	0.003849	1e-05		1e-05	1e-05	1e-05	1e-05	1e-05	0.99994	1e-05		1e-05	1e-05	1e-05	1e-05	1e-05	0.99993	1e-05	1e-05		1e-05	1e-05	1e-05	1e-05	0.065017	0.934913
66	s1113	0.827207	0.172793		1e-05	1e-05	0.99998		1e-05	1e-05	0.083745	0.916235		1.7e-05	0.014325	1e-05	0.985638	1e-05		1e-05	1e-05	0.110495	0.889462	1.3e-05	1e-05		1e-05	1e-05	0.062998	1e-05	1e-05	0.936952	1e-05		1e-05	1e-05	1e-05	1e-05	1e-05	0.828181	1e-05	0.171759		1e-05	1e-05	0.025343	1e-05	0.28901	0.685587
67	s1015	0.736937	0.263063		1e-05	0.003568	0.996422		1e-05	1e-05	0.235864	0.764116		1e-05	0.07423	1e-05	0.92574	1e-05		1e-05	1e-05	0.221881	0.778079	1e-05	1e-05		1e-05	1e-05	0.046409	1e-05	0.126166	0.827385	1e-05		1e-05	1e-05	1e-05	1e-05	1e-05	0.622503	1e-05	0.377437		1e-05	1e-05	1e-05	1e-05	0.511435	0.448377
68	s1017	0.819196	0.180804		1e-05	1e-05	0.99998		1e-05	1e-05	0.137603	0.862377		1e-05	0.02812	1e-05	0.97185	1e-05		1e-05	1e-05	0.112435	0.887525	1e-05	1e-05		1e-05	1e-05	1.5e-05	1e-05	0.090537	0.909408	1e-05		1e-05	1e-05	1e-05	1e-05	1.4e-05	0.799103	1e-05	0.200833		1e-05	1e-05	1e-05	1e-05	0.098894	0.761152
69	s1018	0.844817	0.155183		1e-05	1e-05	0.99998		1e-05	1e-05	0.099657	0.900323		1e-05	1e-05	1e-05	0.99996	1e-05		1.6e-05	1.1e-05	0.091393	0.90856	1e-05	1e-05		1e-05	1e-05	0.029897	1e-05	0.025715	0.944348	1e-05		1e-05	1e-05	1e-05	1e-05	1e-05	0.821381	1e-05	0.178559		2e-05	1e-05	1e-05	1e-05	0.352223	0.647697
70	s1450	0.812443	0.187557		1e-05	0.057569	0.942421		1.1e-05	0.073908	1e-05	0.926071		1e-05	0.066639	1e-05	0.933331	1e-05		1e-05	1e-05	0.126736	0.873224	1e-05	1e-05		1e-05	1e-05	0.108299	1e-05	1e-05	0.891651	1e-05		1e-05	1e-05	0.132083	1e-05	1e-05	0.867857	1e-05	1e-05		1e-05	1e-05	0.072894	1e-05	0.493228	0.433817
71	s1787m	0.771708	0.228292		1e-05	0.100817	0.899173		1e-05	0.128793	1e-05	0.871187		1e-05	0.12003	1e-05	0.87994	1e-05		1e-05	0.008142	0.175052	0.816776	1e-05	1e-05		1e-05	1e-05	0.172858	1e-05	1e-05	0.827092	1e-05		1e-05	1e-05	0.200592	1e-05	1e-05	0.799348	1e-05	1e-05		1e-05	1e-05	0.188332	1e-05	0.127954	0.683655
72	s381	0.662563	0.337437		1e-05	0.158488	0.841502		1e-05	0.194449	1e-05	0.805531		1e-05	0.180587	1e-05	0.819383	1e-05		1e-05	1e-05	0.278916	0.721044	1e-05	1e-05		1e-05	1e-05	0.244115	1e-05	1e-05	0.755835	1e-05		1e-05	1e-05	0.274146	1e-05	1e-05	0.725794	1e-05	1e-05		1e-05	1e-05	0.243957	1e-05	0.184272	0.57171
73	s377	0.948131	0.051869		0.02019	1e-05	0.9798		0.00497	1e-05	1e-05	0.99501		0.019045	1e-05	1e-05	0.980925	1e-05		0.015752	1e-05	1e-05	0.984208	1e-05	1e-05		0.005629	1e-05	1e-05	1e-05	1e-05	0.924185	0.070146		0.006993	1e-05	0.023397	1e-05	1e-05	0.96956	1e-05	1e-05		0.017275	1e-05	1e-05	1e-05	0.260044	0.722622
74	s355m	0.935382	0.064618		1e-05	1e-05	0.99998		1.1e-05	1e-05	1e-05	0.999969		1e-05	1e-05	1e-05	0.99996	1e-05		1e-05	1e-05	1e-05	0.99995	1e-05	1e-05		1e-05	1e-05	0.003724	1e-05	1e-05	0.996226	1e-05		1e-05	1e-05	1e-05	1e-05	1e-05	0.97911	1e-05	0.02083		1e-05	1e-05	1e-05	1e-05	0.201349	0.79741
75	s337	0.882763	0.117237		1e-05	1e-05	0.99998		1e-05	1e-05	1e-05	0.99997		1e-05	0.049016	1e-05	0.950954	1e-05		1e-05	0.022656	0.056159	0.921155	1e-05	1e-05		1e-05	1e-05	0.079615	1e-05	1e-05	0.920335	1e-05		1e-05	1e-05	0.090245	1e-05	1e-05	0.909695	1e-05	1e-05		1e-05	1e-05	0.113674	1e-05	1e-05	0.886256
76	s1038	0.855507	0.144493		1e-05	0.000406	0.999584		1e-05	1e-05	0.07812	0.92186		1e-05	0.020513	1e-05	0.979457	1e-05		1e-05	1e-05	0.093349	0.906608	1.3e-05	1e-05		1e-05	1e-05	0.072823	1e-05	1e-05	0.927127	1e-05		1e-05	1e-05	1e-05	1e-05	1e-05	0.867662	1e-05	0.132278		1e-05	1e-05	0.117465	1e-05	0.051146	0.831328
77	s1115	0.89169	0.10831		0.036879	1e-05	0.963111		0.022993	0.016883	1e-05	0.960114		0.02626	0.001329	1e-05	0.972391	1e-05		0.015575	1.6e-05	0.048456	0.935932	1e-05	1e-05		0.020978	1e-05	0.02624	1e-05	1e-05	0.952742	1e-05		0.013998	1e-05	0.05699	1e-05	1e-05	0.928962	1e-05	1e-05		0.011707	1e-05	0.051556	1e-05	0.141615	0.795071
78	s1451	0.828029	0.171971		0.126383	1e-05	0.873607		0.127066	1e-05	0.151347	0.721577		0.138749	0.063828	1e-05	0.797403	1e-05		0.121613	1e-05	0.160995	0.717363	1e-05	1e-05		0.108626	1e-05	0.118899	1e-05	1e-05	0.460881	0.311563		0.126384	1e-05	1e-05	1e-05	1e-05	0.635786	1e-05	0.23778		0.137638	1e-05	0.002813	1e-05	0.569625	0.147587
79	s1157	0.982308	0.017692		0.203723	1e-05	0.796267		0.163577	1e-05	0.000523	0.83589		0.185943	1e-05	1e-05	0.814027	1e-05		0.157483	1e-05	1e-05	0.84247	1.7e-05	1e-05		0.156114	1e-05	1e-05	0.023704	1e-05	0.723813	0.096339		0.158688	1e-05	1e-05	1e-05	1e-05	0.770262	0.070999	1e-05		0.132211	1e-05	1e-05	1e-05	1e-05	0.762257
80	s2926	0.980629	0.019371		0.208907	1e-05	0.791083		0.122781	1e-05	1e-05	0.877199		0.146266	1e-05	1e-05	0.853704	1e-05		0.107365	1e-05	1e-05	0.87249	0.020115	1e-05		0.125008	1e-05	1e-05	0.014946	1e-05	0.805566	0.05445		0.123174	1e-05	1e-05	1e-05	1e-05	0.8434	0.033377	1e-05		0.093758	1e-05	1e-05	1e-05	1e-05	0.86311
81	s1034m	0.928636	0.071364		0.091431	1e-05	0.908559		0.085104	1e-05	0.046747	0.868139		0.088264	1e-05	1.5e-05	0.911701	1e-05		0.06823	1e-05	0.047484	0.884256	1e-05	1e-05		0.088916	1e-05	0.029359	1e-05	0.006421	0.875273	1e-05		0.082456	1e-05	1e-05	1e-05	1e-05	0.844296	1e-05	0.073198		0.06394	1e-05	0.015594	1e-05	1e-05	0.871888
82	s1160m	0.827963	0.172037		0.251589	0.071325	0.677086		0.210781	0.11617	1e-05	0.673038		0.233318	1e-05	0.066562	0.532624	0.167486		0.219604	0.009114	0.119539	0.390321	1e-05	0.261413		0.107159	1e-05	0.104272	1e-05	1e-05	0.36049	0.428048		0.143425	1e-05	0.105072	1e-05	1e-05	0.426163	0.323735	0.001575		0.091688	1e-05	0.143302	1e-05	1e-05	0.345423
83	s2915	0.892717	0.107283		0.263709	0.024864	0.711428		0.207104	0.052138	0.000869	0.739889		0.158322	0.043867	0.011845	0.785956	1e-05		0.132974	0.035751	0.027169	0.728661	1e-05	0.075434		0.112556	1e-05	0.037954	1e-05	1e-05	0.621676	0.227784		0.132643	1e-05	0.088982	1e-05	1e-05	0.727112	0.051223	1e-05		0.093098	1e-05	0.09614	1e-05	1e-05	0.633874
84	s1633	0.99999	1e-05		1e-05	1e-05	0.99998		1e-05	1e-05	0.000635	0.999345		1e-05	1e-05	1e-05	0.99996	1e-05		0.000147	1e-05	1.8e-05	0.999798	1.7e-05	1e-05		1e-05	1e-05	1e-05	1e-05	1e-05	0.99994	1e-05		1e-05	1e-05	1e-05	1e-05	1e-05	0.99993	1e-05	1e-05		1e-05	1e-05	1e-05	1e-05	1e-05	0.99992
85	s1448	0.99999	1e-05		0.197823	1e-05	0.802167		0.06343	1e-05	1e-05	0.93655		0.07964	1e-05	1e-05	0.92033	1e-05		0.051686	1e-05	1e-05	0.948274	1e-05	1e-05		0.078304	1e-05	1e-05	1e-05	1e-05	0.921646	1e-05		0.065365	1e-05	1e-05	1e-05	1e-05	0.934575	1e-05	1e-05		0.045472	1e-05	1e-05	1e-05	1e-05	0.954458
86	s1111	0.99999	1e-05		0.013451	1e-05	0.986539		1e-05	1e-05	1e-05	0.99997		1e-05	1e-05	1e-05	0.99996	1e-05		1e-05	1e-05	1e-05	0.99995	1e-05	1e-05		1e-05	1e-05	1e-05	1e-05	1e-05	0.999939	1.1e-05		1e-05	1e-05	1e-05	1e-05	1e-05	0.99993	1e-05	1e-05		1e-05	1e-05	1e-05	1e-05	1e-05	0.99992
87	s1114	0.959694	0.040306		1e-05	1e-05	0.99998		1.1e-05	1e-05	1e-05	0.999969		1.8e-05	1e-05	1e-05	0.999952	1e-05		1e-05	1e-05	1e-05	0.99995	1e-05	1e-05		1e-05	1e-05	1e-05	1e-05	0.001329	0.998621	1e-05		1e-05	1e-05	1e-05	1e-05	1e-05	0.99993	1e-05	1e-05		1e-05	1e-05	1e-05	1e-05	1e-05	0.990647
88	s631	0.99999	1e-05		1e-05	1e-05	0.99998		1.1e-05	1e-05	1e-05	0.999969		1e-05	1e-05	1e-05	0.99996	1e-05		1.5e-05	1e-05	1.6e-05	0.999936	1.4e-05	1e-05		1e-05	1e-05	1e-05	1e-05	1e-05	0.99994	1e-05		1e-05	1e-05	1e-05	1e-05	1e-05	0.99993	1e-05	1e-05		1e-05	1e-05	1e-05	1e-05	1e-05	0.99992
89	s632	0.99999	1e-05		1e-05	0.00018	0.99981		1e-05	1e-05	1e-05	0.99997		0.000235	1e-05	1e-05	0.999735	1e-05		1.7e-05	1e-05	1e-05	0.999943	1e-05	1e-05		1e-05	1e-05	1e-05	1e-05	1e-05	0.99994	1e-05		1e-05	1e-05	1e-05	1e-05	1e-05	0.999928	1e-05	1.2e-05		1e-05	1e-05	1e-05	1e-05	0.000587	0.99892
90	s409	0.99999	1e-05		0.000671	1e-05	0.999319		1e-05	1e-05	1e-05	0.99997		1.2e-05	1e-05	1e-05	0.999958	1e-05		1e-05	1.5e-05	1e-05	0.999945	1e-05	1e-05		1e-05	1e-05	1e-05	1e-05	1e-05	0.99994	1e-05		1e-05	1e-05	1e-05	1e-05	1e-05	0.999903	1e-05	3.7e-05		1e-05	1e-05	1e-05	1e-05	1e-05	0.99992
91	s1166	0.99999	1e-05		0.229186	1e-05	0.770804		0.174666	1e-05	1e-05	0.825314		0.174296	1e-05	1e-05	0.825674	1e-05		0.159104	1e-05	1e-05	0.840856	1e-05	1e-05		0.1712	1e-05	1e-05	1e-05	1e-05	0.82875	1e-05		0.160235	1e-05	1e-05	1e-05	1e-05	0.839705	1e-05	1e-05		0.150941	1e-05	1e-05	1e-05	0.000812	0.847383
92	s1020	0.961053	0.038947		1e-05	1e-05	0.99998		1.1e-05	1e-05	1e-05	0.999969		1e-05	1e-05	1e-05	0.99996	1e-05		1e-05	1.8e-05	1e-05	0.999942	1e-05	1e-05		1e-05	1e-05	1e-05	1e-05	1e-05	0.99994	1e-05		1e-05	1e-05	1e-05	1e-05	1e-05	0.99993	1e-05	1e-05		1e-05	1e-05	1e-05	1e-05	1e-05	0.99992
93	s1359	0.868405	0.131595		1e-05	0.048075	0.951915		1.1e-05	0.054819	1e-05	0.94516		1.7e-05	0.04847	1e-05	0.951492	1e-05		1e-05	0.000794	0.073476	0.9257	1e-05	1e-05		1e-05	1e-05	0.070985	1e-05	1e-05	0.928965	1e-05		1e-05	1e-05	0.08085	1e-05	1e-05	0.91909	1e-05	1e-05		1e-05	1e-05	0.092949	1e-05	1e-05	0.906981
94	s1112	0.99999	1e-05		1e-05	1e-05	0.99998		1e-05	1e-05	1e-05	0.99997		1e-05	1e-05	1e-05	0.99996	1e-05		1e-05	1.4e-05	1.5e-05	0.999941	1e-05	1e-05		1e-05	1e-05	1e-05	1e-05	1e-05	0.999939	1e-05		1e-05	1e-05	1e-05	1e-05	1e-05	0.99993	1e-05	1e-05		1e-05	1e-05	1e-05	1e-05	1e-05	0.99992
95	s1639	0.99999	1e-05		1e-05	1e-05	0.99998		1e-05	1e-05	1e-05	0.99997		1e-05	1e-05	1e-05	0.99996	1e-05		1.5e-05	1e-05	0.000885	0.995578	1e-05	0.003502		1e-05	1e-05	1e-05	1e-05	1e-05	0.999594	0.000356		1e-05	1e-05	0.001285	1e-05	1e-05	0.996852	1e-05	0.001812		1e-05	1e-05	1e-05	1e-05	0.004724	0.995206
96	s1631	0.99999	1e-05		1e-05	1e-05	0.99998		1e-05	1e-05	1e-05	0.99997		1.8e-05	1e-05	1e-05	0.999563	0.0004		1e-05	1e-05	1e-05	0.99995	1e-05	1e-05		1e-05	1e-05	1e-05	1e-05	1e-05	0.99994	1e-05		1e-05	1e-05	1e-05	1e-05	1e-05	0.99993	1e-05	1e-05		1e-05	1e-05	1e-05	1e-05	1e-05	0.999385
97	s1660	0.99999	1e-05		1e-05	1e-05	0.99998		1.2e-05	1e-05	1e-05	0.999968		1e-05	1e-05	1e-05	0.99996	1e-05		1.2e-05	1e-05	1.1e-05	0.999947	1e-05	1e-05		1e-05	1e-05	1e-05	1e-05	1e-05	0.99994	1e-05		1e-05	1e-05	1e-05	1e-05	1e-05	0.999929	1e-05	1.1e-05		1e-05	1e-05	1e-05	1e-05	1e-05	0.99992
98	s496	0.40481	0.59519		1e-05	0.345233	0.654757		1e-05	1e-05	0.770367	0.229613		1e-05	1e-05	0.237357	0.30334	0.459283		1e-05	1e-05	0.452975	0.091842	0.169206	0.285957		1e-05	1e-05	0.158359	1e-05	0.56427	0.133807	0.143534		1e-05	1e-05	0.016512	1e-05	0.67792	0.194936	1e-05	0.110592		1e-05	1e-05	1e-05	0.301077	0.626756	1e-05
99	s665	0.286711	0.713289		1e-05	0.554176	0.445814		1e-05	0.596858	1e-05	0.403122		1e-05	1e-05	0.692632	0.305628	0.00172		1e-05	0.478094	1e-05	1e-05	0.063726	0.45815		1e-05	0.465232	1e-05	1e-05	0.032706	1e-05	0.502023		1e-05	1e-05	1e-05	0.701899	1e-05	0.298041	1e-05	1e-05		1e-05	1e-05	1e-05	0.599868	0.400062	1e-05
100	sxj02m	0.619117	0.380883		0.259864	0.333674	0.406462		0.237872	0.361482	1e-05	0.400635		0.263619	1e-05	0.401301	0.2567	0.078371		0.181676	0.208534	1e-05	1e-05	1e-05	0.609759		0.057282	0.155021	1e-05	1e-05	1e-05	1e-05	0.787657		0.244791	1e-05	1e-05	0.353265	0.143788	0.258117	1e-05	1e-05		0.046611	0.034632	1e-05	0.205047	1e-05	1e-05
101	sxj07	0.510049	0.489951		1e-05	0.325668	0.674322		1e-05	0.372991	0.004569	0.622429		1e-05	0.377367	1e-05	0.622603	1e-05		1e-05	1e-05	0.545654	0.254678	1e-05	0.199637		1e-05	1e-05	0.460738	1e-05	1e-05	0.218683	0.320538		1e-05	1e-05	0.539356	1e-05	1e-05	0.460584	1e-05	1e-05		1e-05	1e-05	0.283386	1e-05	0.716544	1e-05
102	s4-1	0.362281	0.637719		0.079958	0.521564	0.398478		0.074351	0.449369	0.168587	0.307693		0.072818	0.573243	1e-05	0.353918	1e-05		0.050784	1e-05	0.554924	1e-05	1e-05	0.394262		0.034768	0.095893	0.318676	1e-05	0.196029	0.055497	0.299127		0.05988	0.14369	0.422428	1e-05	0.107339	0.259269	1e-05	0.007374		0.050303	0.286884	0.098241	1e-05	0.564522	1e-05
103	sxj01m	0.402298	0.597702		0.17026	0.538532	0.291207		0.167135	0.42829	0.204294	0.200281		0.16103	0.582563	1e-05	0.256387	1e-05		0.127563	0.015074	0.522329	1e-05	1e-05	0.335014		0.131957	0.167187	0.23645	1e-05	0.219072	0.015091	0.230234		0.146655	0.231836	0.344095	1e-05	0.019027	0.174013	1e-05	0.084354		0.131908	0.354433	0.043702	1e-05	0.469907	1e-05
104	s1456	0.546276	0.453724		1e-05	0.277297	0.722693		1e-05	0.31503	0.002478	0.682482		1e-05	1e-05	0.372492	0.627358	0.00013		1.9e-05	0.347206	1e-05	0.641654	0.011101	1e-05		1.1e-05	0.091678	0.210062	0.183759	1e-05	0.37343	0.141051		1e-05	1e-05	1e-05	0.439198	1e-05	0.542906	0.017846	1e-05		1e-05	1e-05	1e-05	0.294207	0.444425	0.191479
105	s1405	0.591589	0.408411		0.001073	0.22172	0.777207		1e-05	0.272682	1e-05	0.727298		1.3e-05	0.248189	0.064443	0.687345	1e-05		1e-05	0.273743	1e-05	0.55326	1e-05	0.172967		1e-05	0.280616	1e-05	1e-05	1e-05	0.658915	0.06043		1e-05	0.306816	1e-05	1e-05	1e-05	0.693124	1e-05	1e-05		1e-05	0.348701	1e-05	1e-05	1e-05	0.651229
106	s1100	0.62059	0.37941		1e-05	0.166726	0.833264		1.2e-05	0.225867	1e-05	0.774112		1e-05	0.265133	1e-05	0.71788	0.016967		1e-05	0.238413	1e-05	0.605429	1e-05	0.156127		1e-05	0.255635	1e-05	1e-05	1e-05	0.744315	1e-05		1e-05	0.234135	0.04348	1e-05	0.001911	0.719907	0.000538	1e-05		1e-05	0.28497	1e-05	1e-05	0.064818	0.650152
107	s1108	0.571745	0.428255		1e-05	0.306692	0.693298		1e-05	0.335048	1e-05	0.664932		0.000605	0.331333	1e-05	0.668041	1e-05		1.2e-05	1e-05	0.404985	0.594973	1e-05	1e-05		1e-05	1e-05	0.396512	1.9e-05	1e-05	0.603428	1e-05		1e-05	1e-05	0.428065	1e-05	1e-05	0.571875	1e-05	1e-05		1e-05	1e-05	0.426208	1e-05	1e-05	0.573722
108	s1507	0.52788	0.47212		1e-05	0.292218	0.707772		1e-05	0.3329	1e-05	0.66708		1e-05	0.368593	1e-05	0.631377	1e-05		1e-05	0.292118	1e-05	0.423307	1e-05	0.284546		1e-05	0.33856	1e-05	1e-05	1e-05	0.66139	1e-05		1e-05	0.361013	1e-05	1e-05	1e-05	0.638927	1e-05	1e-05		1e-05	0.240429	1e-05	1e-05	0.582164	0.177347
109	s1476	0.467562	0.532438		0.108417	0.429037	0.462545		1e-05	0.438067	1e-05	0.561913		1e-05	0.457658	1e-05	0.542312	1e-05		1e-05	0.476463	1e-05	0.523497	1e-05	1e-05		1e-05	0.426466	1e-05	1e-05	1e-05	0.538672	0.034823		1e-05	0.177368	0.390472	1e-05	1e-05	0.418079	0.014041	1e-05		1e-05	0.475659	1e-05	1e-05	1e-05	0.524271
110	s403	0.38452	0.61548		1e-05	0.476315	0.523675		1e-05	0.515965	1e-05	0.484015		1e-05	0.529757	1e-05	0.470213	1e-05		1e-05	0.53657	1e-05	0.46339	1e-05	1e-05		1e-05	0.496129	1e-05	1e-05	1e-05	0.503821	1e-05		1e-05	0.230826	0.390177	1e-05	1e-05	0.378947	1e-05	1e-05		1e-05	0.519483	0.018725	1e-05	1e-05	0.461732
111	s358	0.588227	0.411773		1e-05	0.123631	0.876359		1e-05	1e-05	0.40179	0.59819		1e-05	1e-05	1e-05	0.337545	0.662425		1e-05	1e-05	1e-05	0.158134	0.210722	0.631114		1e-05	1e-05	1e-05	0.114635	0.378466	0.254188	0.252681		1e-05	1e-05	1e-05	1e-05	0.026071	0.333004	0.337685	0.3032		1e-05	1e-05	1e-05	1e-05	0.436356	0.091068
112	s1494	0.46084	0.53916		1e-05	0.262028	0.737962		1e-05	1e-05	0.655064	0.344916		1e-05	1e-05	0.032114	0.123984	0.843883		1e-05	1e-05	1e-05	0.120424	0.741949	0.137597		1e-05	1e-05	1e-05	0.37989	0.433221	0.153138	0.033721		1e-05	1e-05	1e-05	1e-05	0.798025	0.181364	0.020561	1e-05		1e-05	1e-05	1e-05	0.158706	0.188149	0.099435
113	s371	0.637231	0.362769		1e-05	0.072428	0.927562		1e-05	1e-05	0.270687	0.729293		1e-05	1e-05	1.5e-05	0.18867	0.811295		1e-05	1e-05	1e-05	0.283678	0.716282	1e-05		1e-05	1e-05	1e-05	0.720589	0.034043	0.245327	1e-05		1e-05	1e-05	1e-05	1e-05	0.162736	0.211926	0.625287	1e-05		1e-05	1e-05	1e-05	0.006836	0.066859	0.19357
114	s1169	0.590682	0.409318		0.000455	0.174604	0.824941		1e-05	0.060866	0.304719	0.634405		1e-05	1e-05	1e-05	0.210588	0.789382		1e-05	1e-05	1e-05	0.286032	0.713928	1e-05		1e-05	1e-05	0.130052	0.640669	1e-05	0.123776	0.105473		1e-05	1e-05	1e-05	1e-05	1e-05	0.108785	0.71936	0.171805		1e-05	1e-05	0.122587	1e-05	1e-05	0.141596
115	s1118	0.665815	0.334185		1e-05	0.088301	0.911689		1e-05	0.098209	0.142048	0.759732		1e-05	0.000183	1e-05	0.374091	0.625706		1.1e-05	1.3e-05	1e-05	0.429235	0.57072	1e-05		1e-05	1e-05	0.016043	0.626162	1e-05	0.357755	1e-05		1e-05	1e-05	0.00195	1e-05	0.026336	0.354518	0.58574	0.031426		1e-05	1e-05	0.030487	1e-05	1e-05	0.346248
116	s1121	0.735438	0.264562		0.029422	0.025712	0.944866		0.030098	1e-05	0.233733	0.736159		0.027287	1e-05	1e-05	0.362625	0.610068		0.008714	1e-05	1e-05	0.431575	0.559681	1e-05		0.033258	1e-05	1e-05	0.621018	1e-05	0.345684	1e-05		0.020477	1e-05	1e-05	1e-05	1e-05	0.33601	0.606844	0.036629		0.018213	1e-05	1e-05	1e-05	1e-05	0.364109
117	s1131	0.657214	0.342786		1e-05	0.135643	0.864347		1e-05	0.210337	0.021641	0.768012		1e-05	1e-05	1e-05	0.27433	0.72564		1e-05	1e-05	1e-05	0.348331	0.651629	1e-05		1e-05	1e-05	0.027832	0.694464	1e-05	0.277664	1e-05		1e-05	1e-05	1e-05	1e-05	1e-05	0.223914	0.707545	0.068491		1.1e-05	1e-05	0.03093	1e-05	0.026158	0.245236
118	s1133	0.733653	0.266347		1e-05	0.073778	0.926212		1e-05	0.146405	0.040348	0.813238		1e-05	1e-05	1e-05	0.411408	0.588562		1e-05	1.2e-05	1e-05	0.465632	0.534327	1e-05		1e-05	1e-05	1e-05	0.598572	1e-05	0.401378	1e-05		1e-05	1e-05	1e-05	1e-05	0.021725	0.414488	0.563737	1e-05		1e-05	1e-05	1e-05	1e-05	0.001167	0.403125
119	s1126	0.562016	0.437984		1e-05	0.196606	0.803384		1e-05	0.291086	1e-05	0.708894		1e-05	1e-05	1e-05	0.154664	0.845306		1e-05	1e-05	1e-05	0.121935	0.621249	0.256786		1e-05	1e-05	1e-05	0.669031	0.095895	0.235033	1e-05		1e-05	0.06927	1e-05	1e-05	1e-05	0.19096	0.73972	1e-05		1e-05	0.024834	1e-05	1e-05	0.146797	0.138662
120	s1132	0.655429	0.344571		1e-05	0.124133	0.875857		1e-05	0.219485	1e-05	0.780495		1.9e-05	1e-05	1e-05	0.283305	0.716656		1e-05	1e-05	1e-05	0.151174	0.3418	0.506996		1e-05	1e-05	1e-05	0.596754	1e-05	0.403196	1e-05		1e-05	0.030501	1e-05	1e-05	1e-05	0.32478	0.644669	1e-05		1e-05	0.081597	1e-05	1e-05	0.03197	0.332493
121	s977	0.577621	0.422379		1e-05	0.263365	0.736625		1e-05	0.339991	1e-05	0.659989		1e-05	1e-05	1e-05	1e-05	0.99996		1e-05	1e-05	1e-05	1.6e-05	0.999944	1e-05		1e-05	1e-05	1e-05	0.99994	1e-05	1e-05	1e-05		1e-05	1e-05	1e-05	0.000294	1e-05	1e-05	0.999646	1e-05		1.6e-05	1.6e-05	1e-05	1e-05	1e-05	1e-05
122	s996	0.542443	0.457557		1e-05	0.291078	0.708912		1e-05	0.373913	1e-05	0.626067		1.8e-05	1e-05	1.3e-05	1e-05	0.999949		1e-05	1e-05	1e-05	1e-05	0.99995	1e-05		1e-05	1e-05	1.8e-05	0.999932	1e-05	1e-05	1e-05		1e-05	1e-05	1e-05	1.5e-05	0.001315	1.1e-05	0.998619	1e-05		1.3e-05	1e-05	1.8e-05	0.000747	1e-05	1e-05
123	s1065	0.55149	0.44851		1e-05	0.275613	0.724377		1e-05	0.352099	1e-05	0.647881		1e-05	0.000759	0.01889	1e-05	0.980332		1e-05	1e-05	1e-05	0.055128	0.944832	1e-05		1e-05	1e-05	1e-05	0.999589	1e-05	0.00036	1.1e-05		1e-05	1e-05	1e-05	0.000978	1e-05	1e-05	0.998962	1e-05		1e-05	1e-05	1e-05	1e-05	1e-05	1e-05
124	s1056	0.530222	0.469778		1e-05	0.295068	0.704922		1e-05	0.369339	1e-05	0.630641		1e-05	1e-05	1e-05	0.001054	0.998916		1e-05	1.2e-05	1e-05	1.4e-05	0.863564	0.136389		1e-05	1e-05	0.000367	0.999583	1e-05	1e-05	1e-05		1e-05	0.000229	1e-05	1.3e-05	1.2e-05	1e-05	0.999707	1e-05		1e-05	0.002208	1e-05	1e-05	1e-05	1e-05
125	s1117	0.60008	0.39992		1e-05	0.225523	0.774467		1e-05	0.304477	1e-05	0.695503		1e-05	1e-05	1e-05	1e-05	0.99996		1e-05	1e-05	1e-05	1.4e-05	0.999946	1e-05		1e-05	1e-05	1e-05	0.999939	1e-05	1e-05	1.1e-05		1e-05	1e-05	1e-05	1e-05	1e-05	1e-05	0.99993	1e-05		1e-05	1e-05	1e-05	1e-05	1e-05	1e-05
126	s1129	0.50777	0.49223		1e-05	0.299135	0.700855		1.1e-05	0.385229	1e-05	0.614749		1e-05	0.001159	1e-05	1.7e-05	0.998804		1e-05	1e-05	1e-05	1e-05	0.752027	0.247933		1e-05	0.049321	1e-05	0.90939	1e-05	0.041249	1e-05		1e-05	1e-05	1.1e-05	1e-05	1e-05	1e-05	0.999929	1e-05		1e-05	0.10852	1e-05	1e-05	1e-05	1e-05
127	s1059	0.545252	0.454748		1e-05	0.264186	0.735804		1e-05	0.351692	1e-05	0.648288		1e-05	1e-05	1.2e-05	1e-05	0.999958		1e-05	1e-05	1e-05	1e-05	0.99995	1e-05		1e-05	1e-05	1e-05	0.999832	0.000118	1e-05	1e-05		1e-05	1e-05	1e-05	1.7e-05	1.3e-05	1e-05	0.99992	1e-05		1e-05	1e-05	1e-05	1e-05	1e-05	1e-05
128	s1148	0.566648	0.433352		1e-05	0.220593	0.779397		1e-05	0.313819	0.009017	0.677154		1e-05	1e-05	1e-05	1e-05	0.99996		1e-05	1e-05	1.1e-05	1.4e-05	0.999945	1e-05		1e-05	1e-05	1e-05	0.99994	1e-05	1e-05	1e-05		1e-05	1e-05	1e-05	1e-05	1e-05	1e-05	0.99993	1e-05		1e-05	1e-05	1e-05	1e-05	1e-05	1e-05
129	s1025	0.533893	0.466107		1e-05	0.215362	0.784628		1e-05	1e-05	0.532064	0.467916		1e-05	1e-05	0.204397	0.572851	0.222732		1e-05	1e-05	0.071883	0.476454	0.451633	1e-05		1e-05	1e-05	1e-05	1e-05	0.547247	0.452703	1e-05		1e-05	1e-05	1e-05	1e-05	0.540899	0.459041	1e-05	1e-05		1e-05	1e-05	1e-05	0.011313	1e-05	0.429356
130	s1508	0.655411	0.344589		1e-05	0.178255	0.821735		1e-05	0.2496	1e-05	0.75038		1e-05	1e-05	0.318621	0.681349	1e-05		1e-05	0.188369	1e-05	0.414247	1e-05	0.397354		1e-05	1e-05	0.248157	1e-05	1e-05	0.107464	0.644339		1e-05	1e-05	1e-05	0.324419	1e-05	0.675521	1e-05	1e-05		1e-05	1e-05	0.261755	1e-05	1e-05	0.17313
131	s723	0.449318	0.550682		1e-05	0.384831	0.615159		1e-05	0.439933	1e-05	0.560047		1e-05	1e-05	0.51002	0.48995	1e-05		1e-05	0.403168	1e-05	0.448632	0.020707	0.127473		1e-05	1e-05	0.406895	1e-05	0.010551	0.049547	0.532978		1e-05	1e-05	1.2e-05	0.512125	0.002516	0.485303	1e-05	1.4e-05		1e-05	1e-05	0.179677	0.30286	1e-05	0.238401
132	s1005m	0.571124	0.428876		1e-05	0.172439	0.827551		1.1e-05	1e-05	0.546274	0.453705		1e-05	1e-05	0.035647	0.39705	0.567283		1e-05	1e-05	1e-05	0.430504	0.569456	1e-05		1e-05	1e-05	0.011717	0.259967	0.341361	0.386924	1e-05		1e-05	1e-05	1e-05	1e-05	0.581241	0.418699	1e-05	1e-05		1e-05	1e-05	1e-05	0.021642	1e-05	0.377971
133	s1634	0.555661	0.444339		0.045506	0.305855	0.648639		0.050644	0.356214	1e-05	0.593131		0.060023	1e-05	0.423504	0.507612	0.00885		0.027675	0.298435	1e-05	0.547436	0.126434	1e-05		1e-05	1e-05	0.300264	1e-05	1e-05	0.141073	0.558622		0.047226	1e-05	1e-05	0.399939	1e-05	0.484231	0.068563	1e-05		0.002939	1e-05	1e-05	0.387222	1e-05	0.453563
134	s2	0.628842	0.371158		1e-05	0.134761	0.865229		1e-05	0.038797	0.332516	0.628677		1e-05	0.00533	0.113287	0.629342	0.252032		1e-05	1e-05	0.218433	0.434889	1e-05	0.346648		1e-05	1e-05	0.096147	1e-05	0.29752	0.606293	1e-05		1e-05	1e-05	1e-05	0.133103	1e-05	0.601221	1e-05	0.265625		1e-05	1e-05	1e-05	0.116566	1e-05	0.582592
135	s871	0.628763	0.371237		1e-05	0.146193	0.853797		1e-05	0.022195	0.362082	0.615713		1e-05	0.229442	1e-05	0.770528	1e-05		1.2e-05	1e-05	0.349954	0.650004	1e-05	1e-05		1e-05	1e-05	0.206579	1e-05	0.120247	0.673134	1e-05		1e-05	1e-05	0.089249	1e-05	1e-05	0.542763	1e-05	0.367938		1e-05	1e-05	0.172411	1e-05	1e-05	0.618794
136	s1244	0.446264	0.553736		1e-05	0.323068	0.676922		1e-05	0.348675	0.069836	0.581479		1e-05	1e-05	0.489298	0.510672	1e-05		1e-05	0.076653	0.270585	0.181228	0.029412	0.442112		1e-05	1e-05	0.363176	0.240355	0.005697	0.220996	0.169756		1e-05	1e-05	1e-05	0.500083	1e-05	0.499857	1e-05	1e-05		1e-05	1e-05	0.086365	0.271703	0.509831	0.033274
137	s1464	0.469228	0.530772		1e-05	0.317262	0.682728		1e-05	0.28801	0.151863	0.560117		1e-05	1e-05	0.432008	0.490133	0.077838		1e-05	0.298623	0.00326	0.472718	0.148291	0.077098		1e-05	1e-05	0.307985	0.282907	0.070721	0.321986	0.01638		1e-05	1e-05	1e-05	0.487932	1e-05	0.512008	1e-05	1e-05		1e-05	1e-05	1e-05	0.364664	0.430909	0.166784
138	s1491	0.483886	0.516114		1e-05	0.297844	0.702146		1e-05	0.193296	0.304294	0.5024		1.4e-05	1e-05	0.185616	0.346341	0.468019		1e-05	1e-05	0.047065	0.3484	0.604505	1e-05		1e-05	1e-05	0.129739	0.341091	0.242062	0.287079	1e-05		1e-05	1e-05	1e-05	0.139868	0.206097	0.313176	0.225879	0.11495		1e-05	1e-05	0.023867	0.167355	0.360737	0.100603
139	s2062	0.522496	0.477504		1e-05	0.210143	0.789847		1e-05	1e-05	0.505299	0.494681		1e-05	0.232159	0.075505	0.692316	1e-05		1e-05	1e-05	0.438475	0.557679	0.003816	1e-05		1e-05	1e-05	0.289598	1e-05	0.11337	0.596992	1e-05		1e-05	1e-05	0.070457	1e-05	1e-05	0.423206	1e-05	0.506287		1e-05	1e-05	0.272091	1e-05	0.483548	0.222984
140	s1396	0.452974	0.547026		1e-05	0.249893	0.750097		1e-05	1e-05	0.648202	0.351778		1e-05	0.191889	1e-05	0.451955	0.356136		1e-05	1e-05	0.347693	1e-05	1e-05	0.652267		1e-05	1e-05	1e-05	1e-05	0.600611	0.399339	1e-05		1e-05	1e-05	1e-05	1e-05	0.032	0.237973	0.022539	0.707448		1e-05	1e-05	1e-05	1e-05	0.680066	1e-05
141	s1171	0.603357	0.396643		0.03376	0.155912	0.810329		0.031068	1e-05	0.473022	0.495899		0.027888	0.02876	1e-05	0.391418	0.551924		0.041962	1e-05	0.193538	0.130745	0.053352	0.580392		1e-05	1e-05	1e-05	1e-05	0.365201	0.334307	0.300452		0.013105	0.007358	1e-05	1e-05	1e-05	0.313011	0.306785	0.359711		1e-05	1e-05	1e-05	1e-05	1e-05	0.261061
142	s437m	0.520393	0.479607		0.03043	0.230835	0.738735		0.025251	1e-05	0.550301	0.424438		0.023403	0.043997	1e-05	0.271434	0.661156		0.006851	1e-05	0.313283	1e-05	1e-05	0.679836		0.006619	1e-05	0.012655	1e-05	0.46467	0.208549	0.307487		0.005656	1e-05	1e-05	1e-05	1e-05	0.062368	0.429283	0.502653		1e-05	1e-05	1e-05	1e-05	0.064961	0.0742
143	s339	0.376597	0.623403		1e-05	0.444635	0.555355		1e-05	0.467879	0.0504	0.481711		1e-05	0.522066	1e-05	0.477904	1e-05		1e-05	0.009527	0.436462	1e-05	1e-05	0.553981		1e-05	0.28577	0.180145	1e-05	0.017473	0.254117	0.262474		1e-05	0.507131	0.00429	1e-05	1e-05	0.427411	1e-05	0.061128		1e-05	0.265769	0.256435	1e-05	0.206627	0.182579
144	s933	0.370236	0.629764		1e-05	0.4492	0.55079		1e-05	0.502459	1e-05	0.497521		1e-05	0.522909	1e-05	0.477061	1e-05		1e-05	0.454708	0.104261	0.441001	1e-05	1e-05		1e-05	0.479378	1e-05	1e-05	1e-05	0.520572	1e-05		1e-05	0.30465	0.272037	1e-05	1e-05	0.423263	1e-05	1e-05		1e-05	0.455036	0.060815	1e-05	0.067505	0.416594
145	s1016	0.428334	0.571666		1e-05	0.303148	0.696842		1e-05	1e-05	0.633499	0.366481		1e-05	0.387432	1e-05	0.548838	0.06371		1e-05	1e-05	0.386774	0.112031	1e-05	0.501165		1e-05	0.009976	0.032649	1e-05	0.540347	0.416998	1e-05		1e-05	0.1317	1e-05	1e-05	1e-05	0.329613	1e-05	0.538637		1e-05	0.109695	1e-05	1e-05	0.401551	0.20215
146	s106	0.309936	0.690064		1e-05	0.444855	0.555135		1e-05	0.062782	0.728131	0.209077		1.3e-05	0.372697	1e-05	0.289802	0.337478		1e-05	1e-05	0.596482	1.1e-05	1e-05	0.403477		1e-05	1e-05	0.179605	1e-05	0.569943	0.250413	1e-05		1e-05	0.21687	1e-05	1e-05	1e-05	0.20029	1e-05	0.582789		1e-05	0.11524	0.07172	1e-05	0.038039	0.1971
147	s45	0.407218	0.592782		1e-05	0.324261	0.675729		1e-05	0.015852	0.701505	0.282633		1e-05	0.257449	1e-05	0.326022	0.416509		1e-05	1e-05	0.396919	1e-05	1e-05	0.603041		1e-05	1e-05	0.108473	1e-05	0.567706	0.323781	1e-05		1e-05	0.156286	1e-05	1e-05	1e-05	0.272403	1e-05	0.571261		1e-05	0.109804	1e-05	1e-05	1e-05	0.284081
148	s210m	0.183491	0.816509		1e-05	0.676036	0.323954		1e-05	0.702584	1e-05	0.297396		1e-05	0.272058	0.384964	0.20859	0.134379		1e-05	0.499258	0.062428	1e-05	1e-05	0.438284		1e-05	0.694107	1e-05	0.004976	0.034647	0.26624	1e-05		1e-05	0.348035	1e-05	0.262215	1e-05	0.15616	0.167063	0.066497		1e-05	0.300269	1e-05	0.274474	0.425197	1e-05
149	s212m	0.229359	0.770641		1e-05	0.616052	0.383938		1e-05	0.64794	0.018503	0.333547		1e-05	0.592034	1e-05	0.210773	0.197173		1e-05	0.209175	0.404239	1.3e-05	0.092091	0.294472		1e-05	0.434138	0.144027	0.163651	1e-05	0.258155	1e-05		1e-05	0.236334	0.3058	1e-05	1e-05	0.112853	0.183926	0.161057		1e-05	0.362633	0.133975	1e-05	0.433897	1e-05
150	s1070m	0.151112	0.848888		1e-05	0.597411	0.402579		1e-05	0.243217	0.649876	0.106897		1e-05	0.696967	1e-05	0.232265	0.070748		1e-05	0.045408	0.693489	1e-05	1e-05	0.261073		1e-05	1e-05	0.394935	1e-05	0.468498	0.136528	1e-05		1e-05	0.219418	0.009302	0.048804	1e-05	0.038509	1e-05	0.683937		1e-05	0.085174	0.222184	1e-05	0.1752	1e-05
151	s1468	0.379114	0.620886		0.006737	0.421198	0.572066		0.001148	0.339374	0.210577	0.448901		0.009368	0.264479	1e-05	0.144834	0.581308		1e-05	0.295107	0.000212	1e-05	0.027162	0.677499		1e-05	0.245063	1e-05	0.292515	0.24869	0.213701	1e-05		1e-05	0.346763	1e-05	1e-05	1e-05	0.168106	0.340128	0.144963		1e-05	0.330279	1e-05	1e-05	0.039127	0.012682
152	s664	0.196124	0.803876		1e-05	0.640385	0.359605		1e-05	0.541471	0.239424	0.219095		1e-05	0.364306	0.237133	0.183562	0.214989		1e-05	0.464075	0.104863	1e-05	1e-05	0.431032		1e-05	0.522923	1e-05	1e-05	0.245133	0.231904	1e-05		1e-05	0.577664	1e-05	1e-05	1e-05	0.177557	1e-05	0.244729		1e-05	0.537646	1e-05	1e-05	0.461266	1e-05
153	s1625m	0.259177	0.740823		1e-05	0.546063	0.453927		1e-05	0.615401	1e-05	0.384579		1e-05	0.019679	0.490137	0.2397	0.250474		1e-05	0.484444	1e-05	1e-05	1e-05	0.515516		1e-05	0.505425	1e-05	1e-05	0.078918	0.111265	0.304362		1e-05	0.179124	1e-05	0.485749	1e-05	0.32547	0.009618	1e-05		1e-05	0.084057	1e-05	0.495007	0.298651	0.090432
154	s1474	0.201832	0.798168		1e-05	0.54094	0.45905		1e-05	0.48809	0.228468	0.283432		1e-05	0.097905	0.271588	0.069475	0.561023		1e-05	0.438605	1e-05	1e-05	0.035938	0.525427		1e-05	0.320184	1e-05	1e-05	0.334272	1e-05	0.345504		1e-05	0.323182	1e-05	1e-05	0.552453	0.124315	1e-05	1e-05		1e-05	0.167473	1e-05	0.297582	0.338788	1e-05
155	s1470	0.286658	0.713342		1e-05	0.440425	0.559565		1e-05	0.376135	0.211464	0.412391		1e-05	0.003598	0.216568	0.059135	0.720689		1e-05	0.30172	1e-05	1e-05	0.132974	0.565276		1e-05	0.178752	1e-05	0.012886	0.461056	0.003216	0.344071		1e-05	0.098294	1e-05	0.203289	0.033874	0.078189	0.387137	0.199196		1e-05	0.014834	1e-05	0.300812	0.426674	1e-05
156	s1471	0.316688	0.683312		1e-05	0.484544	0.515446		1e-05	0.538196	1e-05	0.461784		1e-05	1e-05	0.442085	0.267846	0.29005		1e-05	0.404828	1e-05	1e-05	0.011933	0.583209		1e-05	0.429565	1e-05	1e-05	0.061062	1e-05	0.509333		1e-05	0.225619	1e-05	0.261909	0.003424	0.273503	0.235515	1e-05		1e-05	0.36849	1e-05	0.126925	1e-05	1e-05
157	s1453	0.443005	0.556995		1e-05	0.335295	0.664695		1e-05	0.305285	0.153459	0.541246		1e-05	0.014326	0.153412	0.274119	0.558134		1e-05	0.215391	1e-05	1e-05	0.049186	0.735393		1e-05	0.081353	1e-05	1e-05	0.365002	1e-05	0.553604		1e-05	0.202512	1e-05	1e-05	0.455202	0.342235	1e-05	1e-05		1e-05	0.190879	1e-05	1e-05	1e-05	1e-05
158	s391	0.286764	0.713236		1e-05	0.499756	0.500234		1e-05	0.212218	0.49249	0.295282		1e-05	1e-05	0.33551	0.120566	0.543905		1e-05	0.195677	1e-05	0.001704	0.505388	0.297211		1e-05	0.189118	1e-05	0.019954	0.338672	1e-05	0.452227		1e-05	1e-05	1e-05	0.189123	0.632287	0.17854	1e-05	1e-05		1e-05	1e-05	1e-05	0.384718	1e-05	0.034128
159	s581	0.286133	0.713867		1e-05	0.443245	0.556745		1e-05	0.055605	0.678982	0.265403		1e-05	1e-05	0.148655	0.007163	0.844162		1e-05	0.138074	1e-05	1e-05	0.464124	0.397772		1e-05	1e-05	1e-05	1e-05	0.583777	1e-05	0.416173		1e-05	0.102275	1e-05	1e-05	0.757378	0.140297	1e-05	1e-05		1e-05	1e-05	1e-05	0.14351	1e-05	1e-05
160	s1134	0.440216	0.559784		1e-05	0.321276	0.678714		1e-05	1e-05	0.637108	0.362872		1e-05	1e-05	1e-05	1e-05	0.99996		1e-05	1e-05	1e-05	1e-05	0.836415	0.163545		1e-05	1e-05	1e-05	0.651213	0.348737	1e-05	1e-05		1e-05	0.058119	1e-05	1e-05	0.192528	1e-05	0.711199	0.038114		1e-05	1e-05	1e-05	1e-05	1e-05	1e-05
161	s1135	0.396853	0.603147		1e-05	0.388521	0.611469		1e-05	0.346869	0.163761	0.48936		1e-05	1e-05	0.00719	1e-05	0.99278		1e-05	0.014614	1e-05	1e-05	0.771406	0.213951		1e-05	0.070365	1e-05	0.64796	0.258598	0.023046	1e-05		1e-05	0.164933	1e-05	1e-05	0.155074	1e-05	0.679943	1e-05		1e-05	0.119838	1e-05	1e-05	0.129015	1e-05
162	s1136	0.404089	0.595911		1e-05	0.40484	0.59515		1e-05	0.474472	0.004789	0.520729		1e-05	0.01303	0.090474	1e-05	0.896476		1e-05	0.124963	1e-05	1e-05	0.73804	0.136967		1e-05	0.182912	1e-05	0.672382	0.144667	1e-05	1e-05		1e-05	0.242577	1e-05	1e-05	0.039581	1e-05	0.717792	1e-05		1.4e-05	0.200034	1e-05	1e-05	1e-05	1e-05
163	s1147	0.25139	0.74861		1e-05	0.613228	0.386762		1e-05	0.646903	1e-05	0.353077		1e-05	0.148181	0.200054	1e-05	0.651745		1e-05	0.358241	1e-05	1e-05	0.48645	0.155278		1e-05	0.470853	1e-05	0.465751	1e-05	0.00242	0.060946		1e-05	0.328534	1e-05	0.159856	1e-05	0.013375	0.498195	1e-05		1e-05	0.286123	1e-05	0.159565	0.108097	1e-05
164	s396	0.299994	0.700006		0.015719	0.576355	0.407925		0.007782	0.612131	1e-05	0.380077		0.014183	1e-05	0.370223	0.099386	0.516197		0.005569	0.389261	1e-05	1e-05	0.212639	0.392511		1e-05	0.482303	1e-05	0.164505	1e-05	1e-05	0.353152		0.00447	0.193324	1e-05	0.200979	0.314695	0.154075	0.132437	1e-05		1e-05	0.266087	0.001138	0.248836	1e-05	1e-05
165	s1788	0.54061	0.45939		0.071102	0.324388	0.604509		0.037238	0.368636	1e-05	0.594116		0.05264	1e-05	0.448808	0.328281	0.170261		0.032021	0.264276	1e-05	0.149865	0.027648	0.526181		1e-05	0.233846	1e-05	1e-05	1e-05	1e-05	0.766104		0.030421	1e-05	1e-05	0.448974	1e-05	0.320359	0.200206	1e-05		1e-05	1e-05	1e-05	0.360122	1e-05	0.07142
166	s875	0.539869	0.460131		0.437142	0.562848	1e-05		0.433457	0.517232	0.049301	1e-05		0.416133	0.293049	0.147727	1e-05	0.143081		0.420363	0.518751	1e-05	1e-05	0.021189	0.039677		0.346393	0.45932	1e-05	1e-05	0.007439	1e-05	0.186819		0.416267	0.435215	1e-05	1e-05	0.148468	1e-05	1e-05	1e-05		0.309794	0.45828	1e-05	1e-05	1e-05	1e-05
167	s438m	0.557941	0.442059		0.209235	0.373819	0.416945		0.170176	0.391565	0.009269	0.42899		0.156626	1e-05	0.166472	0.070414	0.606478		0.136002	0.214203	1e-05	1e-05	0.070628	0.579147		0.056157	0.214863	1e-05	1e-05	0.096099	1e-05	0.632851		0.122903	0.243139	1e-05	1e-05	0.089767	0.122244	0.421916	1e-05		0.033502	0.262602	1e-05	1e-05	1e-05	1e-05
168	s330	0.304159	0.695841		1e-05	0.485729	0.514261		1e-05	0.530374	1e-05	0.469606		1e-05	0.530458	1e-05	0.353028	0.116494		1e-05	0.367501	1e-05	1e-05	1e-05	0.632459		1e-05	0.538463	1e-05	1e-05	1e-05	0.461487	1e-05		1e-05	0.603287	1e-05	1e-05	1e-05	0.396653	1e-05	1e-05		1e-05	0.553227	1e-05	0.001425	0.068832	0.376464
169	s399	0.276118	0.723882		1e-05	0.411353	0.588637		1e-05	1e-05	0.753832	0.246148		1e-05	0.199977	0.000116	0.128933	0.670964		1e-05	0.260773	1e-05	1e-05	1e-05	0.739187		1e-05	1e-05	1e-05	1e-05	0.772091	0.227859	1e-05		1e-05	0.272933	1e-05	1e-05	1e-05	0.2128	1e-05	0.514217		1e-05	0.132215	1e-05	1e-05	0.263618	0.07434
170	s400	0.209327	0.790673		1e-05	0.469894	0.530096		1e-05	1e-05	0.885628	0.114352		1e-05	0.195041	1e-05	1e-05	0.804929		1e-05	0.120392	0.176034	1e-05	0.115774	0.58778		1e-05	1e-05	1e-05	0.017901	0.881571	0.100488	1e-05		1e-05	0.132634	1e-05	1e-05	1e-05	1e-05	0.084107	0.783209		1e-05	0.060145	1e-05	1e-05	0.277614	1e-05
171	s1010m	0.479112	0.520888		1e-05	0.222569	0.777421		1e-05	1e-05	0.519289	0.480691		1e-05	1e-05	1e-05	0.272575	0.727395		1e-05	0.085259	0.025023	1e-05	1e-05	0.889688		1.2e-05	1.1e-05	1e-05	1e-05	0.589678	0.41027	1e-05		1e-05	0.191417	1e-05	1e-05	1e-05	0.369704	0.206263	0.232575		1e-05	1e-05	1e-05	1e-05	1e-05	0.351706
172	s387m	0.464786	0.535214		1e-05	0.274315	0.725675		1e-05	1e-05	0.726885	0.273095		1e-05	0.124481	1e-05	0.255103	0.620396		1e-05	1e-05	0.299703	1e-05	1e-05	0.700257		1e-05	1e-05	1e-05	1e-05	0.687004	0.312945	1e-05		1e-05	1e-05	1e-05	1e-05	1e-05	0.090432	0.046035	0.863483		1e-05	1e-05	1e-05	1e-05	0.687731	1e-05
173	s421	0.536125	0.463875		1e-05	0.205054	0.794936		1e-05	1e-05	0.588247	0.411733		1e-05	0.018569	1e-05	0.279051	0.702359		1e-05	1e-05	0.108119	0.002612	0.171722	0.717528		1e-05	1e-05	1e-05	0.060531	0.574489	0.36494	1e-05		1e-05	0.016418	1e-05	1e-05	1e-05	0.245247	0.153983	0.584313		1e-05	1e-05	1e-05	1e-05	0.538818	0.08152
174	s338	0.367439	0.632561		1e-05	0.431729	0.568261		1e-05	0.351152	0.21629	0.432548		1e-05	0.302782	1e-05	0.264446	0.432752		1e-05	0.289437	1e-05	1e-05	0.039627	0.670906		1e-05	0.257104	1e-05	1e-05	0.396312	0.30186	0.044693		1e-05	0.389056	1e-05	1e-05	0.278029	0.332323	1e-05	0.000552		1e-05	0.317284	1e-05	1e-05	1e-05	0.277366
175	s385	0.50386	0.49614		0.003028	0.324448	0.672524		1e-05	0.380836	0.008842	0.610312		0.00968	0.238799	1e-05	0.414806	0.336704		1e-05	0.2097	1.1e-05	0.184323	0.159205	0.44675		1e-05	0.294037	1e-05	0.24387	0.008414	0.453649	1e-05		1e-05	0.349668	1e-05	1e-05	1e-05	0.44252	0.207762	1e-05		1e-05	0.410396	1e-05	1e-05	1e-05	0.493189
176	s1103	0.114013	0.885987		1e-05	0.738546	0.261444		1e-05	0.168019	0.737863	0.094108		1e-05	0.397423	1e-05	1e-05	0.602547		1e-05	0.479358	1e-05	1e-05	1e-05	0.520602		1e-05	0.20823	1e-05	1e-05	0.696029	0.095701	1e-05		1e-05	0.439828	1e-05	1e-05	0.489302	0.07082	1e-05	1e-05		1e-05	0.293069	1e-05	1e-05	0.148257	1e-05
177	s31	0.144272	0.855728		1e-05	0.702598	0.297392		1e-05	0.217676	0.658232	0.124083		1e-05	0.401906	1e-05	0.02515	0.572923		1e-05	0.453553	1e-05	1e-05	1e-05	0.546407		1e-05	0.253905	1e-05	1e-05	0.619336	0.126719	1e-05		1e-05	0.430156	1e-05	1e-05	0.454324	0.11547	1e-05	1e-05		1e-05	0.315057	1e-05	1e-05	0.176804	1e-05
178	s1145	0.19405	0.80595		1e-05	0.611956	0.388034		1e-05	0.509799	0.227352	0.262839		1e-05	0.574504	1e-05	0.17565	0.249826		1e-05	0.411722	1e-05	1e-05	1e-05	0.588238		1e-05	0.288368	1e-05	1e-05	0.521748	0.189844	1e-05		1e-05	0.479873	1e-05	1.1e-05	1e-05	0.141941	0.179719	0.198426		1e-05	0.444219	1e-05	1e-05	0.533367	1e-05
179	s141	0.163419	0.836581		1e-05	0.693363	0.306627		1e-05	0.159489	0.741468	0.099033		1e-05	0.136856	0.19086	1e-05	0.672264		1e-05	0.326593	1e-05	1e-05	0.498395	0.174982		1e-05	0.208085	1e-05	1e-05	0.529549	1e-05	0.262327		1e-05	0.246104	1e-05	1e-05	0.703291	0.050554	1e-05	1e-05		1e-05	0.04053	1e-05	0.196949	0.011589	1e-05
180	s492	0.133392	0.866608		1e-05	0.694235	0.305755		1e-05	0.083081	0.842434	0.074475		1e-05	0.094732	0.155567	1e-05	0.749682		1e-05	0.261821	1e-05	1e-05	0.570238	0.167911		1e-05	0.083415	1e-05	1e-05	0.824872	1e-05	0.091673		1e-05	0.197993	1e-05	1e-05	0.801947	1e-05	1e-05	1e-05		1e-05	1e-05	1e-05	0.188683	0.093344	1e-05
181	s711	0.157999	0.842001		1e-05	0.656712	0.343278		1e-05	0.333471	0.522277	0.144242		1e-05	0.241297	0.132553	0.034642	0.591498		1e-05	0.402491	1e-05	1e-05	0.326492	0.270987		1e-05	0.278998	1e-05	1e-05	0.590436	0.03676	0.093776		1e-05	0.346366	1e-05	1e-05	0.561025	0.092559	1e-05	1e-05		1e-05	0.109471	1e-05	0.35962	0.272195	1e-05
182	s380	0.168652	0.831348		1e-05	0.684651	0.315339		1e-05	0.438513	0.42253	0.138947		1e-05	0.660342	1e-05	0.160694	0.178944		1e-05	0.495546	0.21939	0.1662	0.118844	1e-05		1.6e-05	0.356889	0.287708	0.075844	0.093461	0.186072	1e-05		1e-05	0.248466	0.344766	1e-05	1e-05	0.054289	0.121883	0.230566		1e-05	0.441327	0.118305	1e-05	0.394279	1e-05
183	s1022	0.128571	0.871429		1e-05	0.728273	0.271717		1e-05	0.465215	0.414921	0.119854		1e-05	0.629807	1e-05	0.072379	0.297794		1e-05	0.70751	1e-05	0.076742	1e-05	0.215717		1e-05	0.430938	1e-05	1e-05	0.454354	0.114667	1e-05		1e-05	0.750769	1e-05	1e-05	1e-05	0.17048	0.003094	0.075617		1e-05	0.6832	1e-05	1e-05	1e-05	0.147631
184	s388	0.016843	0.983157		1e-05	0.807952	0.192038		1e-05	0.166432	0.833548	1e-05		1e-05	0.652972	1e-05	1e-05	0.346998		1e-05	0.514967	0.058692	1e-05	1e-05	0.426312		1e-05	0.218276	1e-05	1e-05	0.781674	1e-05	1e-05		1e-05	0.429562	1e-05	1e-05	1e-05	1e-05	1e-05	0.570378		1e-05	0.320471	1e-05	0.00241	1.1e-05	1e-05
185	s1102	1e-05	0.99999		1e-05	0.813437	0.186553		1e-05	1e-05	0.99997	1e-05		1e-05	0.657908	1e-05	1e-05	0.342062		1e-05	0.440223	0.030847	1e-05	0.528901	1e-05		1e-05	1e-05	1e-05	1e-05	0.99994	1e-05	1e-05		1e-05	0.291386	1e-05	1e-05	1e-05	1e-05	1e-05	0.708554		1e-05	0.070477	1e-05	1e-05	1e-05	1e-05
186	s873	0.007494	0.992506		1e-05	0.768649	0.231341		1e-05	1e-05	0.99997	1e-05		1e-05	0.342853	1e-05	1e-05	0.657117		1e-05	0.341038	0.118158	1e-05	0.155284	0.385501		1e-05	1e-05	1e-05	1e-05	0.99994	1e-05	1e-05		1e-05	0.340355	1e-05	1e-05	0.543269	1e-05	1e-05	0.116326		1e-05	0.087954	1e-05	1e-05	1e-05	1e-05
187	s18	0.025217	0.974783		1e-05	0.786882	0.213108		1e-05	1e-05	0.99997	1e-05		1e-05	0.311837	1e-05	1e-05	0.688133		1e-05	0.407165	1e-05	1e-05	0.536784	0.056021		1e-05	0.061136	1e-05	1e-05	0.938814	1e-05	1e-05		1e-05	0.376076	1e-05	1e-05	0.623864	1e-05	1e-05	1e-05		1e-05	0.176081	1e-05	1e-05	1e-05	1e-05
188	s25	0.080494	0.919506		1e-05	0.713259	0.286731		1e-05	1e-05	0.99997	1e-05		1e-05	0.457434	1e-05	1e-05	0.542535		1e-05	0.061708	0.458239	1.1e-05	0.480022	1e-05		1e-05	1e-05	0.188051	1e-05	0.811899	1e-05	1e-05		1e-05	0.115319	1e-05	1.5e-05	0.487085	1e-05	1e-05	0.397541		1e-05	1e-05	0.139576	1e-05	1e-05	1e-05
189	s12	0.028087	0.971913		1e-05	0.777607	0.222383		1e-05	0.054143	0.945837	1e-05		1e-05	0.046321	0.277873	1e-05	0.675787		1e-05	0.348964	1e-05	1e-05	0.650996	1e-05		1e-05	0.134706	1e-05	1e-05	0.865244	1e-05	1e-05		1e-05	0.234337	1e-05	1e-05	0.765598	1e-05	1.4e-05	1e-05		1e-05	1e-05	1e-05	0.231756	1e-05	1e-05
190	s24	0.054819	0.945181		1e-05	0.711387	0.288603		1e-05	0.00093	0.99905	1e-05		1e-05	0.405516	1e-05	1e-05	0.594454		1e-05	1e-05	0.479871	1e-05	0.520089	1e-05		1e-05	1e-05	0.126402	1e-05	0.873364	0.000194	1e-05		1e-05	0.014892	1e-05	1e-05	0.500736	1e-05	1e-05	0.484322		1e-05	1e-05	0.011139	1e-05	1e-05	1e-05
191	s1049	0.094767	0.905233		1e-05	0.664717	0.335273		1e-05	0.028326	0.971654	1e-05		1e-05	0.623892	1e-05	0.108241	0.267847		1e-05	0.005764	0.73186	1e-05	0.109239	0.153117		1e-05	1e-05	0.254	1e-05	0.74595	1e-05	1e-05		1e-05	0.211019	1e-05	1e-05	0.175648	1e-05	1e-05	0.613283		1e-05	1e-05	0.182984	1e-05	1e-05	1e-05
192	s49	0.125511	0.874489		1e-05	0.658044	0.341946		1e-05	1e-05	0.99966	0.00032		1e-05	0.412135	1e-05	0.037024	0.550822		1e-05	1e-05	0.516042	1e-05	0.436841	0.047087		1e-05	1e-05	0.179642	1e-05	0.820308	1e-05	1e-05		1e-05	0.156422	1e-05	1e-05	0.197733	1e-05	1e-05	0.645795		1e-05	0.0074	0.126813	1e-05	1e-05	1e-05
193	s36	0.208076	0.791924		1e-05	0.478594	0.521396		1e-05	1e-05	0.99997	1e-05		1.8e-05	0.300082	1e-05	0.120951	0.578939		1e-05	1e-05	0.42111	1e-05	0.464001	0.114859		1e-05	1e-05	0.028035	1e-05	0.861179	0.110746	1e-05		1e-05	1e-05	1e-05	1e-05	0.48536	1.4e-05	1e-05	0.514577		1e-05	1e-05	1e-05	1e-05	1e-05	1e-05
194	s629m	0.172033	0.827967		1e-05	0.629249	0.370741		1e-05	1e-05	0.99997	1e-05		1e-05	0.124225	0.025406	1e-05	0.850349		1e-05	0.198271	1e-05	1.1e-05	0.689453	0.112245		1e-05	0.000443	1e-05	0.035972	0.963545	1e-05	1e-05		1e-05	0.156267	1e-05	1e-05	0.843673	1e-05	1e-05	1e-05		1e-05	1e-05	1e-05	0.081558	1e-05	1e-05
195	s118	0.145116	0.854884		1e-05	0.671301	0.328689		1e-05	1e-05	0.99997	1e-05		1e-05	0.168235	0.223326	0.093127	0.515301		1e-05	1e-05	0.392986	1e-05	0.606974	1e-05		1e-05	1e-05	0.247868	1e-05	0.752082	1e-05	1e-05		1e-05	1e-05	0.20883	1e-05	0.770123	1e-05	1e-05	0.020997		1e-05	1e-05	0.161852	0.062469	1e-05	1e-05
196	s975	0.115046	0.884954		0.000195	0.692947	0.306857		1e-05	1e-05	0.999438	0.000542		1e-05	1e-05	0.691355	0.266417	0.042209		1e-05	1e-05	0.435824	1e-05	0.564136	1e-05		1e-05	1e-05	0.246525	1.6e-05	0.753419	1e-05	1e-05		1e-05	1e-05	0.173799	1e-05	0.74083	1e-05	1e-05	0.085321		1e-05	1e-05	0.198228	0.014457	1e-05	1e-05
197	s1002	0.122405	0.877595		1e-05	0.675634	0.324356		1e-05	1e-05	0.99997	1e-05		1e-05	1e-05	0.158263	1e-05	0.841707		1e-05	0.172312	0.019123	1e-05	0.772388	0.036158		1e-05	1e-05	1e-05	1e-05	0.99994	1e-05	1e-05		1e-05	0.118801	1e-05	1e-05	0.8584	1e-05	1e-05	0.022749		1e-05	1e-05	1e-05	1e-05	1e-05	1e-05
198	s73	0.199029	0.800971		1e-05	0.46826	0.53173		1e-05	1e-05	0.99997	1e-05		1e-05	0.116122	0.066172	0.118329	0.699367		1e-05	1e-05	0.332989	1e-05	0.666971	1e-05		1e-05	1e-05	0.174747	1e-05	0.825203	1e-05	1e-05		1e-05	1e-05	1e-05	1.4e-05	0.679311	1e-05	1e-05	0.320625		1e-05	1e-05	0.058055	1e-05	1e-05	1e-05
199	s23	0.187592	0.812408		1e-05	0.469922	0.530068		1e-05	1e-05	0.99997	1e-05		1e-05	0.034424	0.12358	0.099817	0.742168		1.2e-05	1e-05	0.247553	1e-05	0.752405	1e-05		1e-05	1e-05	0.09732	1e-05	0.90263	1e-05	1e-05		1e-05	1e-05	1.6e-05	1e-05	0.795733	1e-05	1e-05	0.204202		1e-05	1e-05	1e-05	1e-05	1e-05	1e-05
200	s405	0.375051	0.624949		1e-05	0.354692	0.645298		1e-05	1e-05	0.892595	0.107385		1e-05	1e-05	0.007917	1e-05	0.992053		1e-05	1e-05	1.4e-05	1e-05	0.999946	1e-05		1e-05	1e-05	1e-05	0.38371	0.61624	1e-05	1e-05		1e-05	0.00061	1e-05	1e-05	0.947981	0.00062	0.050749	1e-05		1e-05	1e-05	1e-05	1e-05	1e-05	1e-05
201	s853	0.389936	0.610064		1e-05	0.393572	0.606418		1e-05	0.095973	0.639254	0.264762		1e-05	1e-05	0.097196	1e-05	0.902774		1e-05	1e-05	1e-05	1e-05	0.794238	0.205722		1e-05	1e-05	1e-05	0.244428	0.496024	1e-05	0.259508		1e-05	1e-05	1e-05	1e-05	0.942047	1e-05	0.057893	1e-05		1e-05	1e-05	1e-05	0.252276	1e-05	1e-05
202	s465	0.443239	0.556761		0.154772	0.507351	0.337877		0.007412	0.484703	1e-05	0.507875		0.038741	1e-05	0.327922	1e-05	0.633317		1e-05	0.260317	1e-05	1e-05	0.220606	0.519047		1.9e-05	0.277629	1e-05	0.096298	1e-05	1e-05	0.626024		1e-05	1e-05	1e-05	0.331548	1e-05	1e-05	0.668392	1e-05		1e-05	1e-05	1e-05	0.387925	1e-05	1e-05
203	s1106	0.20508	0.79492		1e-05	0.539101	0.460889		1e-05	0.518807	0.230892	0.250291		1e-05	0.000645	0.360916	1e-05	0.63842		1e-05	0.193308	1e-05	1e-05	0.805198	0.001464		1e-05	0.265912	1e-05	0.472651	0.261389	1e-05	1.8e-05		1e-05	1e-05	1e-05	0.355966	0.272863	1e-05	0.371121	1e-05		1e-05	1e-05	1e-05	0.44664	1e-05	1e-05
204	s21m	0.197484	0.802516		1e-05	0.508397	0.491593		1e-05	0.004695	0.861932	0.133363		1e-05	1e-05	0.317725	0.045056	0.6372		1e-05	0.096706	1e-05	1e-05	0.754621	0.148643		1e-05	1e-05	1e-05	1e-05	0.808105	1e-05	0.191845		1e-05	1e-05	1e-05	1e-05	0.948033	0.051907	1e-05	1e-05		1e-05	1e-05	1e-05	0.364268	1e-05	0.016318
205	s96	0.008667	0.991333		1e-05	0.822828	0.177162		1e-05	0.120171	0.879809	1e-05		1e-05	1e-05	0.72725	1e-05	0.27272		1e-05	0.262467	1e-05	1e-05	0.737493	1e-05		1e-05	0.182229	1e-05	1e-05	0.817721	1e-05	1e-05		1e-05	1e-05	1e-05	0.184791	0.815149	1e-05	1e-05	1e-05		1e-05	1e-05	1e-05	0.649527	1e-05	1e-05
206	s59	0.189683	0.810317		1e-05	0.498193	0.501797		1e-05	0.105516	0.729705	0.164769		1e-05	1e-05	0.361256	0.054039	0.584685		1e-05	0.192191	1e-05	1e-05	0.607497	0.200282		1e-05	0.126907	1e-05	1.1e-05	0.422735	1e-05	0.450318		1e-05	1e-05	1e-05	0.15202	0.818182	0.029749	1e-05	1e-05		1e-05	1e-05	1e-05	0.701021	0.246487	1e-05
207	s17	1e-05	0.99999		1e-05	0.908859	0.091131		1e-05	0.153538	0.846442	1e-05		1e-05	1e-05	0.875103	1e-05	0.124867		1e-05	0.297644	1e-05	1e-05	0.702316	1e-05		1e-05	0.194867	0.02256	1e-05	0.782533	1e-05	1e-05		1e-05	1e-05	1e-05	0.678881	0.321059	1e-05	1e-05	1e-05		1e-05	1e-05	1e-05	0.828371	1e-05	1e-05
208	s62	1e-05	0.99999		1e-05	0.848638	0.151352		1e-05	0.064843	0.935137	1e-05		1e-05	1e-05	0.785384	1e-05	0.214586		1e-05	0.203559	1e-05	1e-05	0.796401	1e-05		1e-05	0.202728	1e-05	0.219244	0.577987	1e-05	1e-05		1e-05	1e-05	1e-05	0.186629	0.813311	1e-05	1e-05	1e-05		1e-05	1e-05	1e-05	0.726181	1e-05	1e-05
209	s7	0.068499	0.931501		1e-05	0.71976	0.28023		1e-05	1e-05	0.99997	1e-05		1e-05	1e-05	0.235179	1e-05	0.764791		1e-05	1e-05	1e-05	1e-05	0.99995	1e-05		1e-05	1e-05	1e-05	0.272232	0.727718	1e-05	1e-05		1e-05	1.1e-05	1e-05	1e-05	0.998376	1e-05	0.000294	0.001279		1e-05	1e-05	1e-05	0.141256	1e-05	1e-05
210	s1083	0.182869	0.817131		0.027265	0.508659	0.464076		1e-05	1e-05	0.99997	1e-05		0.162949	0.514249	1e-05	1e-05	0.322782		1e-05	1e-05	0.710713	1e-05	0.289247	1e-05		0.020695	1e-05	0.506811	0.076653	0.395811	1e-05	1e-05		1e-05	1e-05	1e-05	1e-05	1e-05	1e-05	0.005227	0.994713		1e-05	1e-05	0.171203	1e-05	1e-05	1e-05
211	s624	0.037097	0.962903		0.045345	0.856938	0.097717		1e-05	0.028572	0.971408	1e-05		1e-05	1e-05	0.646798	1.3e-05	0.353169		1e-05	0.166586	1.1e-05	1e-05	0.833373	1e-05		1e-05	0.106023	1e-05	0.078974	0.814963	1e-05	1e-05		1e-05	1e-05	1e-05	0.020566	0.979374	1e-05	1e-05	1e-05		1e-05	1e-05	1e-05	0.29598	1e-05	1e-05
212	s491	0.021267	0.978733		1e-05	0.748515	0.251475		1e-05	1e-05	0.99997	1e-05		1e-05	1e-05	0.348057	1e-05	0.651913		1e-05	0.005439	1e-05	1e-05	0.994521	1e-05		1e-05	1e-05	1e-05	1e-05	0.99994	1e-05	1e-05		1e-05	1e-05	1e-05	0.003067	0.996873	1e-05	1e-05	1e-05		1e-05	1e-05	1e-05	0.523723	1e-05	1e-05
213	s874	0.000219	0.999781		1e-05	0.781621	0.218369		1e-05	1e-05	0.99997	1e-05		1e-05	1e-05	0.351231	1e-05	0.648739		1e-05	1e-05	1e-05	1e-05	0.99995	1e-05		1e-05	1e-05	1e-05	1e-05	0.99994	1e-05	1e-05		1e-05	1e-05	1e-05	1e-05	0.99993	1e-05	1e-05	1e-05		1e-05	1e-05	1e-05	0.26824	1e-05	1e-05
214	s14	0.033776	0.966224		1e-05	0.743347	0.256643		1e-05	1e-05	0.99997	1e-05		1e-05	1e-05	0.288967	1e-05	0.711003		1e-05	1.1e-05	1e-05	1e-05	0.999949	1e-05		1e-05	1e-05	1e-05	1e-05	0.99994	1e-05	1e-05		1e-05	1e-05	1e-05	1e-05	0.99993	1e-05	1e-05	1e-05		1e-05	1e-05	1e-05	0.567918	1e-05	1e-05
215	s15	0.028821	0.971179		1e-05	0.747254	0.252736		1e-05	1e-05	0.99997	1e-05		1e-05	1e-05	0.244196	1e-05	0.755774		1e-05	1e-05	1e-05	1e-05	0.99995	1e-05		1e-05	1e-05	1e-05	1e-05	0.99994	1e-05	1e-05		1e-05	1e-05	1e-05	1e-05	0.99993	1e-05	1e-05	1e-05		1e-05	1e-05	1e-05	0.580208	1e-05	1e-05
216	s8	0.063696	0.936304		1e-05	0.76857	0.23142		1e-05	0.06661	0.93337	1e-05		1e-05	0.669247	1e-05	0.006837	0.323896		1e-05	0.061026	0.756437	1e-05	0.118876	0.06364		1e-05	1e-05	0.266703	1e-05	0.733247	1e-05	1e-05		1e-05	0.23263	1e-05	0.008137	1e-05	1e-05	1e-05	0.759183		1e-05	0.02242	0.206023	1e-05	1e-05	1e-05
217	s1105	0.138636	0.861364		1e-05	0.648828	0.351162		1e-05	1e-05	0.99997	1e-05		1e-05	0.356345	1e-05	0.010485	0.63315		1e-05	1e-05	0.619466	1e-05	0.326179	0.054325		1e-05	1e-05	0.094333	1e-05	0.893624	0.012003	1e-05		1e-05	1e-05	1e-05	1e-05	0.124647	1e-05	1e-05	0.875293		1e-05	1e-05	0.001726	1e-05	1e-05	1e-05
218	s419	0.178863	0.821137		1e-05	0.554736	0.445254		1e-05	0.001837	0.952792	0.045361		1e-05	0.532734	1e-05	0.182936	0.28431		1e-05	1e-05	0.666	1e-05	0.004212	0.329757		1e-05	1.6e-05	0.083862	1e-05	0.770371	0.145721	1e-05		1e-05	1e-05	1e-05	1e-05	1e-05	1e-05	0.044525	0.955415		1e-05	1e-05	0.008845	1e-05	0.220056	1e-05
219	s335	0.164467	0.835533		1e-05	0.454747	0.545243		1e-05	0.000761	0.999219	1e-05		1.1e-05	0.354683	1e-05	0.102125	0.543172		1e-05	1e-05	0.693587	1e-05	1e-05	0.306373		1e-05	1e-05	0.091701	1e-05	0.816025	0.092234	1e-05		1e-05	1e-05	1e-05	1e-05	1e-05	1e-05	1e-05	0.99993		1e-05	1e-05	1e-05	1e-05	0.456617	1e-05
220	s336	0.11698	0.88302		1e-05	0.457744	0.542246		1e-05	1e-05	0.99997	1e-05		1e-05	0.189884	1e-05	1e-05	0.810086		1e-05	0.257306	0.081374	1e-05	1e-05	0.66129		1e-05	1e-05	1e-05	1e-05	0.99994	1e-05	1e-05		1e-05	0.124575	1e-05	1e-05	1e-05	1e-05	1e-05	0.875365		1e-05	1e-05	1e-05	1e-05	1e-05	1e-05
221	s345	0.463773	0.536227		1e-05	0.19977	0.80022		1e-05	1e-05	0.598784	0.401196		1e-05	0.069711	1e-05	0.39778	0.532489		1e-05	1e-05	0.283187	0.141105	1e-05	0.575678		1e-05	1e-05	1e-05	0.012618	0.551983	0.435359	1e-05		1e-05	0.001524	1e-05	1e-05	1e-05	0.318428	0.036379	0.643629		1e-05	1e-05	1e-05	1e-05	1e-05	0.34945
222	s868	0.223939	0.776061		1e-05	0.40702	0.59297		1e-05	1e-05	0.915192	0.084788		1e-05	0.613651	1e-05	0.386319	1e-05		1e-05	1e-05	0.858143	0.141817	1e-05	1e-05		1e-05	1e-05	0.297535	1e-05	0.553329	0.149097	1e-05		1e-05	1e-05	1e-05	1e-05	1e-05	1e-05	1e-05	0.99993		1e-05	1e-05	0.5205	1e-05	0.201973	1e-05
223	s127	0.304558	0.695442		1e-05	0.403856	0.596134		1e-05	1e-05	0.882527	0.117453		1e-05	0.493016	1e-05	0.506954	1e-05		1e-05	1e-05	0.791622	0.208338	1e-05	1e-05		1e-05	1e-05	0.406801	1e-05	0.384903	0.208256	1e-05		1e-05	1e-05	1e-05	1e-05	1e-05	0.030207	1e-05	0.969733		1e-05	1e-05	0.202226	1e-05	0.045073	0.126635
224	s1146	0.191938	0.808062		1e-05	0.462535	0.537455		1e-05	1e-05	0.999234	0.000746		1e-05	0.620848	1e-05	0.317508	0.061624		1e-05	1e-05	0.938791	0.061169	1e-05	1e-05		1e-05	1e-05	0.481213	1e-05	0.487128	0.031619	1e-05		1e-05	1e-05	1e-05	1e-05	1e-05	0.000338	1e-05	0.999602		1e-05	1e-05	0.250826	1e-05	1e-05	1e-05
225	s1214	0.275174	0.724826		0.000412	0.459872	0.539716		1e-05	1e-05	0.879173	0.120807		0.036005	0.589624	1e-05	0.28386	0.090501		1e-05	1e-05	0.855152	0.144808	1e-05	1e-05		0.008992	1e-05	0.569928	1e-05	0.261126	0.159924	1e-05		1e-05	1e-05	0.144785	1e-05	1e-05	0.056956	1e-05	0.798209		1e-05	1e-05	0.515699	1e-05	0.185727	1e-05
226	s486	0.091088	0.908912		1e-05	0.738868	0.261122		1.6e-05	0.019754	0.98022	1e-05		1e-05	0.715636	1e-05	0.114183	0.170161		1e-05	1e-05	0.949792	1e-05	0.050168	1e-05		1e-05	1e-05	0.63567	1e-05	0.36428	1e-05	1e-05		1e-05	1e-05	0.23342	0.002568	1e-05	1e-05	1e-05	0.763962		1e-05	1e-05	0.590804	1e-05	1e-05	1e-05
227	s481	0.127611	0.872389		1e-05	0.624699	0.375291		1e-05	1e-05	0.99997	1e-05		1e-05	0.653226	1e-05	0.221313	0.12544		1e-05	0.001317	0.9666	1e-05	0.032054	1e-05		1e-05	1e-05	0.485923	1e-05	0.514027	1e-05	1e-05		1e-05	1e-05	1e-05	1e-05	1e-05	1e-05	1e-05	0.99993		1e-05	1e-05	0.237395	1e-05	1.2e-05	1e-05
228	s482	0.125111	0.874889		1e-05	0.643665	0.356325		1e-05	1e-05	0.99997	1e-05		1e-05	0.682028	1e-05	0.234757	0.083195		1e-05	1e-05	0.998537	0.001423	1e-05	1e-05		1e-05	1e-05	0.420886	1e-05	0.579064	1e-05	1e-05		1e-05	1e-05	1e-05	0.000671	1e-05	1e-05	1e-05	0.999269		1e-05	1e-05	0.300184	1e-05	1e-05	1e-05
229	s378	0.109166	0.890834		1e-05	0.657325	0.342665		1e-05	1e-05	0.99997	1e-05		1e-05	0.694698	1e-05	0.22626	0.079022		1e-05	1e-05	0.99995	1e-05	1e-05	1e-05		1e-05	1e-05	0.624559	1e-05	0.375391	1e-05	1e-05		1e-05	1e-05	1e-05	1e-05	1e-05	1e-05	1e-05	0.99993		1e-05	1e-05	0.561423	1e-05	1e-05	1e-05
230	s1104	0.087605	0.912395		1e-05	0.675083	0.324907		1e-05	1e-05	0.999508	0.000472		1e-05	0.565102	1e-05	0.113808	0.32107		1e-05	1e-05	0.878353	1e-05	0.121607	1e-05		1e-05	1e-05	0.367506	1e-05	0.632444	1e-05	1e-05		1e-05	1e-05	1e-05	1e-05	1e-05	1e-05	1e-05	0.99993		1e-05	1e-05	0.274357	1e-05	1e-05	1e-05
231	s1045	0.211882	0.788118		1e-05	0.403687	0.596303		1e-05	1e-05	0.99997	1e-05		1e-05	0.637236	1e-05	0.362734	1e-05		1e-05	1e-05	0.924015	0.075945	1e-05	1e-05		1e-05	1e-05	0.526442	1e-05	0.384119	0.089399	1e-05		1e-05	1e-05	0.000781	1e-05	1e-05	1e-05	1e-05	0.999159		1e-05	1e-05	0.253652	1e-05	1e-05	0.030432
232	s1047	0.137891	0.862109		1e-05	0.516835	0.483155		1e-05	1e-05	0.99997	1e-05		1e-05	0.700876	1e-05	0.299094	1e-05		1e-05	1e-05	0.982708	0.017252	1e-05	1e-05		1e-05	1e-05	0.6892	1e-05	0.277097	0.033663	1e-05		1e-05	1e-05	0.184994	1e-05	1e-05	1e-05	1e-05	0.814946		1e-05	1e-05	0.526037	1e-05	1e-05	1e-05
233	s1067m	0.190633	0.809367		1e-05	0.472496	0.527494		0.005257	1e-05	0.98605	0.008684		1e-05	0.560332	1e-05	0.233565	0.206083		1.3e-05	1e-05	0.901678	0.048053	0.050236	1e-05		1e-05	1e-05	0.360887	1e-05	0.619339	0.019735	1e-05		1e-05	1e-05	1e-05	1e-05	1.2e-05	1e-05	1e-05	0.999928		1e-05	1e-05	0.212209	1e-05	1e-05	0.005715
234	s621	0.294009	0.705991		1e-05	0.313046	0.686944		0.006287	0.00465	0.861111	0.127952		1e-05	0.466729	1e-05	0.412315	0.120936		1e-05	0.001574	0.696749	0.147192	0.143793	0.010683		1e-05	1e-05	0.450648	0.033401	0.316081	0.199841	1e-05		1e-05	1e-05	1e-05	1e-05	0.006371	0.027748	1.6e-05	0.965825		1e-05	1e-05	0.171923	1e-05	0.178666	0.034352
235	s373	0.401756	0.598244		1e-05	0.256854	0.743136		1e-05	1e-05	0.847062	0.152918		1e-05	0.154008	1e-05	0.312413	0.53356		1e-05	1e-05	0.751197	0.15431	0.094463	1e-05		1e-05	1e-05	0.202317	0.049181	0.536116	0.212356	1e-05		1e-05	1e-05	1e-05	1e-05	1e-05	1e-05	0.043301	0.956639		1.4e-05	1e-05	0.23895	1e-05	0.561198	1e-05
236	s332	0.392791	0.607209		1e-05	0.365745	0.634245		1e-05	0.043176	0.82598	0.130834		1e-05	0.445824	1e-05	0.527534	0.026622		1e-05	1e-05	0.775469	0.221753	1e-05	0.002748		1e-05	1e-05	0.481488	1e-05	0.257648	0.260824	1e-05		1e-05	1e-05	0.070941	1e-05	1e-05	0.041807	1e-05	0.887202		1e-05	1e-05	0.322164	1e-05	0.520346	1e-05
237	s384	0.435747	0.564253		1e-05	0.350654	0.649336		1e-05	0.183196	0.465441	0.351353		1e-05	0.370405	1e-05	0.470924	0.158651		1e-05	1e-05	0.646827	0.33286	0.020283	1e-05		1e-05	1e-05	0.477775	0.070037	0.130824	0.321334	1e-05		1e-05	1e-05	0.28374	1e-05	1e-05	0.211565	0.03892	0.465734		1e-05	1e-05	0.499764	1e-05	0.244217	0.1809
238	s398	0.643633	0.356367		1e-05	0.089054	0.910936		1e-05	1e-05	0.39491	0.60507		1e-05	0.01555	1e-05	0.576932	0.407498		1e-05	1e-05	0.237662	0.544602	0.217706	1e-05		1e-05	1e-05	0.206576	0.290912	1e-05	0.502472	1e-05		1e-05	1e-05	1e-05	1e-05	1e-05	0.298412	0.150273	0.551266		1.4e-05	1e-05	0.160964	1e-05	0.168813	0.313764
239	s194	0.602017	0.397983		1e-05	0.055077	0.944913		1e-05	0.002117	0.361386	0.636487		1e-05	0.012645	1e-05	0.584997	0.402338		1e-05	1e-05	0.191775	0.175628	1e-05	0.632567		1e-05	1e-05	1e-05	0.053066	0.326366	0.61922	0.001318		1e-05	1e-05	1e-05	1.1e-05	1e-05	0.310417	0.080407	0.609125		1e-05	1e-05	1e-05	1e-05	0.84558	1e-05
240	s346	0.543145	0.456855		1e-05	0.146748	0.853242		1e-05	1e-05	0.52644	0.47354		1e-05	0.013297	1e-05	0.405589	0.581094		1e-05	1e-05	0.211159	0.17296	0.108109	0.507752		1e-05	1e-05	1e-05	0.10154	0.449966	0.448453	1e-05		1e-05	6.4e-05	1e-05	1e-05	1e-05	0.29512	0.156455	0.548321		1e-05	1.3e-05	1.1e-05	1e-05	0.484796	0.157151
241	s1036	0.623894	0.376106		1e-05	0.110947	0.889043		1e-05	1e-05	0.4574	0.54258		1e-05	0.225757	1e-05	0.726796	0.047427		1e-05	1e-05	0.3585	0.64146	1e-05	1e-05		1e-05	1.2e-05	0.098582	1e-05	0.243111	0.658265	1e-05		1e-05	1e-05	0.001345	1e-05	1e-05	0.476539	1e-05	0.522066		1e-05	1e-05	0.03916	1e-05	1e-05	0.591878
242	s349m	0.582597	0.417403		0.018735	0.180659	0.800606		0.019887	1e-05	0.516465	0.463638		0.020355	1e-05	0.001345	0.313584	0.664706		0.021374	1e-05	1e-05	0.360678	0.617918	1e-05		0.008674	1e-05	0.013918	0.360191	0.284451	0.274272	0.058484		0.01282	1e-05	1e-05	1e-05	0.617891	0.369239	1e-05	1e-05		0.012249	1e-05	0.012576	1e-05	0.209774	0.128986
243	s401m	0.589318	0.410682		1e-05	0.159292	0.840698		1e-05	1e-05	0.398495	0.601485		1e-05	0.116236	1e-05	0.563097	0.320646		1.4e-05	1e-05	0.225783	0.247839	1e-05	0.526345		1e-05	1e-05	1e-05	1e-05	0.393015	0.606935	1e-05		1e-05	0.173409	1e-05	1e-05	1.9e-05	0.608508	1e-05	0.218024		1e-05	0.017663	1e-05	1e-05	1e-05	0.552866
244	s1490m	0.71719	0.28281		0.032225	0.091598	0.876177		0.020654	0.069412	0.182023	0.727911		0.019057	0.178284	0.000389	0.80226	1e-05		0.015047	1e-05	0.274379	0.710544	1e-05	1e-05		0.008405	1e-05	0.237575	1e-05	1e-05	0.632603	0.121387		0.021759	1e-05	0.066604	1e-05	1e-05	0.515793	0.039666	0.356148		0.005287	1e-05	0.181346	1e-05	0.341614	0.339229
245	s01071	0.826056	0.173944		0.360788	0.10052	0.538692		0.328538	0.16465	1e-05	0.506801		0.349842	1e-05	1e-05	0.282253	0.367886		0.324593	1e-05	1e-05	0.388633	0.286743	1e-05		0.110007	1e-05	0.053134	0.221101	1e-05	0.119737	0.496002		0.116667	1e-05	1.1e-05	1e-05	1e-05	0.178768	0.704511	1.2e-05		0.11853	1e-05	1e-05	1e-05	1e-05	0.222591
246	s1444	0.685876	0.314124		1e-05	0.093156	0.906834		1e-05	1e-05	0.284739	0.715241		1e-05	0.227459	1e-05	0.772511	1e-05		1e-05	0.004412	0.298444	0.697114	1e-05	1e-05		1e-05	1e-05	0.274953	1e-05	1e-05	0.724997	1e-05		1e-05	1e-05	0.263361	1e-05	1e-05	0.698309	1e-05	0.03828		1e-05	1e-05	0.305926	1e-05	1e-05	0.694004
247	s1797	0.428083	0.571917		1e-05	0.403189	0.596801		1e-05	0.447603	0.013137	0.53925		1e-05	0.454484	1e-05	0.545486	1e-05		1e-05	1e-05	0.644072	0.355884	1.3e-05	1e-05		1e-05	1e-05	0.594297	0.005223	1e-05	0.40044	1e-05		1e-05	1e-05	0.62017	1e-05	1e-05	0.37977	1e-05	1e-05		1e-05	1e-05	0.569957	1e-05	0.23695	0.193033
248	s2072	0.444273	0.555727		1e-05	0.380165	0.619825		1e-05	0.44347	1e-05	0.55651		1e-05	0.436663	1e-05	0.563307	1e-05		1.3e-05	0.001282	0.61795	0.380735	1e-05	1e-05		1e-05	1e-05	0.596676	1e-05	1e-05	0.403267	1.6e-05		1e-05	1e-05	0.603131	1e-05	1e-05	0.396809	1e-05	1e-05		1e-05	1e-05	0.602614	1e-05	0.118943	0.278383
249	s334	0.566775	0.433225		1e-05	0.177856	0.822134		1e-05	1e-05	0.512266	0.487714		1e-05	0.259225	1e-05	0.740745	1e-05		1e-05	1e-05	0.45197	0.54799	1e-05	1e-05		1e-05	1e-05	0.353248	1.1e-05	0.001889	0.644823	1e-05		1e-05	1e-05	0.069494	1e-05	1e-05	0.336971	1e-05	0.593485		1e-05	1e-05	0.176031	1e-05	0.750413	0.073496
250	s331m	0.602202	0.397798		1e-05	0.141561	0.858429		1e-05	1e-05	0.500663	0.499317		1e-05	0.219112	1e-05	0.780858	1e-05		1.1e-05	1.3e-05	0.383168	0.616788	1e-05	1e-05		1e-05	1e-05	0.297906	1e-05	0.016185	0.68587	1e-05		1e-05	1e-05	0.082358	1e-05	1e-05	0.444885	1e-05	0.472707		1e-05	1e-05	0.179417	1e-05	0.683096	0.137427
251	s1473	0.302635	0.697365		1e-05	0.444536	0.555454		1e-05	0.268314	0.437555	0.294122		1e-05	0.518153	1e-05	0.481817	1e-05		1e-05	1.1e-05	0.753483	0.246475	1e-05	1e-05		1e-05	1e-05	0.709595	1e-05	1e-05	0.290355	1e-05		1e-05	1e-05	0.719427	1e-05	1e-05	0.280513	1e-05	1e-05		1e-05	1e-05	0.597156	1e-05	0.402765	1e-05
252	s33	0.379525	0.620475		1e-05	0.418101	0.581889		1e-05	0.099666	0.682832	0.217492		1e-05	0.482771	1e-05	0.517199	1e-05		1.4e-05	1e-05	0.772238	0.227719	1e-05	1e-05		1e-05	1e-05	0.697614	1e-05	1e-05	0.302336	1e-05		1e-05	1e-05	0.259933	1e-05	1e-05	0.137214	1e-05	0.602803		1e-05	1e-05	0.446315	1e-05	0.553615	1e-05
253	s351	0.68744	0.31256		1e-05	0.031245	0.968745		1e-05	1e-05	0.27267	0.72731		1e-05	0.1117	1e-05	0.88827	1e-05		1e-05	1e-05	0.246134	0.73978	1e-05	0.014056		1e-05	1e-05	0.140124	1e-05	0.047466	0.812369	1e-05		1e-05	1e-05	1e-05	1e-05	1e-05	0.448627	1e-05	0.551313		1e-05	1e-05	1e-05	1e-05	0.99992	1e-05
254	s370	0.694005	0.305995		0.002934	0.042059	0.955006		0.005392	1e-05	0.558381	0.436217		0.011176	0.016576	1e-05	0.67593	0.296309		1e-05	1e-05	0.266927	0.622831	0.110212	1e-05		0.003778	1e-05	1e-05	1e-05	0.347929	0.648253	1e-05		1e-05	1e-05	1.2e-05	1e-05	1e-05	0.35902	1e-05	0.640919		1e-05	1e-05	1e-05	1e-05	0.447873	0.229212
255	s484	0.550888	0.449112		1e-05	0.139295	0.860695		1e-05	1e-05	0.622081	0.377899		1e-05	0.233164	1e-05	0.766806	1e-05		1e-05	1e-05	0.571379	0.428581	1e-05	1e-05		1e-05	1e-05	0.13077	1.6e-05	0.287444	0.581739	1e-05		1e-05	1e-05	1e-05	1e-05	1e-05	0.272408	1e-05	0.727532		1e-05	1e-05	0.046577	1e-05	0.953353	1e-05
256	s344	0.714943	0.285057		1e-05	1e-05	0.99998		1e-05	1e-05	0.239224	0.760756		1e-05	0.061245	1e-05	0.938725	1e-05		1e-05	1e-05	0.241381	0.758575	1.3e-05	1e-05		1e-05	1e-05	0.090873	1e-05	0.069995	0.839091	1e-05		1e-05	1e-05	1e-05	1e-05	1e-05	0.4824	1e-05	0.51754		1e-05	1e-05	1e-05	1e-05	0.990224	0.009245
257	s414	0.689923	0.310077		1e-05	0.033035	0.966955		1e-05	0.000491	0.331949	0.66755		1e-05	0.135769	1e-05	0.864201	1e-05		1e-05	1e-05	0.31635	0.68361	1e-05	1e-05		1e-05	1e-05	0.038996	1e-05	0.241563	0.719401	1e-05		1e-05	1e-05	1e-05	1e-05	1e-05	0.379138	1e-05	0.620802		1e-05	1e-05	0.013411	1e-05	0.903239	0.025182
258	s3000	1e-05	0.99999		1e-05	0.878065	0.121925		1e-05	0.724388	0.275592	1e-05		1e-05	0.811481	1e-05	1e-05	0.188489		1e-05	0.715506	0.136469	1.3e-05	1e-05	0.147993		1e-05	0.702563	1e-05	1e-05	0.297387	1e-05	1e-05		1e-05	0.808236	1e-05	1e-05	1e-05	1e-05	1e-05	0.191704		1e-05	0.777034	1e-05	1e-05	1e-05	1e-05
259	sxj06	0.095912	0.904088		0.00575	0.752425	0.241825		0.012355	0.460623	0.500031	0.026991		0.000633	0.525042	1e-05	1e-05	0.474305		1e-05	0.595367	1.1e-05	1e-05	1e-05	0.404592		1.6e-05	0.400339	1e-05	0.027021	0.531273	1e-05	0.041331		1e-05	0.567464	1.7e-05	1e-05	0.358321	1e-05	0.074158	1e-05		1e-05	0.524768	1e-05	1e-05	1e-05	1e-05
260	s2993	0.020528	0.979472		1e-05	0.946797	0.053193		1.4e-05	0.952115	1e-05	0.047861		1e-05	0.952052	1e-05	0.047918	1e-05		1e-05	0.957172	1e-05	0.042788	1e-05	1e-05		1e-05	0.945421	1e-05	1e-05	1e-05	0.054529	1e-05		1e-05	0.962282	1e-05	1e-05	1e-05	0.037658	1e-05	1e-05		1e-05	0.958764	1e-05	1e-05	1e-05	0.041166
261	s472	0.082496	0.917504		0.003522	0.831289	0.165189		1e-05	0.839353	0.001259	0.159377		1e-05	0.843686	1e-05	0.136645	0.01965		1e-05	0.800912	1e-05	0.065329	1e-05	0.13373		1e-05	0.809979	1e-05	1e-05	0.037894	0.152087	1e-05		1e-05	0.856985	1e-05	1e-05	1e-05	0.142955	1e-05	1e-05		1e-05	0.841705	1e-05	1e-05	1e-05	0.124896
262	s163	1e-05	0.99999		1e-05	0.99998	1e-05		1e-05	0.974317	0.025663	1e-05		1e-05	0.749339	0.250631	1e-05	1e-05		1e-05	0.977797	1e-05	1e-05	1e-05	0.022163		1e-05	0.920863	1e-05	1e-05	0.079087	1e-05	1e-05		1e-05	0.99993	1e-05	1e-05	1e-05	1e-05	1e-05	1e-05		1e-05	0.97551	1e-05	1e-05	0.02442	1e-05
263	s165	1e-05	0.99999		1e-05	0.99998	1e-05		1e-05	0.945225	0.054755	1e-05		1e-05	0.254662	0.745308	1e-05	1e-05		1e-05	0.976837	1e-05	0.004053	1e-05	0.01908		1e-05	0.88886	1e-05	1e-05	0.11109	1e-05	1e-05		1e-05	0.315934	1e-05	0.680944	1e-05	1e-05	1e-05	0.003072		1e-05	0.279569	1e-05	0.68209	1e-05	1e-05
264	s214	1e-05	0.99999		1e-05	0.99998	1e-05		1e-05	0.99997	1e-05	1e-05		1e-05	0.993295	0.006675	1e-05	1e-05		1e-05	0.997863	1e-05	1e-05	1e-05	0.002097		1e-05	0.9975	1e-05	1e-05	1e-05	0.00245	1e-05		1e-05	0.992508	0.007432	1e-05	1e-05	1e-05	1e-05	1e-05		1e-05	0.998241	1e-05	1e-05	1e-05	1e-05
265	s483	1e-05	0.99999		1e-05	0.873466	0.126524		1e-05	0.478059	0.521921	1e-05		1e-05	0.761247	1e-05	1e-05	0.238723		1e-05	0.645502	0.214203	1e-05	0.048311	0.091964		1e-05	0.46549	1e-05	1e-05	0.53446	1e-05	1e-05		1e-05	0.695061	1e-05	1e-05	0.010407	1e-05	1e-05	0.294482		1e-05	0.52688	1e-05	0.001123	1e-05	1e-05
266	s728	1e-05	0.99999		1e-05	0.99998	1e-05		1e-05	0.99997	1e-05	1e-05		1e-05	0.99996	1e-05	1e-05	1e-05		1e-05	0.99995	1e-05	1e-05	1e-05	1e-05		1e-05	0.988655	1.5e-05	1e-05	0.011291	1e-05	1e-05		1e-05	0.99807	1e-05	0.001862	1e-05	1e-05	1e-05	1.7e-05		1e-05	0.997055	1e-05	1.1e-05	1e-05	1e-05
267	s729	1e-05	0.99999		1e-05	0.99998	1e-05		1e-05	0.99997	1e-05	1e-05		1e-05	0.999318	1e-05	0.000652	1e-05		1e-05	0.997748	0.002212	1e-05	1e-05	1e-05		1e-05	0.993077	1e-05	1e-05	0.006873	1e-05	1e-05		1e-05	0.99993	1e-05	1e-05	1e-05	1e-05	1e-05	1e-05		1e-05	0.997964	1.3e-05	1e-05	1e-05	1e-05
268	s221m	1e-05	0.99999		1e-05	0.99998	1e-05		1e-05	0.99997	1e-05	1e-05		1e-05	0.992071	0.007899	1e-05	1e-05		1e-05	0.999061	0.000899	1e-05	1e-05	1e-05		1e-05	0.99868	1e-05	1e-05	0.00127	1e-05	1e-05		1e-05	0.998184	1e-05	0.001756	1e-05	1e-05	1e-05	1e-05		1e-05	0.99992	1e-05	1e-05	1e-05	1e-05
269	s660	0.033877	0.966123		1e-05	0.890352	0.109638		1e-05	0.811572	0.132978	0.055441		1.1e-05	0.783199	1e-05	1e-05	0.21677		1e-05	0.836058	0.001601	1e-05	1e-05	0.162311		1e-05	0.784977	1e-05	0.075737	0.139246	1e-05	1e-05		1e-05	0.927006	1.4e-05	1e-05	1e-05	1e-05	0.072927	1.3e-05		1e-05	0.833849	1e-05	1e-05	0.139839	1e-05
270	s299	1e-05	0.99999		1e-05	0.99998	1e-05		1e-05	0.99997	1e-05	1e-05		1e-05	0.614566	0.385404	1e-05	1e-05		1e-05	0.99995	1e-05	1e-05	1e-05	1e-05		1e-05	0.998869	1e-05	1e-05	0.001081	1e-05	1e-05		1e-05	0.99993	1e-05	1e-05	1e-05	1e-05	1e-05	1e-05		1e-05	0.999917	1.2e-05	1e-05	1e-05	1e-05
271	s317	1e-05	0.99999		1e-05	0.99998	1e-05		1e-05	0.99997	1e-05	1e-05		1e-05	0.99996	1e-05	1e-05	1e-05		1e-05	0.99995	1e-05	1e-05	1e-05	1e-05		1e-05	0.99994	1e-05	1e-05	1e-05	1e-05	1e-05		1e-05	0.999929	1e-05	1.1e-05	1e-05	1e-05	1e-05	1e-05		1e-05	0.99992	1e-05	1e-05	1e-05	1e-05
272	s318	1e-05	0.99999		1e-05	0.99998	1e-05		1e-05	0.99997	1e-05	1e-05		1e-05	0.99996	1e-05	1e-05	1e-05		1e-05	0.99995	1e-05	1e-05	1e-05	1e-05		1e-05	0.99994	1e-05	1e-05	1e-05	1e-05	1e-05		1e-05	0.999925	1e-05	1.5e-05	1e-05	1e-05	1e-05	1e-05		1e-05	0.99992	1e-05	1e-05	1e-05	1e-05
273	s882	1e-05	0.99999		1e-05	0.99998	1e-05		1e-05	0.99997	1e-05	1e-05		1e-05	0.99996	1e-05	1e-05	1e-05		1.6e-05	0.999944	1e-05	1e-05	1e-05	1e-05		1e-05	0.99994	1e-05	1e-05	1e-05	1e-05	1e-05		1e-05	0.99993	1e-05	1e-05	1e-05	1e-05	1e-05	1e-05		1e-05	0.99992	1e-05	1e-05	1e-05	1e-05
274	s995	1e-05	0.99999		1e-05	0.999979	1.1e-05		1e-05	0.99997	1e-05	1e-05		1e-05	0.99996	1e-05	1e-05	1e-05		1e-05	0.999944	1e-05	1.6e-05	1e-05	1e-05		1e-05	0.99994	1e-05	1e-05	1e-05	1e-05	1e-05		1e-05	0.99993	1e-05	1e-05	1e-05	1e-05	1e-05	1e-05		1e-05	0.99992	1e-05	1e-05	1e-05	1e-05
275	s916	1e-05	0.99999		1e-05	0.897225	0.102765		1e-05	0.722092	0.277888	1e-05		1e-05	0.797677	1e-05	1e-05	0.202293		1e-05	0.815828	1e-05	1e-05	1e-05	0.184132		1e-05	0.600216	1e-05	1e-05	0.399734	1e-05	1e-05		1e-05	0.8304	1e-05	1e-05	0.019487	1e-05	1e-05	0.150062		1e-05	0.773428	1e-05	1e-05	1e-05	1e-05
276	s973	0.004884	0.995116		1e-05	0.894835	0.105155		1e-05	0.727282	0.272698	1e-05		1e-05	0.817713	1e-05	1e-05	0.182257		1e-05	0.835467	1e-05	1e-05	1e-05	0.164493		1e-05	0.544134	1e-05	1e-05	0.455816	1e-05	1e-05		1e-05	0.807801	1e-05	1e-05	1e-05	1e-05	0.009758	0.182391		1e-05	0.760526	1e-05	1e-05	0.001817	1e-05
277	s912	1e-05	0.99999		1e-05	0.99998	1e-05		1.6e-05	0.999964	1e-05	1e-05		1e-05	0.99996	1e-05	1e-05	1e-05		1e-05	0.99995	1e-05	1e-05	1e-05	1e-05		1e-05	0.99994	1e-05	1e-05	1e-05	1e-05	1e-05		1e-05	0.998167	0.001773	1e-05	1e-05	1e-05	1e-05	1e-05		1e-05	0.999918	1e-05	1e-05	1e-05	1e-05
278	s661m	1e-05	0.99999		1e-05	0.99998	1e-05		1e-05	0.99997	1e-05	1e-05		1e-05	0.99996	1e-05	1e-05	1e-05		1e-05	0.99995	1e-05	1e-05	1e-05	1e-05		1e-05	0.99994	1e-05	1e-05	1e-05	1e-05	1e-05		1e-05	0.998004	1e-05	1e-05	1e-05	1e-05	1e-05	0.001936		1e-05	0.998968	1e-05	0.000962	1e-05	1e-05
279	s1064	0.01849	0.98151		1e-05	0.913926	0.086064		1e-05	0.340333	0.659647	1e-05		1e-05	0.53054	0.236018	1e-05	0.233422		1e-05	0.759418	1e-05	1e-05	0.227969	0.012582		1e-05	0.367358	1e-05	1e-05	0.624155	1e-05	0.008447		1e-05	0.4392	1e-05	1e-05	0.560738	1.2e-05	1e-05	1e-05		1e-05	0.183775	1e-05	0.261231	1e-05	1e-05
280	s981	1e-05	0.99999		1e-05	0.972605	0.027385		1e-05	0.332892	0.667088	1e-05		1e-05	0.933026	1e-05	1e-05	0.066944		1e-05	0.779515	0.147747	1e-05	1e-05	0.072708		1e-05	0.365727	1e-05	1e-05	0.634223	1e-05	1e-05		1e-05	0.640185	1e-05	1e-05	0.359755	1e-05	1e-05	1e-05		1e-05	0.507591	1e-05	1e-05	1e-05	1e-05
281	s633	1e-05	0.99999		1e-05	0.938214	0.061776		1e-05	0.32496	0.67502	1e-05		1e-05	0.764895	1e-05	1e-05	0.235075		1e-05	0.71992	0.066407	1e-05	0.183032	0.030621		1e-05	0.38209	1e-05	1e-05	0.61786	1e-05	1e-05		1e-05	0.56403	1e-05	1e-05	0.43591	1e-05	1e-05	1e-05		1e-05	0.418403	1e-05	1e-05	0.004343	1e-05
282	s713	0.053017	0.946983		1e-05	0.813365	0.186625		1e-05	0.41719	0.58279	1e-05		1e-05	0.228709	0.252904	1e-05	0.518367		1e-05	0.482439	1e-05	1e-05	0.517521	1e-05		1e-05	0.42191	1.3e-05	0.187426	0.390621	1e-05	1e-05		1e-05	0.387579	1e-05	1e-05	0.612361	1e-05	1e-05	1e-05		1e-05	0.192942	1e-05	0.252627	1e-05	1e-05
283	s852	1e-05	0.99999		1e-05	0.999979	1.1e-05		1e-05	0.998646	0.001334	1e-05		1e-05	0.99996	1e-05	1e-05	1e-05		1e-05	0.998525	0.001435	1e-05	1e-05	1e-05		1e-05	0.99994	1e-05	1e-05	1e-05	1e-05	1e-05		1e-05	0.99993	1e-05	1e-05	1e-05	1e-05	1e-05	1e-05		1e-05	0.997148	1e-05	1e-05	1e-05	1e-05
284	s327	1e-05	0.99999		1e-05	0.99998	1e-05		1e-05	0.99997	1e-05	1e-05		1e-05	0.99996	1e-05	1e-05	1e-05		1e-05	0.999949	1.1e-05	1e-05	1e-05	1e-05		1e-05	0.980705	1e-05	1.2e-05	0.019243	1e-05	1e-05		1e-05	0.999929	1e-05	1.1e-05	1e-05	1e-05	1e-05	1e-05		1e-05	0.99992	1e-05	1e-05	1e-05	1e-05
285	s848	1e-05	0.99999		1e-05	0.99998	1e-05		1e-05	0.99997	1e-05	1e-05		1e-05	0.99996	1e-05	1e-05	1e-05		1e-05	0.999945	1e-05	1.5e-05	1e-05	1e-05		1e-05	0.996223	1e-05	1e-05	0.003727	1e-05	1e-05		1e-05	0.999929	1e-05	1.1e-05	1e-05	1e-05	1e-05	1e-05		1e-05	0.99686	1e-05	1e-05	1.1e-05	1e-05
286	s821	1e-05	0.99999		1e-05	0.999979	1.1e-05		1e-05	0.99997	1e-05	1e-05		1e-05	0.99996	1e-05	1e-05	1e-05		1e-05	0.99995	1e-05	1e-05	1e-05	1e-05		1e-05	0.99994	1e-05	1e-05	1e-05	1e-05	1e-05		1e-05	0.99993	1e-05	1e-05	1e-05	1e-05	1e-05	1e-05		1e-05	0.99992	1e-05	1e-05	1e-05	1e-05
287	s843	1e-05	0.99999		1e-05	0.99998	1e-05		1e-05	0.999702	1e-05	0.000278		1e-05	0.994852	0.005118	1e-05	1e-05		1e-05	0.999242	1e-05	0.000557	0.000171	1e-05		1e-05	0.99994	1e-05	1e-05	1e-05	1e-05	1e-05		1e-05	0.99993	1e-05	1e-05	1e-05	1e-05	1e-05	1e-05		1e-05	0.99992	1e-05	1e-05	1e-05	1e-05
288	s689	1e-05	0.99999		1e-05	0.985865	0.014125		1e-05	0.991483	1e-05	0.008497		1e-05	0.99996	1e-05	1e-05	1e-05		1e-05	0.600945	0.399015	1e-05	1e-05	1e-05		1e-05	0.600869	0.39686	1e-05	1e-05	0.002231	1e-05		1e-05	0.500369	0.499571	1e-05	1e-05	1e-05	1e-05	1e-05		1e-05	0.689712	0.310218	1e-05	1e-05	1e-05
289	s663	1e-05	0.99999		1e-05	0.918389	0.081601		1e-05	0.804996	0.194984	1e-05		1e-05	0.861474	1e-05	1e-05	0.138496		1e-05	0.879145	1e-05	1e-05	1e-05	0.120815		1e-05	0.79732	1e-05	1e-05	0.20263	1e-05	1e-05		1e-05	0.867112	1e-05	1e-05	1e-05	1e-05	1.1e-05	0.132826		1e-05	0.868157	1e-05	1e-05	0.100534	1e-05
290	s669	1e-05	0.99999		1e-05	0.99998	1e-05		1e-05	0.99997	1e-05	1e-05		1e-05	0.99996	1e-05	1e-05	1e-05		1e-05	0.99995	1e-05	1e-05	1e-05	1e-05		1e-05	0.99994	1e-05	1e-05	1e-05	1e-05	1e-05		1e-05	0.99993	1e-05	1e-05	1e-05	1e-05	1e-05	1e-05		1e-05	0.99992	1e-05	1e-05	1e-05	1e-05
291	s2071m	0.127887	0.872113		1e-05	0.769667	0.230323		1e-05	0.79711	1e-05	0.20287		1e-05	0.777549	1e-05	0.097867	0.124563		1e-05	0.256188	0.588971	1e-05	0.111852	0.042968		1e-05	0.325657	0.482924	0.152339	1e-05	0.03905	1e-05		1e-05	0.159827	0.660571	1e-05	1e-05	1e-05	0.178606	0.000956		1e-05	0.277373	0.502414	1e-05	0.088318	1e-05
292	s860m	1e-05	0.99999		1e-05	0.999636	0.000354		1e-05	0.999381	0.000599	1e-05		1e-05	0.998362	0.001608	1e-05	1e-05		1.2e-05	0.572316	0.427642	1e-05	1e-05	1e-05		1e-05	0.546404	0.453546	1e-05	1e-05	1e-05	1e-05		1e-05	0.414713	0.585227	1e-05	1e-05	1e-05	1e-05	1e-05		1e-05	0.691819	0.307842	1e-05	0.000279	1e-05
293	s201	1e-05	0.99999		1e-05	0.99998	1e-05		1e-05	0.99997	1e-05	1e-05		1e-05	0.980469	0.019501	1e-05	1e-05		1e-05	0.700088	0.299872	1e-05	1e-05	1e-05		1e-05	0.620974	0.378975	1e-05	1e-05	1e-05	1e-05		1e-05	0.536252	0.463688	1e-05	1e-05	1e-05	1e-05	1e-05		1e-05	0.602902	0.397028	1e-05	1e-05	1e-05
294	s656	0.020318	0.979682		1e-05	0.883757	0.116233		1e-05	0.844881	0.089964	0.065145		1e-05	0.883253	1e-05	0.005334	0.111393		1e-05	0.475465	0.495967	1e-05	0.028538	1e-05		1e-05	0.470514	0.408135	0.04751	0.073655	0.000166	1e-05		1e-05	0.29993	0.58459	1e-05	1e-05	1e-05	0.057949	0.057491		1e-05	0.414123	0.474232	1e-05	0.078267	1e-05
295	s697	1e-05	0.99999		1e-05	0.99998	1e-05		1e-05	0.999964	1.6e-05	1e-05		1e-05	0.423983	0.575987	1e-05	1e-05		1e-05	0.624481	0.375477	1.2e-05	1e-05	1e-05		1e-05	0.326806	0.673144	1e-05	1e-05	1e-05	1e-05		1e-05	1e-05	0.567833	0.432107	1e-05	1e-05	1e-05	1e-05		1e-05	1e-05	0.616874	0.383056	1e-05	1e-05
296	s726	1e-05	0.99999		1e-05	0.99998	1e-05		1e-05	0.99997	1e-05	1e-05		1e-05	0.931515	0.068455	1e-05	1e-05		1e-05	0.614864	0.385091	1.5e-05	1e-05	1e-05		1e-05	0.560466	0.439484	1e-05	1e-05	1e-05	1e-05		1e-05	0.381919	0.618021	1e-05	1e-05	1e-05	1e-05	1e-05		1e-05	0.489705	0.510225	1e-05	1e-05	1e-05
297	s2827m	0.029099	0.970901		1e-05	0.949941	0.050049		1e-05	0.956679	1e-05	0.043301		1e-05	0.957384	1e-05	0.042586	1e-05		1.1e-05	0.554433	0.413145	0.032391	1e-05	1e-05		1e-05	0.520917	0.438114	1e-05	1e-05	0.04093	1e-05		1e-05	0.329942	0.664115	1e-05	1e-05	1.1e-05	0.005892	1e-05		1e-05	0.510393	0.455267	1e-05	1e-05	0.03428
298	s876	1e-05	0.99999		1e-05	0.99998	1e-05		1e-05	0.999256	0.000314	0.00042		1e-05	0.996114	0.003856	1e-05	1e-05		1e-05	0.65439	0.345565	1.6e-05	1e-05	1e-05		1e-05	0.608413	0.391537	1e-05	1e-05	1e-05	1e-05		1e-05	0.407598	0.592342	1e-05	1e-05	1e-05	1e-05	1e-05		1e-05	0.544324	0.455606	1e-05	1e-05	1e-05
299	s670	1e-05	0.99999		1e-05	0.875263	0.124727		1e-05	0.602222	0.397758	1e-05		1e-05	0.872804	1e-05	0.061375	0.065801		1e-05	0.384222	0.615738	1e-05	1e-05	1e-05		1e-05	0.270467	0.435253	1.8e-05	0.294232	1e-05	1e-05		1e-05	0.281758	0.465727	1e-05	0.004977	1e-05	1e-05	0.247497		1e-05	0.254238	0.458203	1e-05	1e-05	1e-05
300	s696	1e-05	0.99999		1e-05	0.99998	1e-05		1e-05	0.99997	1e-05	1e-05		1e-05	0.970947	0.012759	0.016274	1e-05		1e-05	0.562351	0.437609	1e-05	1e-05	1e-05		1e-05	0.539552	0.460398	1e-05	1e-05	1e-05	1e-05		1e-05	0.388768	0.611172	1e-05	1e-05	1e-05	1e-05	1e-05		1e-05	0.47912	0.52081	1e-05	1e-05	1e-05
301	s988	1e-05	0.99999		1e-05	0.99998	1e-05		1e-05	0.999966	1.4e-05	1e-05		1e-05	0.99996	1e-05	1e-05	1e-05		1e-05	0.99995	1e-05	1e-05	1e-05	1e-05		1e-05	0.99994	1e-05	1e-05	1e-05	1e-05	1e-05		1e-05	0.999929	1.1e-05	1e-05	1e-05	1e-05	1e-05	1e-05		1e-05	0.999917	1e-05	1.3e-05	1e-05	1e-05
302	s263	1e-05	0.99999		1e-05	0.99998	1e-05		1e-05	0.99997	1e-05	1e-05		1e-05	0.99996	1e-05	1e-05	1e-05		1e-05	0.99995	1e-05	1e-05	1e-05	1e-05		1e-05	0.99994	1e-05	1e-05	1e-05	1e-05	1e-05		1e-05	0.99993	1e-05	1e-05	1e-05	1e-05	1e-05	1e-05		1e-05	0.99992	1e-05	1e-05	1e-05	1e-05
303	s308	1e-05	0.99999		1e-05	0.99998	1e-05		1e-05	0.99997	1e-05	1e-05		1e-05	0.99996	1e-05	1e-05	1e-05		1e-05	0.99995	1e-05	1e-05	1e-05	1e-05		1e-05	0.99994	1e-05	1e-05	1e-05	1e-05	1e-05		1e-05	0.99993	1e-05	1e-05	1e-05	1e-05	1e-05	1e-05		1e-05	0.99992	1e-05	1e-05	1e-05	1e-05
304	s746	1e-05	0.99999		1e-05	0.99998	1e-05		1.5e-05	0.999965	1e-05	1e-05		1e-05	0.99996	1e-05	1e-05	1e-05		1e-05	0.99995	1e-05	1e-05	1e-05	1e-05		1e-05	0.99994	1e-05	1e-05	1e-05	1e-05	1e-05		1e-05	0.99993	1e-05	1e-05	1e-05	1e-05	1e-05	1e-05		1e-05	0.99992	1e-05	1e-05	1e-05	1e-05
305	s993	1e-05	0.99999		1e-05	0.99998	1e-05		1e-05	0.99997	1e-05	1e-05		1e-05	0.99996	1e-05	1e-05	1e-05		1e-05	0.99995	1e-05	1e-05	1e-05	1e-05		1e-05	0.99994	1e-05	1e-05	1e-05	1e-05	1e-05		1e-05	0.99993	1e-05	1e-05	1e-05	1e-05	1e-05	1e-05		1e-05	0.99992	1e-05	1e-05	1e-05	1e-05
306	s653	1e-05	0.99999		4.3e-05	0.999947	1e-05		1.6e-05	0.999964	1e-05	1e-05		1e-05	0.508949	0.491021	1e-05	1e-05		1e-05	0.99995	1e-05	1e-05	1e-05	1e-05		1e-05	0.99994	1e-05	1e-05	1e-05	1e-05	1e-05		1e-05	0.998686	1e-05	0.001254	1e-05	1e-05	1e-05	1e-05		1e-05	0.99992	1e-05	1e-05	1e-05	1e-05
307	s654	1e-05	0.99999		1e-05	0.99998	1e-05		1.1e-05	0.999969	1e-05	1e-05		1e-05	0.51413	0.48584	1e-05	1e-05		1e-05	0.998669	0.001291	1e-05	1e-05	1e-05		1e-05	0.99994	1e-05	1e-05	1e-05	1e-05	1e-05		1e-05	0.999925	1e-05	1.5e-05	1e-05	1e-05	1e-05	1e-05		1e-05	0.99992	1e-05	1e-05	1e-05	1e-05
308	s182	1e-05	0.99999		1e-05	0.99998	1e-05		1e-05	0.99997	1e-05	1e-05		1e-05	0.596922	0.403048	1e-05	1e-05		1e-05	0.99995	1e-05	1e-05	1e-05	1e-05		1e-05	0.99994	1e-05	1e-05	1e-05	1e-05	1e-05		1e-05	0.984631	1e-05	0.015309	1e-05	1e-05	1e-05	1e-05		1e-05	0.991664	1e-05	0.008266	1e-05	1e-05
309	s301	1e-05	0.99999		1e-05	0.99998	1e-05		1e-05	0.999967	1.3e-05	1e-05		1e-05	0.567226	0.432744	1e-05	1e-05		1e-05	0.99995	1e-05	1e-05	1e-05	1e-05		1e-05	0.99994	1e-05	1e-05	1e-05	1e-05	1e-05		1e-05	0.99993	1e-05	1e-05	1e-05	1e-05	1e-05	1e-05		1e-05	0.998326	1e-05	0.001604	1e-05	1e-05
310	s236	1e-05	0.99999		1e-05	0.99613	0.00386		1e-05	0.99997	1e-05	1e-05		1e-05	0.985251	1e-05	1e-05	0.014719		1e-05	0.996339	1e-05	1e-05	1e-05	0.003621		1e-05	0.990284	1e-05	1e-05	1e-05	0.009666	1e-05		1e-05	0.992054	0.007886	1e-05	1e-05	1e-05	1e-05	1e-05		1e-05	0.99992	1e-05	1e-05	1e-05	1e-05
311	s812	1e-05	0.99999		1e-05	0.99998	1e-05		1.1e-05	0.999969	1e-05	1e-05		1e-05	0.99996	1e-05	1e-05	1e-05		1e-05	0.996276	0.003684	1e-05	1e-05	1e-05		1e-05	0.99994	1e-05	1e-05	1e-05	1e-05	1e-05		1e-05	0.99765	0.00229	1e-05	1e-05	1e-05	1e-05	1e-05		1e-05	0.99992	1e-05	1e-05	1e-05	1e-05
312	s238	0.012819	0.987181		0.006216	0.920597	0.073187		0.002232	0.781477	0.216281	1e-05		1e-05	0.790652	1e-05	1e-05	0.209318		0.001303	0.822553	1e-05	1e-05	0.176114	1e-05		1e-05	0.768398	1e-05	1e-05	0.231552	1e-05	1e-05		1e-05	0.810409	1e-05	1e-05	0.189531	1e-05	1e-05	1e-05		1e-05	0.772737	1e-05	1e-05	1e-05	1e-05
313	s644	1e-05	0.99999		0.029332	0.970658	1e-05		0.049806	0.950174	1e-05	1e-05		0.049741	0.950229	1e-05	1e-05	1e-05		0.041841	0.919393	1e-05	1e-05	0.038735	1e-05		0.051968	0.947982	1e-05	1e-05	1e-05	1e-05	1e-05		0.046253	0.953687	1e-05	1e-05	1e-05	1e-05	1e-05	1e-05		0.025981	0.897845	1e-05	1e-05	1e-05	1e-05
314	s862m	1e-05	0.99999		0.026342	0.973648	1e-05		0.043295	0.923004	0.033691	1e-05		0.043466	0.949767	1e-05	1e-05	0.006747		0.050736	0.949219	1e-05	1e-05	1.5e-05	1e-05		0.035919	0.885245	1e-05	1e-05	0.078796	1e-05	1e-05		0.045836	0.952732	1e-05	1e-05	1e-05	1e-05	1e-05	0.001382		0.013119	0.858695	1e-05	1e-05	1e-05	1e-05
315	s304	1e-05	0.99999		1e-05	0.99998	1e-05		1e-05	0.999176	1e-05	0.000804		1e-05	0.99996	1e-05	1e-05	1e-05		1e-05	0.99995	1e-05	1e-05	1e-05	1e-05		1e-05	0.99994	1e-05	1e-05	1e-05	1e-05	1e-05		1e-05	0.99993	1e-05	1e-05	1e-05	1e-05	1e-05	1e-05		1e-05	0.999445	1e-05	0.000485	1e-05	1e-05
316	s666	1e-05	0.99999		1e-05	0.99998	1e-05		1e-05	0.99997	1e-05	1e-05		1e-05	0.99996	1e-05	1e-05	1e-05		1e-05	0.759402	0.240554	1.4e-05	1e-05	1e-05		1e-05	0.748081	0.251869	1e-05	1e-05	1e-05	1e-05		1e-05	0.614871	0.385069	1e-05	1e-05	1e-05	1e-05	1e-05		1e-05	0.737787	0.262143	1e-05	1e-05	1e-05
317	s296	1e-05	0.99999		1e-05	0.999697	0.000293		1e-05	0.99997	1e-05	1e-05		1e-05	0.999617	0.000353	1e-05	1e-05		1e-05	0.99995	1e-05	1e-05	1e-05	1e-05		1e-05	0.999935	1.5e-05	1e-05	1e-05	1e-05	1e-05		1e-05	0.999603	1e-05	0.000337	1e-05	1e-05	1e-05	1e-05		1e-05	0.999918	1e-05	1.2e-05	1e-05	1e-05
318	s302	1e-05	0.99999		1e-05	0.99998	1e-05		1.1e-05	0.999965	1.4e-05	1e-05		1e-05	0.99996	1e-05	1e-05	1e-05		1e-05	0.998973	1.5e-05	1e-05	1e-05	0.000983		1e-05	0.999937	1.3e-05	1e-05	1e-05	1e-05	1e-05		1e-05	0.99993	1e-05	1e-05	1e-05	1e-05	1e-05	1e-05		1e-05	0.997791	1e-05	0.001344	1e-05	1e-05
319	s725m	1e-05	0.99999		1e-05	0.99998	1e-05		1e-05	0.99997	1e-05	1e-05		1e-05	0.999273	1e-05	1e-05	0.000697		1e-05	0.99995	1e-05	1e-05	1e-05	1e-05		1e-05	0.999734	1e-05	1e-05	1e-05	0.000216	1e-05		1e-05	0.99993	1e-05	1e-05	1e-05	1e-05	1e-05	1e-05		1e-05	0.99992	1e-05	1e-05	1e-05	1e-05
320	s727	1e-05	0.99999		1e-05	0.99998	1e-05		1e-05	0.99997	1e-05	1e-05		1e-05	0.999959	1.1e-05	1e-05	1e-05		1e-05	0.998482	0.000858	1e-05	0.00063	1e-05		1e-05	0.99994	1e-05	1e-05	1e-05	1e-05	1e-05		1e-05	0.981703	0.018237	1e-05	1e-05	1e-05	1e-05	1e-05		1e-05	0.99992	1e-05	1e-05	1e-05	1e-05
321	s895	1e-05	0.99999		1e-05	0.999746	0.000244		1e-05	0.99997	1e-05	1e-05		1e-05	0.99996	1e-05	1e-05	1e-05		1e-05	0.99995	1e-05	1e-05	1e-05	1e-05		1e-05	0.99994	1e-05	1e-05	1e-05	1e-05	1e-05		1e-05	0.99993	1e-05	1e-05	1e-05	1e-05	1e-05	1e-05		1e-05	0.99992	1e-05	1e-05	1e-05	1e-05
322	s307m	1e-05	0.99999		1e-05	0.99998	1e-05		1e-05	0.999965	1.5e-05	1e-05		1e-05	0.99996	1e-05	1e-05	1e-05		1.6e-05	0.999944	1e-05	1e-05	1e-05	1e-05		1e-05	0.999083	1e-05	0.000867	1e-05	1e-05	1e-05		1e-05	0.998663	1e-05	0.001277	1e-05	1e-05	1e-05	1e-05		1e-05	0.996974	1e-05	1e-05	0.002956	1e-05
323	s314	1e-05	0.99999		1e-05	0.99998	1e-05		1.8e-05	0.999962	1e-05	1e-05		1e-05	0.99996	1e-05	1e-05	1e-05		1e-05	0.99995	1e-05	1e-05	1e-05	1e-05		1e-05	0.999536	1e-05	1e-05	0.000414	1e-05	1e-05		1e-05	0.997613	0.002327	1e-05	1e-05	1e-05	1e-05	1e-05		1e-05	0.99992	1e-05	1e-05	1e-05	1e-05
324	s861m	1e-05	0.99999		1e-05	0.99998	1e-05		1e-05	0.999443	0.000537	1e-05		1e-05	0.607328	0.392641	1.1e-05	1e-05		1e-05	0.995563	0.004397	1e-05	1e-05	1e-05		1e-05	0.99994	1e-05	1e-05	1e-05	1e-05	1e-05		1e-05	0.99993	1e-05	1e-05	1e-05	1e-05	1e-05	1e-05		1e-05	0.99992	1e-05	1e-05	1e-05	1e-05
325	s276	1e-05	0.99999		1e-05	0.99998	1e-05		1e-05	0.99997	1e-05	1e-05		1e-05	0.99996	1e-05	1e-05	1e-05		1e-05	0.999693	0.000267	1e-05	1e-05	1e-05		1e-05	0.99994	1e-05	1e-05	1e-05	1e-05	1e-05		1e-05	0.995791	1e-05	0.004149	1e-05	1e-05	1e-05	1e-05		1e-05	0.99992	1e-05	1e-05	1e-05	1e-05
326	s745m	1e-05	0.99999		1e-05	0.99998	1e-05		1e-05	0.999968	1.2e-05	1e-05		1e-05	0.987164	0.012806	1e-05	1e-05		1e-05	0.999595	0.000365	1e-05	1e-05	1e-05		1e-05	0.99994	1e-05	1e-05	1e-05	1e-05	1e-05		1e-05	0.996735	0.002641	0.000575	1e-05	1e-05	1e-05	1e-05		1e-05	0.997606	1e-05	0.002324	1e-05	1e-05
327	s747	1e-05	0.99999		1e-05	0.999979	1.1e-05		1.1e-05	0.999969	1e-05	1e-05		1e-05	0.998821	0.001149	1e-05	1e-05		1e-05	0.999817	1e-05	1e-05	0.000143	1e-05		1e-05	0.999114	0.000836	1e-05	1e-05	1e-05	1e-05		1e-05	0.99993	1e-05	1e-05	1e-05	1e-05	1e-05	1e-05		1e-05	0.99992	1e-05	1e-05	1e-05	1e-05
328	s699m	1e-05	0.99999		1e-05	0.99998	1e-05		1e-05	0.99997	1e-05	1e-05		1e-05	0.99996	1e-05	1e-05	1e-05		1e-05	0.99995	1e-05	1e-05	1e-05	1e-05		1e-05	0.99994	1e-05	1e-05	1e-05	1e-05	1e-05		1e-05	0.99993	1e-05	1e-05	1e-05	1e-05	1e-05	1e-05		1e-05	0.99992	1e-05	1e-05	1e-05	1e-05
329	s994	1e-05	0.99999		1e-05	0.99998	1e-05		1e-05	0.99997	1e-05	1e-05		1e-05	0.99996	1e-05	1e-05	1e-05		1e-05	0.99995	1e-05	1e-05	1e-05	1e-05		1e-05	0.99994	1e-05	1e-05	1e-05	1e-05	1e-05		1e-05	0.99993	1e-05	1e-05	1e-05	1e-05	1e-05	1e-05		1e-05	0.996789	0.00025	0.002901	1e-05	1e-05
330	s673	1e-05	0.99999		1e-05	0.99998	1e-05		1e-05	0.99997	1e-05	1e-05		1e-05	0.99996	1e-05	1e-05	1e-05		1e-05	0.99995	1e-05	1e-05	1e-05	1e-05		1e-05	0.999936	1.4e-05	1e-05	1e-05	1e-05	1e-05		1e-05	0.998895	0.001045	1e-05	1e-05	1e-05	1e-05	1e-05		1e-05	0.99992	1e-05	1e-05	1e-05	1e-05
331	s865	1e-05	0.99999		1e-05	0.99998	1e-05		1e-05	0.99997	1e-05	1e-05		1e-05	0.99996	1e-05	1e-05	1e-05		1e-05	0.999607	0.000353	1e-05	1e-05	1e-05		1e-05	0.99994	1e-05	1e-05	1e-05	1e-05	1e-05		1e-05	0.99993	1e-05	1e-05	1e-05	1e-05	1e-05	1e-05		1e-05	0.997908	1e-05	0.002022	1e-05	1e-05
332	s859m	1e-05	0.99999		1e-05	0.99998	1e-05		1.2e-05	0.999968	1e-05	1e-05		1e-05	0.99996	1e-05	1e-05	1e-05		1e-05	0.99995	1e-05	1e-05	1e-05	1e-05		1.8e-05	0.999932	1e-05	1e-05	1e-05	1e-05	1e-05		1e-05	0.99993	1e-05	1e-05	1e-05	1e-05	1e-05	1e-05		1e-05	0.99992	1e-05	1e-05	1e-05	1e-05
333	s297	1e-05	0.99999		1e-05	0.99998	1e-05		1e-05	0.99997	1e-05	1e-05		1e-05	0.46272	0.53725	1e-05	1e-05		1e-05	0.99995	1e-05	1e-05	1e-05	1e-05		1e-05	0.99994	1e-05	1e-05	1e-05	1e-05	1e-05		1e-05	0.787039	1e-05	0.212901	1e-05	1e-05	1e-05	1e-05		1e-05	0.811811	1e-05	0.188119	1e-05	1e-05
334	s188	1e-05	0.99999		1e-05	0.909877	0.090113		1e-05	0.77526	0.22472	1e-05		1e-05	0.173699	0.656835	1e-05	0.169446		1e-05	0.821306	1e-05	1e-05	0.176903	0.001762		1e-05	0.556213	1e-05	1e-05	0.443737	1e-05	1e-05		1e-05	0.179047	1e-05	0.652953	1e-05	1e-05	1.1e-05	0.167949		2e-05	0.183954	1e-05	0.609582	1e-05	1e-05
335	s655	1e-05	0.99999		1e-05	0.919504	0.080486		1e-05	0.813995	0.185985	1e-05		1e-05	0.245257	0.616407	1e-05	0.138316		1e-05	0.841403	1e-05	1e-05	0.158557	1e-05		1e-05	0.805058	1e-05	1e-05	0.194892	1e-05	1e-05		1e-05	0.353205	1e-05	0.497054	0.149691	1e-05	1e-05	1e-05		1e-05	0.302669	1e-05	0.542116	1e-05	1e-05
336	s667	0.020767	0.979233		1e-05	0.835522	0.164468		1e-05	0.559377	0.440603	1e-05		1e-05	0.27203	0.448336	1e-05	0.279614		1e-05	0.782354	1e-05	1e-05	0.011623	0.205994		1e-05	0.532951	1e-05	1e-05	0.466999	1e-05	1e-05		1e-05	0.251161	1e-05	0.47453	0.057246	1e-05	1e-05	0.217023		1e-05	0.248624	1e-05	0.49998	0.143302	1e-05
337	s348	0.147141	0.852859		1e-05	0.76658	0.23341		1e-05	0.786348	1e-05	0.213632		1e-05	0.17826	0.617039	0.204681	1e-05		1e-05	0.78817	1e-05	0.176492	1e-05	0.035308		1e-05	0.795751	1e-05	1e-05	1e-05	0.191499	0.01271		1e-05	0.53227	1e-05	0.270607	1e-05	0.197072	1e-05	1e-05		1e-05	0.375539	1e-05	0.31123	0.073849	0.003635
338	s586	0.068559	0.931441		0.000754	0.890081	0.109165		0.004806	0.774659	0.149108	0.071427		1.2e-05	0.173394	0.559709	1e-05	0.266876		1e-05	0.714343	1e-05	1e-05	0.228554	0.057073		0.000587	0.638512	0.003501	0.159553	0.111576	1e-05	0.086261		1e-05	0.446656	1e-05	0.104615	0.448676	1.3e-05	1e-05	1e-05		1e-05	0.281895	1e-05	0.507789	1e-05	1e-05
339	s682	1e-05	0.99999		1e-05	0.99998	1e-05		1e-05	0.99997	1e-05	1e-05		1e-05	0.244646	0.755324	1e-05	1e-05		1e-05	0.95323	1e-05	1.5e-05	0.046725	1e-05		1e-05	0.974669	1e-05	1e-05	1e-05	1e-05	0.025281		1e-05	0.305814	1e-05	0.694126	1e-05	1e-05	1e-05	1e-05		1e-05	0.28404	1e-05	0.715888	1e-05	1e-05
340	s691	0.076435	0.923565		1e-05	0.876677	0.123313		1e-05	0.887284	1e-05	0.112696		1e-05	0.203223	0.693862	0.102895	1e-05		1e-05	0.895245	1e-05	0.104715	1e-05	1e-05		1e-05	0.879772	1e-05	1e-05	1e-05	0.061637	0.05855		1e-05	0.306776	1e-05	0.594362	1e-05	0.098812	1e-05	1e-05		1e-05	0.302181	1e-05	0.604511	1e-05	0.093248
341	s316	1e-05	0.99999		1e-05	0.99998	1e-05		1.7e-05	0.99996	1.3e-05	1e-05		1e-05	0.267385	0.732585	1e-05	1e-05		1e-05	0.99995	1e-05	1e-05	1e-05	1e-05		1e-05	0.99994	1e-05	1e-05	1e-05	1e-05	1e-05		1e-05	0.314955	1e-05	0.684985	1e-05	1e-05	1e-05	1e-05		1e-05	0.327427	1e-05	0.672503	1e-05	1e-05
342	s324m	1e-05	0.99999		1e-05	0.999663	0.000327		1.6e-05	0.999959	1.5e-05	1e-05		1.6e-05	0.320121	0.679303	1e-05	0.00055		1e-05	0.99995	1e-05	1e-05	1e-05	1e-05		1e-05	0.99994	1e-05	1e-05	1e-05	1e-05	1e-05		1e-05	0.384706	1e-05	0.615233	1.1e-05	1e-05	1e-05	1e-05		1e-05	0.395222	1e-05	0.604708	1e-05	1e-05
343	s643	1e-05	0.99999		1e-05	0.99998	1e-05		1e-05	0.999961	1.9e-05	1e-05		1e-05	0.322947	0.677023	1e-05	1e-05		1e-05	0.999949	1e-05	1e-05	1.1e-05	1e-05		1e-05	0.99994	1e-05	1e-05	1e-05	1e-05	1e-05		1e-05	0.444808	1e-05	0.555132	1e-05	1e-05	1e-05	1e-05		1e-05	0.624087	0.000786	0.375066	1e-05	1e-05
344	s866	1e-05	0.99999		1e-05	0.999975	1.5e-05		1e-05	0.999962	1.8e-05	1e-05		1e-05	0.342005	0.657965	1e-05	1e-05		1e-05	0.999554	1.2e-05	1e-05	0.000405	1e-05		1e-05	0.999236	0.000503	1e-05	1e-05	1e-05	0.000221		1e-05	0.411244	1e-05	0.588696	1e-05	1e-05	1e-05	1e-05		1e-05	0.671002	1e-05	0.328928	1e-05	1e-05
345	s863m	1e-05	0.99999		1e-05	0.99998	1e-05		1e-05	0.99997	1e-05	1e-05		1e-05	0.255191	0.744779	1e-05	1e-05		1e-05	0.999945	1e-05	1e-05	1.5e-05	1e-05		1e-05	0.99994	1e-05	1e-05	1e-05	1e-05	1e-05		1e-05	0.313001	1e-05	0.68693	1e-05	1e-05	1e-05	1.8e-05		1e-05	0.330839	1e-05	0.669091	1e-05	1e-05
346	s650m	1e-05	0.99999		1e-05	0.99998	1e-05		1e-05	0.99997	1e-05	1e-05		1e-05	0.267253	0.732717	1e-05	1e-05		1e-05	0.99995	1e-05	1e-05	1e-05	1e-05		1e-05	0.99994	1e-05	1e-05	1e-05	1e-05	1e-05		1e-05	0.312329	1e-05	0.687611	1e-05	1e-05	1e-05	1e-05		1e-05	0.332408	1e-05	0.667522	1e-05	1e-05
347	s792	1e-05	0.99999		1e-05	0.99998	1e-05		1.5e-05	0.999965	1e-05	1e-05		1e-05	0.27434	0.72563	1e-05	1e-05		1e-05	0.99995	1e-05	1e-05	1e-05	1e-05		1e-05	0.99994	1e-05	1e-05	1e-05	1e-05	1e-05		1e-05	0.356129	1.6e-05	0.643805	1e-05	1e-05	1e-05	1e-05		1e-05	0.386254	1e-05	0.613676	1e-05	1e-05
348	s285	1e-05	0.99999		1e-05	0.99998	1e-05		1.4e-05	0.999966	1e-05	1e-05		1e-05	0.22572	0.77425	1e-05	1e-05		1e-05	0.99995	1e-05	1e-05	1e-05	1e-05		1e-05	0.99994	1e-05	1e-05	1e-05	1e-05	1e-05		1e-05	0.306754	1.3e-05	0.693183	1e-05	1e-05	1e-05	1e-05		1e-05	0.313731	1e-05	0.686199	1e-05	1e-05
349	s303	1e-05	0.99999		1e-05	0.99998	1e-05		1e-05	0.999491	0.000489	1e-05		1e-05	1e-05	0.99996	1e-05	1e-05		1e-05	0.99995	1e-05	1e-05	1e-05	1e-05		1e-05	0.999933	1e-05	1e-05	1e-05	1e-05	1.7e-05		1e-05	1e-05	1e-05	0.99993	1e-05	1e-05	1e-05	1e-05		1e-05	1e-05	1e-05	0.99992	1e-05	1e-05
350	s309	1e-05	0.99999		1e-05	0.99998	1e-05		1.4e-05	0.999966	1e-05	1e-05		1e-05	1e-05	0.99996	1e-05	1e-05		1e-05	0.999359	0.000601	1e-05	1e-05	1e-05		1e-05	0.99994	1e-05	1e-05	1e-05	1e-05	1e-05		1e-05	1e-05	1e-05	0.99993	1e-05	1e-05	1e-05	1e-05		1e-05	0.000347	1e-05	0.999583	1e-05	1e-05
351	s702	1e-05	0.99999		1e-05	0.99998	1e-05		1.6e-05	0.999964	1e-05	1e-05		1e-05	1e-05	0.99996	1e-05	1e-05		1e-05	0.99995	1e-05	1e-05	1e-05	1e-05		1.6e-05	0.999934	1e-05	1e-05	1e-05	1e-05	1.1e-05		1e-05	1e-05	1e-05	0.999922	1.8e-05	1e-05	1e-05	1e-05		1e-05	1e-05	1e-05	0.99992	1e-05	1e-05
352	s287	1e-05	0.99999		1e-05	0.99998	1e-05		1e-05	0.99997	1e-05	1e-05		1e-05	1e-05	0.99996	1e-05	1e-05		1e-05	0.99995	1e-05	1e-05	1e-05	1e-05		1e-05	0.99994	1e-05	1e-05	1e-05	1e-05	1e-05		1e-05	1e-05	1e-05	0.99993	1e-05	1e-05	1e-05	1e-05		1e-05	1e-05	1e-05	0.99992	1e-05	1e-05
353	s282	1e-05	0.99999		1e-05	0.99998	1e-05		1e-05	0.99997	1e-05	1e-05		1e-05	1e-05	0.99996	1e-05	1e-05		1.1e-05	0.999947	1.2e-05	1e-05	1e-05	1e-05		1.1e-05	0.999939	1e-05	1e-05	1e-05	1e-05	1e-05		1e-05	1e-05	1e-05	0.999906	1.9e-05	1.5e-05	1e-05	2e-05		1e-05	0.001089	1e-05	0.998841	1e-05	1e-05
354	s306	1e-05	0.99999		1e-05	0.99998	1e-05		1e-05	0.99997	1e-05	1e-05		1e-05	1e-05	0.99996	1e-05	1e-05		1e-05	0.99995	1e-05	1e-05	1e-05	1e-05		1e-05	0.99994	1e-05	1e-05	1e-05	1e-05	1e-05		1e-05	1e-05	1e-05	0.999929	1.1e-05	1e-05	1e-05	1e-05		1e-05	0.002034	1e-05	0.997896	1e-05	1e-05
355	s268	1e-05	0.99999		1e-05	0.99998	1e-05		0.000374	0.999275	0.000342	1e-05		1e-05	1e-05	0.99996	1e-05	1e-05		1e-05	0.942783	1e-05	1e-05	0.057177	1e-05		1e-05	0.965596	1e-05	0.034354	1e-05	1e-05	1e-05		1e-05	0.001243	1e-05	0.998097	0.00061	1e-05	1e-05	1e-05		1e-05	1.5e-05	1e-05	0.99745	1e-05	1e-05
356	s778	1e-05	0.99999		1e-05	0.999596	0.000394		1e-05	0.99997	1e-05	1e-05		1e-05	0.31003	0.68994	1e-05	1e-05		1e-05	0.747024	0.187905	1e-05	0.065041	1e-05		1e-05	0.385597	0.523031	0.091332	1e-05	1e-05	1e-05		1e-05	1e-05	0.430945	0.541465	1e-05	1e-05	0.027541	1e-05		1e-05	1e-05	0.281703	0.708043	1e-05	1e-05
357	s695	0.031011	0.968989		1e-05	0.883178	0.116812		1e-05	0.724777	0.275203	1e-05		1e-05	1e-05	0.779855	1e-05	0.220115		1e-05	0.451595	1e-05	1e-05	0.548365	1e-05		1e-05	0.58632	1e-05	0.334519	0.079121	1e-05	1e-05		1e-05	1e-05	1e-05	0.524888	0.475052	1e-05	1e-05	1e-05		1e-05	1e-05	1e-05	0.772826	1e-05	1e-05
358	s290	1e-05	0.99999		1e-05	0.999979	1.1e-05		1.6e-05	0.999964	1e-05	1e-05		1e-05	1e-05	0.99996	1e-05	1e-05		1e-05	0.997994	1.8e-05	1.1e-05	0.001957	1e-05		1e-05	0.99994	1e-05	1e-05	1e-05	1e-05	1e-05		1e-05	0.0008	1e-05	0.99914	1e-05	1e-05	1e-05	1e-05		1e-05	1e-05	1e-05	0.99992	1e-05	1e-05
359	s215	1e-05	0.99999		1e-05	0.924315	0.075675		1e-05	0.73548	0.2645	1e-05		1e-05	1e-05	0.865048	1e-05	0.134922		1e-05	0.554113	1e-05	1e-05	0.445847	1e-05		1e-05	0.572009	0.088969	0.188187	0.150805	1e-05	1e-05		1e-05	1e-05	1e-05	0.818903	0.181037	1e-05	1e-05	1e-05		1e-05	1e-05	1e-05	0.861935	1e-05	1e-05
360	s607	0.0268	0.9732		1e-05	0.865858	0.134132		1e-05	0.728684	0.263998	0.007309		1.1e-05	1e-05	0.832553	1e-05	0.167416		1e-05	0.437068	1e-05	1.1e-05	0.562891	1e-05		1e-05	0.565356	1e-05	0.316833	0.11777	1e-05	1e-05		1e-05	1e-05	1e-05	0.529501	0.470439	1e-05	1e-05	1e-05		1e-05	1e-05	1e-05	0.836969	1e-05	1e-05
361	s283m	1e-05	0.99999		1e-05	0.999731	0.000259		1.2e-05	0.999968	1e-05	1e-05		1e-05	1e-05	0.99996	1e-05	1e-05		1e-05	0.99995	1e-05	1e-05	1e-05	1e-05		1e-05	0.992356	0.007586	1.1e-05	1e-05	1.7e-05	1e-05		1e-05	0.001972	1e-05	0.997965	1.4e-05	1e-05	1e-05	1e-05		1e-05	1e-05	1e-05	0.99992	1e-05	1e-05
362	s724	1e-05	0.99999		1e-05	0.99998	1e-05		1.8e-05	0.999962	1e-05	1e-05		1e-05	1e-05	0.99996	1e-05	1e-05		1e-05	0.992901	1.1e-05	1e-05	0.007058	1e-05		1e-05	0.97209	0.02786	1e-05	1e-05	1e-05	1e-05		1e-05	1.1e-05	1e-05	0.999929	1e-05	1e-05	1e-05	1e-05		1e-05	1e-05	1e-05	0.99992	1e-05	1e-05
363	s192	1e-05	0.99999		1e-05	0.99998	1e-05		1e-05	0.99997	1e-05	1e-05		1e-05	1e-05	0.99996	1e-05	1e-05		1e-05	0.999381	1e-05	0.000579	1e-05	1e-05		1e-05	0.996139	0.003811	1e-05	1e-05	1e-05	1e-05		1e-05	1e-05	1e-05	0.99993	1e-05	1e-05	1e-05	1e-05		1e-05	1.2e-05	1e-05	0.999918	1e-05	1e-05
364	s164	1e-05	0.99999		1e-05	0.99998	1e-05		1e-05	0.99997	1e-05	1e-05		1e-05	1e-05	0.99996	1e-05	1e-05		1e-05	0.970467	0.000662	1e-05	0.02884	1e-05		1e-05	0.99994	1e-05	1e-05	1e-05	1e-05	1e-05		1e-05	1e-05	1e-05	0.999926	1.4e-05	1e-05	1e-05	1e-05		1e-05	0.001178	1e-05	0.998752	1e-05	1e-05
365	s436m	0.257472	0.742528		0.198437	0.747073	0.05449		0.149499	0.717948	1e-05	0.132543		0.089547	1e-05	0.868988	0.041445	1e-05		0.054993	0.592281	1e-05	1e-05	1e-05	0.352697		0.023251	0.522511	1e-05	1e-05	1e-05	1e-05	0.454198		0.049865	1e-05	1e-05	0.694453	1e-05	1e-05	0.255632	1e-05		0.022174	1e-05	1e-05	0.614683	1e-05	1e-05
366	s223	1e-05	0.99999		1e-05	0.99998	1e-05		1e-05	0.999969	1.1e-05	1e-05		1e-05	0.041391	0.958579	1e-05	1e-05		1e-05	0.99831	1.8e-05	1e-05	0.001641	1e-05		1e-05	0.99994	1e-05	1e-05	1e-05	1e-05	1e-05		1e-05	0.057665	1e-05	0.942275	1e-05	1e-05	1e-05	1e-05		1e-05	0.062003	1e-05	0.937927	1e-05	1e-05
367	s189	1e-05	0.99999		1e-05	0.99998	1e-05		1e-05	0.99997	1e-05	1e-05		1e-05	1e-05	0.99996	1e-05	1e-05		1e-05	0.942493	1e-05	1e-05	0.057467	1e-05		1e-05	0.990099	1e-05	0.008924	0.000937	1e-05	1e-05		1e-05	1e-05	1e-05	0.99993	1e-05	1e-05	1e-05	1e-05		1e-05	1e-05	1e-05	0.99992	1e-05	1e-05
368	s206	1e-05	0.99999		1e-05	0.99998	1e-05		1e-05	0.99997	1e-05	1e-05		1e-05	1e-05	0.99996	1e-05	1e-05		1e-05	0.937504	1e-05	1e-05	0.062456	1e-05		1e-05	0.983208	0.002283	0.014463	1e-05	1e-05	1.5e-05		1e-05	1e-05	1e-05	0.99993	1e-05	1e-05	1e-05	1e-05		1e-05	1e-05	1e-05	0.99992	1e-05	1e-05
369	s802	1e-05	0.99999		1e-05	0.99998	1e-05		1e-05	0.99997	1e-05	1e-05		1e-05	1e-05	0.99996	1e-05	1e-05		1e-05	0.99995	1e-05	1e-05	1e-05	1e-05		1e-05	0.999201	1e-05	1e-05	1e-05	1e-05	0.000749		1e-05	1.3e-05	1e-05	0.999927	1e-05	1e-05	1e-05	1e-05		1e-05	1e-05	1e-05	0.99992	1e-05	1e-05
370	s657	1e-05	0.99999		1e-05	0.99998	1e-05		1e-05	0.99997	1e-05	1e-05		1e-05	1e-05	0.999701	0.000269	1e-05		1e-05	0.950982	1e-05	1e-05	0.048978	1e-05		1e-05	0.998387	1e-05	0.001563	1e-05	1e-05	1e-05		1e-05	1e-05	1e-05	0.998808	0.001132	1e-05	1e-05	1e-05		1e-05	1e-05	1e-05	0.99992	1e-05	1e-05
371	s326	1e-05	0.99999		1e-05	0.99998	1e-05		1e-05	0.999969	1e-05	1e-05		1e-05	2e-05	0.99995	1e-05	1e-05		1e-05	0.995483	1e-05	1e-05	0.004477	1e-05		1e-05	0.997893	0.002057	1e-05	1e-05	1e-05	1e-05		1e-05	0.224603	1e-05	0.775337	1e-05	1e-05	1e-05	1e-05		1e-05	1e-05	1e-05	0.99992	1e-05	1e-05
372	s199	1e-05	0.99999		1e-05	0.99998	1e-05		1e-05	0.99954	0.00044	1e-05		1e-05	1e-05	0.99996	1e-05	1e-05		1e-05	0.968203	1e-05	1e-05	0.031757	1e-05		1e-05	0.886241	0.095686	1e-05	0.018027	1e-05	1.6e-05		1e-05	1e-05	1e-05	0.99993	1e-05	1e-05	1e-05	1e-05		1e-05	1e-05	1e-05	0.998739	1e-05	1e-05
373	s824	1e-05	0.99999		1e-05	0.99998	1e-05		1e-05	0.922528	0.077452	1e-05		1e-05	1e-05	0.99996	1e-05	1e-05		1e-05	0.923306	1e-05	1e-05	0.076654	1e-05		1e-05	0.875516	1e-05	1e-05	0.124434	1e-05	1e-05		1e-05	1e-05	1e-05	0.99993	1e-05	1e-05	1e-05	1e-05		1e-05	1e-05	1e-05	0.99992	1e-05	1e-05
374	s325	1e-05	0.99999		1e-05	0.999979	1.1e-05		1e-05	0.995575	0.004405	1e-05		1e-05	0.534302	0.465668	1e-05	1e-05		1e-05	0.753111	0.246849	1e-05	1e-05	1e-05		1e-05	0.518397	0.481553	1e-05	1e-05	1e-05	1e-05		1e-05	1e-05	0.532222	0.445557	0.022171	1e-05	1e-05	1e-05		1e-05	0.01278	0.552904	0.434256	1e-05	1e-05
375	s642	1e-05	0.99999		1e-05	0.99998	1e-05		1e-05	0.99997	1e-05	1e-05		1e-05	0.313767	0.686203	1e-05	1e-05		1e-05	0.775874	0.224086	1e-05	1e-05	1e-05		1e-05	0.515764	0.484186	1e-05	1e-05	1e-05	1e-05		1e-05	0.015652	0.290732	0.693567	1e-05	1e-05	1e-05	1e-05		1e-05	1e-05	0.492095	0.507835	1e-05	1e-05
376	s672	0.047331	0.952669		1e-05	0.847896	0.152094		1e-05	0.612606	0.386382	0.001002		1e-05	0.038589	0.780402	0.166769	0.014231		1.6e-05	0.453766	0.258483	1e-05	0.287715	1e-05		1.2e-05	0.263702	0.451285	0.265836	0.019144	1e-05	1e-05		1e-05	1e-05	0.101782	0.66698	1e-05	0.009366	0.037782	0.184061		1e-05	1e-05	0.255756	0.566953	1e-05	0.014978
377	s999	0.054911	0.945089		1e-05	0.862305	0.137685		1e-05	0.237993	0.761987	1e-05		0.019692	1e-05	0.832379	0.147909	1e-05		1e-05	0.114347	0.405058	1e-05	0.480565	1e-05		1e-05	1e-05	0.587309	1e-05	0.411098	1e-05	0.001553		1e-05	1e-05	1e-05	0.712674	1e-05	0.017203	1e-05	0.270073		1e-05	1e-05	0.166594	0.535308	1e-05	0.012193
378	s490	0.038691	0.961309		1e-05	0.830256	0.169734		1e-05	0.436743	0.563237	1e-05		1e-05	1e-05	0.811628	0.188342	1e-05		1e-05	0.333582	0.313295	1e-05	0.353093	1e-05		1e-05	0.081048	0.555495	1e-05	0.363417	1e-05	1e-05		1e-05	1e-05	1e-05	0.683411	1e-05	1e-05	1e-05	0.316529		1e-05	1e-05	0.180232	0.560493	1e-05	1e-05
379	s622	0.034525	0.965475		1e-05	0.813212	0.186778		1e-05	0.40254	0.59744	1e-05		1e-05	0.020322	0.77371	0.205947	1e-05		1e-05	0.28461	0.514655	1e-05	0.200705	1e-05		1e-05	0.050716	0.570408	1e-05	0.378836	1e-05	1e-05		1e-05	1e-05	1e-05	0.637707	1e-05	1e-05	1e-05	0.362233		1e-05	1e-05	0.225934	0.479062	1e-05	1e-05
380	s367m	0.280745	0.719255		0.002957	0.517127	0.479916		1e-05	0.444282	0.184278	0.37143		1e-05	1e-05	0.634893	0.365077	1e-05		0.000618	0.191021	0.36747	0.228527	0.212354	1e-05		1e-05	1e-05	0.522477	1e-05	0.072192	1e-05	0.40529		1e-05	1e-05	0.043781	0.610969	1e-05	0.3452	1e-05	1e-05		1e-05	1e-05	0.081508	0.602005	1e-05	0.316427
381	s350	0.410517	0.589483		1e-05	0.449883	0.550107		1.1e-05	0.492573	1e-05	0.507406		1e-05	1e-05	0.531178	0.468792	1e-05		1e-05	0.477236	1e-05	0.429581	1e-05	0.093153		1e-05	1e-05	0.519604	1e-05	1e-05	0.04056	0.439795		1e-05	1e-05	0.17794	0.417892	1e-05	0.404117	1.2e-05	1e-05		1e-05	1e-05	0.427133	0.17042	1e-05	0.187904
382	s1472	0.270207	0.729793		1e-05	0.527238	0.472752		1e-05	0.353335	0.392387	0.254268		1e-05	0.629043	0.003201	0.367736	1e-05		1.1e-05	1e-05	0.792103	0.207856	1e-05	1e-05		1e-05	1e-05	0.703629	1e-05	0.016018	0.280312	1e-05		1e-05	1e-05	0.740453	1e-05	1e-05	0.259487	1e-05	1e-05		1e-05	1e-05	0.709389	1e-05	1e-05	0.227687
383	s168	1e-05	0.99999		1e-05	0.99998	1e-05		1e-05	0.99997	1e-05	1e-05		1e-05	0.291593	0.68896	0.019426	1e-05		1e-05	0.629769	0.370183	1.8e-05	1e-05	1e-05		1e-05	0.42814	0.57181	1e-05	1e-05	1e-05	1e-05		1e-05	1e-05	0.333762	0.666178	1e-05	1e-05	1e-05	1e-05		1e-05	1e-05	0.492087	0.507843	1e-05	1e-05
384	s658	1e-05	0.99999		1e-05	0.99998	1e-05		1e-05	0.990856	0.008964	0.00017		1e-05	0.270473	0.698989	0.030518	1e-05		1e-05	0.712344	0.282851	1e-05	0.004775	1e-05		1e-05	0.381396	0.618552	1.2e-05	1e-05	1e-05	1e-05		1e-05	1e-05	0.327689	0.672251	1e-05	1e-05	1e-05	1e-05		1e-05	1e-05	0.542596	0.457334	1e-05	1e-05
385	s990	1e-05	0.99999		1e-05	0.99998	1e-05		1e-05	0.99997	1e-05	1e-05		1e-05	0.253863	0.746107	1e-05	1e-05		1e-05	0.688044	0.311916	1e-05	1e-05	1e-05		1e-05	0.333514	0.666432	1e-05	1e-05	1.4e-05	1e-05		1e-05	1e-05	0.257585	0.742355	1e-05	1e-05	1e-05	1e-05		1e-05	1e-05	0.592669	0.407261	1e-05	1e-05
386	s273	1e-05	0.99999		1e-05	0.99998	1e-05		1e-05	0.99997	1e-05	1e-05		1e-05	0.45349	0.54648	1e-05	1e-05		1.1e-05	0.757012	0.242947	1e-05	1e-05	1e-05		1e-05	0.413695	0.581008	0.005257	1e-05	1e-05	1e-05		1e-05	1e-05	0.549604	0.450336	1e-05	1e-05	1e-05	1e-05		1e-05	1e-05	0.576893	0.423037	1e-05	1e-05
387	s2748	1e-05	0.99999		0.000834	0.999156	1e-05		1e-05	0.998713	0.001267	1e-05		1e-05	0.999857	0.000113	1e-05	1e-05		2e-05	0.123915	0.876029	1.6e-05	1e-05	1e-05		1e-05	1e-05	0.99994	1e-05	1e-05	1e-05	1e-05		1e-05	1e-05	0.99993	1e-05	1e-05	1e-05	1e-05	1e-05		1e-05	1e-05	0.99992	1e-05	1e-05	1e-05
388	s281	1e-05	0.99999		1e-05	0.99998	1e-05		1e-05	0.99997	1e-05	1e-05		1e-05	0.415722	0.58424	1.8e-05	1e-05		1e-05	0.727851	0.272109	1e-05	1e-05	1e-05		1e-05	0.40081	0.598694	0.000456	1e-05	1e-05	1e-05		1e-05	1e-05	0.502967	0.496973	1e-05	1e-05	1e-05	1e-05		1e-05	1e-05	0.554951	0.444978	1e-05	1e-05
389	s311m	1e-05	0.99999		1e-05	0.99998	1e-05		1e-05	0.999969	1.1e-05	1e-05		1e-05	0.99996	1e-05	1e-05	1e-05		1e-05	0.051968	0.947992	1e-05	1e-05	1e-05		1e-05	1e-05	0.99994	1e-05	1e-05	1e-05	1e-05		1e-05	1e-05	0.99993	1e-05	1e-05	1e-05	1e-05	1e-05		1e-05	1e-05	0.99992	1e-05	1e-05	1e-05
390	s187	1e-05	0.99999		1e-05	0.999971	1.9e-05		1e-05	0.99997	1e-05	1e-05		1e-05	0.530772	0.453552	0.015656	1e-05		1e-05	0.063386	0.936574	1e-05	1e-05	1e-05		1e-05	1e-05	0.99994	1e-05	1e-05	1e-05	1e-05		1e-05	1e-05	0.999923	1.7e-05	1e-05	1e-05	1e-05	1e-05		1e-05	1e-05	0.997318	0.002603	1e-05	1e-05
391	s264m	1e-05	0.99999		1e-05	0.998661	0.001329		1e-05	0.999969	1.1e-05	1e-05		1e-05	0.638368	0.361602	1e-05	1e-05		1e-05	0.019114	0.980846	1e-05	1e-05	1e-05		1e-05	0.00117	0.998775	1.5e-05	1e-05	1e-05	1e-05		1e-05	1e-05	0.99993	1e-05	1e-05	1e-05	1e-05	1e-05		1e-05	1e-05	0.99992	1e-05	1e-05	1e-05
392	s2777	0.018276	0.981724		1e-05	0.965536	0.034454		1e-05	0.972736	1e-05	0.027244		1e-05	0.973575	1e-05	0.026395	1e-05		1e-05	0.003679	0.996281	1e-05	1e-05	1e-05		1e-05	0.0015	0.998446	1e-05	1e-05	1.4e-05	1e-05		1e-05	1e-05	0.999929	1e-05	1e-05	1.1e-05	1e-05	1e-05		1e-05	1e-05	0.99992	1e-05	1e-05	1e-05
393	s2829	0.002704	0.997296		1e-05	0.944514	0.055476		1e-05	0.948898	1e-05	0.051082		1e-05	0.956724	1e-05	0.043246	1e-05		1e-05	0.038967	0.959231	1e-05	0.001772	1e-05		1e-05	0.00545	0.994183	1e-05	1e-05	0.000327	1e-05		1e-05	1e-05	0.998802	0.000309	1e-05	1e-05	1e-05	0.000839		1e-05	0.00238	0.996068	0.001492	1e-05	1e-05
394	s668	1e-05	0.99999		1e-05	0.962497	0.037493		1e-05	0.970143	1e-05	0.029837		1e-05	0.971932	1e-05	0.02753	0.000518		1.2e-05	0.365569	0.634389	1e-05	1e-05	1e-05		1e-05	1e-05	0.99994	1e-05	1e-05	1e-05	1e-05		1e-05	0.003973	0.995967	1e-05	1e-05	1e-05	1e-05	1e-05		1e-05	0.010629	0.989301	1e-05	1e-05	1e-05
395	s869m	1e-05	0.99999		1e-05	0.99998	1e-05		1e-05	0.99997	1e-05	1e-05		1e-05	0.99996	1e-05	1e-05	1e-05		1.9e-05	0.228923	0.771023	1e-05	1.6e-05	1e-05		1e-05	1e-05	0.99994	1e-05	1e-05	1e-05	1e-05		1e-05	1e-05	0.99993	1e-05	1e-05	1e-05	1e-05	1e-05		1e-05	1e-05	0.99992	1e-05	1e-05	1e-05
396	s322	1e-05	0.99999		1e-05	0.99998	1e-05		1e-05	0.99997	1e-05	1e-05		1e-05	0.99996	1e-05	1e-05	1e-05		1.7e-05	0.101584	0.898369	1e-05	1e-05	1e-05		1e-05	0.001529	0.996776	0.001655	1e-05	1e-05	1e-05		1e-05	0.005339	0.994165	1e-05	1e-05	1e-05	1e-05	0.000446		1e-05	0.004929	0.995001	1e-05	1e-05	1e-05
397	s323	1e-05	0.99999		1e-05	0.99998	1e-05		1e-05	0.99997	1e-05	1e-05		1e-05	0.984892	0.015078	1e-05	1e-05		1e-05	0.093086	0.906874	1e-05	1e-05	1e-05		1e-05	0.001491	0.998459	1e-05	1e-05	1e-05	1e-05		1e-05	0.000259	0.997292	0.002399	1e-05	1e-05	1e-05	1e-05		1e-05	1e-05	0.99992	1e-05	1e-05	1e-05
398	s899	0.021515	0.978485		1e-05	0.896154	0.103836		1e-05	0.853709	0.088704	0.057577		1e-05	0.921394	1e-05	0.078576	1e-05		1e-05	1e-05	0.99995	1e-05	1e-05	1e-05		1e-05	1e-05	0.999342	1e-05	1e-05	0.000608	1e-05		1e-05	1e-05	0.99993	1e-05	1e-05	1e-05	1e-05	1e-05		1e-05	1e-05	0.99992	1e-05	1e-05	1e-05
399	s310	1e-05	0.99999		1e-05	0.947716	0.052274		1e-05	0.890895	0.106911	0.002184		1e-05	0.973226	1e-05	0.026744	1e-05		1e-05	0.106251	0.893709	1e-05	1e-05	1e-05		1e-05	1e-05	0.99994	1e-05	1e-05	1e-05	1e-05		1e-05	1e-05	0.99993	1e-05	1e-05	1e-05	1e-05	1e-05		1e-05	1e-05	0.99992	1e-05	1e-05	1e-05
400	s635	1e-05	0.99999		1e-05	0.998202	0.001788		1e-05	0.99997	1e-05	1e-05		1e-05	0.99996	1e-05	1e-05	1e-05		1e-05	0.211872	0.788088	1e-05	1e-05	1e-05		1e-05	0.005917	0.992691	1e-05	0.000544	0.000702	0.000125		1e-05	1e-05	0.999726	1e-05	1e-05	1e-05	1e-05	0.000214		1e-05	0.007419	0.992511	1e-05	1e-05	1e-05
401	s216	1e-05	0.99999		1e-05	0.968229	0.031761		1e-05	0.923122	0.076858	1e-05		1e-05	0.980683	1e-05	0.019287	1e-05		1e-05	0.02214	0.97782	1e-05	1e-05	1e-05		1e-05	1e-05	0.99994	1e-05	1e-05	1e-05	1e-05		1e-05	1e-05	0.998932	0.001008	1e-05	1e-05	1e-05	1e-05		1e-05	1e-05	0.999918	1.2e-05	1e-05	1e-05
402	s694	0.140209	0.859791		1e-05	0.745535	0.254455		1e-05	0.688854	0.127816	0.183321		1e-05	0.784811	1e-05	0.215159	1e-05		1e-05	1e-05	0.921392	0.078568	1e-05	1e-05		1e-05	1e-05	0.879849	1e-05	1e-05	0.120101	1e-05		1e-05	1e-05	0.878396	1e-05	1e-05	0.121544	1e-05	1e-05		1e-05	1e-05	0.847021	1e-05	0.152909	1e-05
403	s820	0.011916	0.988084		1e-05	0.878726	0.121264		1e-05	0.699015	0.300965	1e-05		1e-05	0.52484	0.339857	0.134921	0.000372		1e-05	0.000244	0.999112	1e-05	1e-05	0.000614		1e-05	1.1e-05	0.999846	1e-05	0.000103	1e-05	1e-05		1e-05	1e-05	0.924801	1e-05	1e-05	1e-05	1e-05	0.075139		1e-05	1e-05	0.997523	1e-05	1e-05	1e-05
404	s204	1e-05	0.99999		1e-05	0.981975	0.018015		1.1e-05	0.451197	0.548783	1e-05		1e-05	0.99996	1e-05	1e-05	1e-05		1e-05	0.002056	0.997904	1e-05	1e-05	1e-05		1e-05	1e-05	0.99994	1e-05	1e-05	1e-05	1e-05		1e-05	1e-05	0.998292	1e-05	0.001648	1e-05	1e-05	1e-05		1e-05	1e-05	0.99992	1e-05	1e-05	1e-05
405	s228	0.01139	0.98861		1e-05	0.911247	0.088743		1e-05	0.410124	0.589469	0.000397		1e-05	0.936322	1e-05	0.063648	1e-05		1e-05	1e-05	0.99995	1e-05	1e-05	1e-05		1e-05	1e-05	0.997099	1e-05	0.002851	1e-05	1e-05		1e-05	1e-05	0.99856	1e-05	1e-05	0.001377	1e-05	1.3e-05		1e-05	1e-05	0.99992	1e-05	1e-05	1e-05
[truncated: 3 more columns]

## Sheet: Supplementary Figure 6
Distance	LDDecay_Africa_Mean_r^2	LDDecay_exAfrica_Mean_r^2	LDDecay_Total_Mean_r^2	LDDecay_SC_Mean_r^2	LDDecay_MC_Mean_r^2	LDDecay_NC_Mean_r^2
10	0.486056	0.657746	0.536061	0.612486	0.650055	0.761827
20	0.432335	0.584181	0.473526	0.544164	0.577933	0.687089
30	0.402733	0.544929	0.438914	0.509004	0.53833	0.64721
40	0.379925	0.507709	0.410481	0.476805	0.499841	0.603961
50	0.364148	0.481256	0.391804	0.453667	0.473124	0.572776
60	0.352835	0.462282	0.377423	0.437699	0.45437	0.551542
70	0.343532	0.450095	0.36779	0.4263	0.440834	0.536981
80	0.336843	0.438052	0.359104	0.415716	0.4287	0.523903
90	0.330862	0.432635	0.355018	0.410982	0.422664	0.517189
100	0.324937	0.42459	0.348224	0.402748	0.414974	0.509685
200	0.310162	0.407513	0.333086	0.385265	0.3966	0.490514
300	0.295468	0.394171	0.319407	0.370097	0.382049	0.478604
400	0.285963	0.386103	0.311146	0.361891	0.373633	0.472114
500	0.281354	0.383227	0.307394	0.357894	0.370279	0.469456
600	0.278644	0.380908	0.304682	0.355042	0.367788	0.467924
700	0.275863	0.379032	0.302051	0.352925	0.366386	0.46624
800	0.273634	0.376174	0.299746	0.350324	0.363063	0.463515
900	0.271386	0.374176	0.297737	0.348476	0.361061	0.461324
1000	0.269827	0.372812	0.296143	0.346807	0.360048	0.46083
1100	0.268491	0.371427	0.294834	0.345536	0.358649	0.459356
1200	0.26727	0.370134	0.293759	0.343711	0.357124	0.457623
1300	0.265526	0.368754	0.292333	0.342511	0.355855	0.456001
1400	0.264058	0.367296	0.290962	0.341104	0.354366	0.455332
1500	0.262769	0.366465	0.289826	0.340059	0.353801	0.4544
1600	0.261372	0.365155	0.288482	0.338902	0.352152	0.452453
1700	0.260212	0.363674	0.28752	0.337203	0.350773	0.451255
1800	0.259094	0.363022	0.286546	0.336881	0.349794	0.450561
1900	0.258526	0.362248	0.285763	0.336249	0.34932	0.449712
2000	0.257918	0.361319	0.284819	0.335322	0.34817	0.44866
2100	0.25654	0.360029	0.283782	0.334314	0.346931	0.447
2200	0.255558	0.359348	0.283436	0.333515	0.346395	0.446105
2300	0.254999	0.35925	0.282738	0.332774	0.346631	0.446552
2400	0.254634	0.357375	0.281314	0.331439	0.344451	0.444708
2500	0.25369	0.357475	0.280915	0.331034	0.344568	0.445206
2600	0.252155	0.35548	0.279349	0.329152	0.342656	0.443509
2700	0.251525	0.355326	0.278597	0.329057	0.342507	0.443413
2800	0.251234	0.354876	0.278171	0.328087	0.341956	0.443257
2900	0.250375	0.353778	0.277879	0.327698	0.341074	0.441769
3000	0.250139	0.353475	0.277061	0.326843	0.34055	0.440994
3100	0.249299	0.352866	0.27655	0.32645	0.340243	0.441014
3200	0.248774	0.352428	0.276008	0.325936	0.33959	0.439926
3300	0.247866	0.351983	0.27526	0.325409	0.338866	0.439794
3400	0.246932	0.351214	0.274596	0.324708	0.33827	0.438856
3500	0.247215	0.349485	0.273679	0.32331	0.336738	0.437637
3600	0.246591	0.349416	0.273323	0.323431	0.336664	0.4373
3700	0.245606	0.348492	0.272711	0.322734	0.335602	0.435486
3800	0.244671	0.348075	0.27203	0.322329	0.335466	0.435994
3900	0.244527	0.347531	0.271706	0.321631	0.335068	0.4351
4000	0.243737	0.346994	0.271257	0.320991	0.334133	0.434666
4100	0.243387	0.346602	0.27066	0.321008	0.333788	0.434241
4200	0.242051	0.345625	0.269613	0.3196	0.332698	0.43338
4300	0.241392	0.344205	0.268618	0.318849	0.331634	0.431527
4400	0.241672	0.344179	0.268917	0.318715	0.331362	0.431552
4500	0.24115	0.344249	0.268439	0.318716	0.331263	0.431906
4600	0.240338	0.343745	0.267451	0.318088	0.3309	0.431498
4700	0.240194	0.343475	0.267335	0.3176	0.330427	0.430994
4800	0.239174	0.342716	0.266817	0.317211	0.330278	0.431222
4900	0.238371	0.341892	0.266085	0.316228	0.329049	0.429608
5000	0.238189	0.341671	0.265769	0.315899	0.32928	0.429495
5100	0.237443	0.340993	0.264979	0.315555	0.328013	0.428594
5200	0.236902	0.340204	0.264744	0.315012	0.327621	0.427975
5300	0.236249	0.339714	0.264244	0.314249	0.327015	0.427061
5400	0.236897	0.339596	0.263935	0.314072	0.327002	0.427015
5500	0.236175	0.337971	0.262973	0.313038	0.325743	0.425367
5600	0.235643	0.338506	0.262865	0.313169	0.326111	0.426554
5700	0.235381	0.337607	0.262676	0.31246	0.325351	0.425163
5800	0.234503	0.336657	0.261738	0.311763	0.32425	0.42421
5900	0.234499	0.336513	0.261744	0.312171	0.324676	0.423415
6000	0.233637	0.335338	0.260486	0.31118	0.3231	0.42272
6100	0.233501	0.335065	0.260769	0.310529	0.323121	0.422652
6200	0.233186	0.334821	0.260094	0.310471	0.322943	0.421967
6300	0.232569	0.334714	0.259858	0.310117	0.32288	0.421962
6400	0.2326	0.334207	0.259445	0.309512	0.322445	0.420643
6500	0.23245	0.333678	0.259245	0.309172	0.321977	0.420448
6600	0.231443	0.333119	0.258614	0.308804	0.321345	0.420236
6700	0.231172	0.333337	0.258144	0.308429	0.321309	0.420581
6800	0.230435	0.333291	0.25783	0.307623	0.32138	0.421238
6900	0.230532	0.332327	0.257441	0.307232	0.320546	0.419683
7000	0.229751	0.331152	0.256109	0.306533	0.319114	0.418333
7100	0.229288	0.331072	0.256273	0.306286	0.319324	0.417872
7200	0.229448	0.331344	0.255938	0.306197	0.319467	0.41825
7300	0.228979	0.33073	0.256015	0.305881	0.319058	0.418197
7400	0.229156	0.330727	0.255891	0.306047	0.318708	0.417341
7500	0.22843	0.330804	0.255713	0.306118	0.31885	0.417779
7600	0.22839	0.330043	0.254913	0.305696	0.318523	0.417465
7700	0.227723	0.328801	0.254393	0.305228	0.317455	0.415622
7800	0.227963	0.329099	0.254378	0.304846	0.317343	0.416466
7900	0.227226	0.328267	0.25386	0.303497	0.31677	0.416153
8000	0.226635	0.32725	0.252911	0.303298	0.315458	0.413691
8100	0.226699	0.327005	0.253093	0.302835	0.315272	0.414732
8200	0.226076	0.327168	0.252989	0.303418	0.315565	0.415003
8300	0.225582	0.326819	0.252504	0.302189	0.315676	0.414712
8400	0.22563	0.326991	0.252976	0.302445	0.31561	0.414738
8500	0.22485	0.326149	0.251952	0.301801	0.31464	0.414166
8600	0.224915	0.326142	0.251735	0.301791	0.314592	0.413721
8700	0.22504	0.325785	0.251747	0.301458	0.314642	0.413366
8800	0.224185	0.324653	0.250922	0.300337	0.313384	0.412146
8900	0.223951	0.325198	0.251213	0.301025	0.31396	0.412572
9000	0.223364	0.32491	0.250591	0.30007	0.313652	0.412678
9100	0.223218	0.323744	0.250007	0.299564	0.312901	0.412022
9200	0.222454	0.323753	0.249737	0.299756	0.312607	0.411035
9300	0.222384	0.323638	0.24994	0.29946	0.312377	0.410837
9400	0.222246	0.323425	0.249466	0.299127	0.312105	0.410904
9500	0.221692	0.322453	0.248652	0.298319	0.311643	0.410431
9600	0.221606	0.322165	0.248481	0.29841	0.311456	0.409921
9700	0.221335	0.321958	0.24835	0.297681	0.310937	0.410074
9800	0.221033	0.321736	0.248114	0.297814	0.310634	0.409432
9900	0.220699	0.321227	0.24765	0.297362	0.310449	0.409385
10000	0.220849	0.320753	0.247104	0.296891	0.309798	0.40813
10100	0.220259	0.320829	0.24703	0.296574	0.309535	0.407883
10200	0.220119	0.319976	0.246895	0.296694	0.309181	0.406896
10300	0.219704	0.319558	0.245879	0.296339	0.308715	0.407337
10400	0.219564	0.319778	0.246226	0.296365	0.308815	0.407658
10500	0.218851	0.318082	0.245166	0.295026	0.307387	0.405084
10600	0.218905	0.318882	0.245629	0.295489	0.308179	0.405275
10700	0.218667	0.31785	0.24489	0.29495	0.307257	0.404324
10800	0.218817	0.317751	0.244699	0.294637	0.307346	0.404313
10900	0.219005	0.317831	0.245128	0.29512	0.30722	0.40464
11000	0.217845	0.316953	0.244112	0.293782	0.305918	0.403625
11100	0.21726	0.317142	0.243964	0.293746	0.30623	0.403909
11200	0.217231	0.317139	0.244149	0.293288	0.306037	0.404272
11300	0.217169	0.316479	0.243421	0.293006	0.306085	0.403916
11400	0.217144	0.31651	0.243719	0.2929	0.305627	0.403092
11500	0.216609	0.316378	0.243378	0.292528	0.305514	0.402478
11600	0.216692	0.316253	0.24336	0.292688	0.305717	0.403123
11700	0.215799	0.315663	0.242814	0.2916	0.305057	0.403148
11800	0.21567	0.315384	0.242505	0.291493	0.304517	0.401422
11900	0.21555	0.315578	0.242531	0.291577	0.304386	0.40244
12000	0.215116	0.314931	0.242123	0.290945	0.304095	0.401348
12100	0.214987	0.314207	0.241674	0.290495	0.303281	0.400498
12200	0.215223	0.314597	0.242184	0.290948	0.303618	0.400761
12300	0.214417	0.313452	0.240958	0.29038	0.302689	0.399402
12400	0.214529	0.313956	0.241545	0.290984	0.30299	0.399924
12500	0.214187	0.313289	0.240921	0.290403	0.302436	0.399368
12600	0.213677	0.313078	0.240758	0.290299	0.302866	0.399441
12700	0.21347	0.312865	0.240391	0.289951	0.30235	0.398943
12800	0.2129	0.312569	0.240188	0.289763	0.302139	0.398961
12900	0.212468	0.311799	0.239763	0.289591	0.301575	0.398082
13000	0.212835	0.312	0.239648	0.289558	0.301494	0.39832
13100	0.211853	0.311319	0.239037	0.28868	0.300635	0.397134
13200	0.212232	0.31104	0.238996	0.288583	0.300089	0.39656
13300	0.212123	0.310319	0.238656	0.287934	0.299909	0.395722
13400	0.212301	0.309962	0.238505	0.287675	0.299443	0.39536
13500	0.211723	0.310717	0.238282	0.287693	0.300252	0.396299
13600	0.212179	0.309872	0.238313	0.286754	0.299571	0.396663
13700	0.211717	0.310425	0.238586	0.287269	0.29983	0.39644
13800	0.211496	0.310951	0.238437	0.28769	0.30043	0.397941
13900	0.211021	0.309738	0.238121	0.286839	0.299313	0.395611
14000	0.21095	0.309945	0.237641	0.286885	0.299385	0.395517
14100	0.210556	0.309628	0.237786	0.286838	0.299501	0.395358
14200	0.21033	0.309311	0.237848	0.286601	0.299144	0.394475
14300	0.209695	0.308447	0.236598	0.285369	0.298253	0.393106
14400	0.209919	0.308743	0.236907	0.285868	0.298308	0.393885
14500	0.209558	0.308229	0.236362	0.285901	0.298047	0.393331
14600	0.209133	0.307953	0.236305	0.285612	0.297901	0.392803
14700	0.209166	0.307408	0.236161	0.285299	0.297293	0.392544
14800	0.208662	0.30684	0.235799	0.284649	0.296718	0.3922
14900	0.208697	0.307203	0.235615	0.28511	0.29738	0.39274
15000	0.207784	0.30642	0.235361	0.284845	0.296094	0.391559
15100	0.208976	0.306886	0.235534	0.28478	0.29691	0.391731
15200	0.209119	0.307136	0.235785	0.284964	0.297144	0.392878
15300	0.208013	0.306834	0.234923	0.284878	0.296897	0.392431
15400	0.207858	0.305956	0.234405	0.283709	0.296116	0.391216
15500	0.207842	0.306016	0.234866	0.284133	0.29594	0.391263
15600	0.20773	0.306303	0.235056	0.28414	0.29621	0.392824
15700	0.207421	0.305931	0.234427	0.283981	0.29586	0.390911
15800	0.207244	0.30654	0.234873	0.284333	0.296713	0.391924
15900	0.206813	0.304979	0.23387	0.283151	0.295154	0.390425
16000	0.207242	0.305507	0.234055	0.283237	0.295888	0.390242
16100	0.206739	0.304555	0.233602	0.283077	0.295099	0.389274
16200	0.206782	0.305133	0.233748	0.283387	0.295266	0.390362
16300	0.206224	0.304373	0.233279	0.28297	0.294676	0.389787
16400	0.206425	0.304103	0.233026	0.282519	0.294673	0.389552
16500	0.205699	0.30406	0.232878	0.282501	0.29419	0.388182
16600	0.206083	0.304532	0.233124	0.282964	0.294834	0.389576
16700	0.205268	0.304045	0.232747	0.28229	0.294122	0.389271
16800	0.205113	0.303474	0.232869	0.282061	0.294058	0.388069
16900	0.205313	0.303172	0.232072	0.282026	0.293821	0.388105
17000	0.205339	0.303464	0.232457	0.281818	0.293806	0.387873
17100	0.204281	0.302629	0.231732	0.281431	0.293019	0.387928
17200	0.204857	0.302847	0.232267	0.281511	0.293232	0.387289
17300	0.204509	0.302029	0.231714	0.281296	0.292455	0.386104
17400	0.204156	0.301722	0.231218	0.280812	0.292373	0.385584
17500	0.204095	0.301256	0.230931	0.280101	0.291528	0.385466
17600	0.203481	0.300483	0.230219	0.279494	0.290863	0.383773
17700	0.203915	0.30102	0.230663	0.280068	0.291491	0.383831
17800	0.203646	0.300384	0.230373	0.279428	0.291228	0.383183
17900	0.203381	0.300035	0.229923	0.279364	0.290739	0.38259
18000	0.202719	0.3001	0.229636	0.279337	0.290612	0.38355
18100	0.203105	0.300217	0.230033	0.279768	0.290811	0.382612
18200	0.202693	0.299993	0.229618	0.278853	0.290286	0.382083
18300	0.202923	0.299295	0.22915	0.278199	0.289767	0.382254
18400	0.202648	0.299803	0.229549	0.279137	0.290193	0.381438
18500	0.202213	0.299593	0.229084	0.278422	0.290256	0.381863
18600	0.202245	0.298491	0.22849	0.278022	0.289057	0.380617
18700	0.201849	0.299375	0.229207	0.278318	0.289772	0.38169
18800	0.201987	0.299912	0.229081	0.2789	0.290457	0.382594
18900	0.201382	0.299199	0.228607	0.278448	0.289587	0.382009
19000	0.201274	0.299431	0.228898	0.278452	0.289882	0.381212
19100	0.201822	0.298688	0.228638	0.277727	0.289666	0.381076
19200	0.201425	0.298375	0.228209	0.277501	0.28891	0.380511
19300	0.201528	0.298527	0.228199	0.27754	0.289073	0.381336
19400	0.201305	0.297935	0.22815	0.277097	0.288717	0.380878
19500	0.200962	0.297056	0.227684	0.276934	0.287736	0.379943
19600	0.201137	0.297642	0.228155	0.276967	0.288415	0.380419
19700	0.200718	0.297384	0.227577	0.276449	0.287898	0.379942
19800	0.200749	0.296841	0.227109	0.276319	0.287353	0.379509
19900	0.20019	0.297169	0.227357	0.27639	0.288039	0.379836
20000	0.200229	0.296708	0.226842	0.276568	0.287494	0.379433
20100	0.200562	0.296558	0.22682	0.275942	0.287404	0.378987
20200	0.199916	0.29641	0.226459	0.275847	0.287295	0.37859
20300	0.199608	0.296883	0.226757	0.276024	0.287471	0.37929
20400	0.199716	0.296649	0.226744	0.276618	0.287506	0.379415
20500	0.199692	0.29629	0.226325	0.276329	0.287157	0.378136
20600	0.199201	0.295865	0.226129	0.275692	0.286816	0.377481
20700	0.199584	0.295096	0.225745	0.275353	0.285811	0.376591
20800	0.199924	0.295405	0.225761	0.275005	0.286302	0.377292
20900	0.199512	0.294879	0.225655	0.274446	0.285717	0.376381
21000	0.199395	0.29462	0.225131	0.274573	0.285345	0.375437
21100	0.198842	0.294664	0.225101	0.274606	0.285628	0.376292
21200	0.199296	0.294842	0.225395	0.274788	0.286096	0.376998
21300	0.199203	0.295277	0.225412	0.275208	0.286368	0.376916
21400	0.199002	0.294833	0.225236	0.274567	0.285833	0.376428
21500	0.198617	0.294392	0.22469	0.273792	0.285289	0.376209
21600	0.198577	0.294377	0.224866	0.27407	0.285543	0.376315
21700	0.198212	0.294451	0.224374	0.273621	0.285306	0.376118
21800	0.19844	0.294004	0.224475	0.273997	0.284983	0.37547
21900	0.198213	0.29449	0.2248	0.274602	0.285722	0.376972
22000	0.197786	0.293913	0.224162	0.274143	0.285027	0.376694
22100	0.197159	0.293787	0.223811	0.273862	0.284729	0.375247
22200	0.197208	0.293322	0.22362	0.273836	0.284466	0.37527
22300	0.196764	0.292728	0.223124	0.273195	0.284056	0.374814
22400	0.196739	0.293276	0.223869	0.273484	0.283975	0.375242
22500	0.197056	0.292505	0.223068	0.272992	0.283346	0.373688
22600	0.196545	0.293076	0.223139	0.273294	0.283741	0.374474
22700	0.196583	0.292874	0.223535	0.273122	0.283498	0.374588
22800	0.196469	0.292476	0.222992	0.27288	0.283257	0.373879
22900	0.196294	0.292231	0.223158	0.272751	0.283201	0.37341
23000	0.196397	0.292498	0.223173	0.272786	0.283372	0.374118
23100	0.195793	0.291055	0.222094	0.2716	0.28223	0.372796
23200	0.196114	0.291472	0.222281	0.272085	0.282448	0.373471
23300	0.195933	0.290648	0.22185	0.271507	0.282099	0.371291
23400	0.195767	0.290499	0.221981	0.271657	0.282006	0.371531
23500	0.195552	0.29036	0.22167	0.271489	0.281653	0.371585
23600	0.195181	0.28999	0.22135	0.270701	0.281317	0.370778
23700	0.195214	0.289551	0.221083	0.270569	0.280585	0.370034
23800	0.19501	0.289516	0.221178	0.270847	0.280868	0.371098
23900	0.194556	0.289783	0.221058	0.270419	0.28138	0.371056
24000	0.194574	0.289211	0.220649	0.26997	0.280439	0.370376
24100	0.194715	0.28873	0.220249	0.26978	0.280059	0.369276
24200	0.194283	0.288962	0.22027	0.269724	0.280243	0.369109
24300	0.193618	0.288268	0.219896	0.269517	0.27969	0.369923
24400	0.19442	0.288355	0.22012	0.269245	0.279526	0.369118
24500	0.193903	0.287862	0.219831	0.26915	0.279248	0.368995
24600	0.194167	0.288282	0.219999	0.269028	0.279516	0.368883
24700	0.194729	0.28842	0.220088	0.269208	0.279636	0.369074
24800	0.194239	0.288079	0.21965	0.268925	0.279488	0.369273
24900	0.193605	0.287544	0.21939	0.269052	0.279141	0.367897
25000	0.194013	0.287543	0.219305	0.269078	0.278753	0.368291
25100	0.19354	0.287233	0.219234	0.2685	0.278298	0.368508
25200	0.193492	0.286859	0.219217	0.268145	0.278403	0.367988
25300	0.193235	0.287242	0.21931	0.268293	0.278869	0.368205
25400	0.193504	0.287162	0.219143	0.268521	0.278695	0.367997
25500	0.192887	0.286952	0.218794	0.268099	0.278542	0.367595
25600	0.192917	0.287368	0.218867	0.268519	0.278825	0.368115
25700	0.192719	0.286513	0.218656	0.267566	0.277905	0.368035
25800	0.192489	0.285972	0.218195	0.267634	0.277368	0.367434
25900	0.192855	0.286637	0.218829	0.267727	0.278403	0.367903
26000	0.192397	0.286118	0.21831	0.267279	0.277586	0.3669
26100	0.191959	0.286056	0.218253	0.26686	0.277624	0.3677
26200	0.192586	0.285819	0.217891	0.267509	0.277861	0.367866
26300	0.192631	0.286499	0.218382	0.268174	0.278231	0.367738
26400	0.192189	0.286353	0.218247	0.267926	0.277941	0.367579
26500	0.191799	0.28608	0.217946	0.26733	0.277453	0.367444
26600	0.191933	0.285752	0.217843	0.267098	0.276685	0.366737
26700	0.192016	0.284493	0.217009	0.266667	0.276173	0.365515
26800	0.191716	0.284708	0.217073	0.26669	0.276219	0.365544
26900	0.191519	0.28505	0.217258	0.266793	0.276512	0.364928
27000	0.191654	0.284797	0.217194	0.266425	0.276336	0.365331
27100	0.191771	0.284804	0.217073	0.266533	0.276223	0.364969
27200	0.191362	0.284645	0.217066	0.266875	0.275885	0.365191
27300	0.191261	0.285088	0.217214	0.266933	0.276748	0.36548
27400	0.191253	0.284297	0.216699	0.266149	0.275898	0.364216
27500	0.191093	0.283835	0.216955	0.26601	0.275942	0.364834
27600	0.191053	0.284045	0.216777	0.265648	0.275443	0.364685
27700	0.190893	0.28439	0.216594	0.265844	0.275909	0.364577
27800	0.190502	0.283729	0.216361	0.265758	0.275585	0.363986
27900	0.190552	0.284674	0.216998	0.265756	0.276147	0.364692
28000	0.19004	0.28385	0.216242	0.265234	0.275402	0.363867
28100	0.190251	0.283594	0.216021	0.26543	0.274878	0.364159
28200	0.189905	0.283212	0.21573	0.265002	0.274925	0.363706
28300	0.190271	0.283166	0.216002	0.265307	0.274543	0.363507
28400	0.190375	0.283616	0.21609	0.265326	0.274903	0.364121
28500	0.190261	0.283861	0.216487	0.265489	0.275335	0.364034
28600	0.189838	0.283674	0.216052	0.26475	0.275182	0.364647
28700	0.189841	0.28343	0.215423	0.265084	0.275252	0.364059
28800	0.189678	0.283665	0.215665	0.265229	0.275249	0.363943
28900	0.189641	0.283486	0.215526	0.265256	0.275698	0.364166
29000	0.190057	0.283127	0.215641	0.264568	0.274581	0.364219
29100	0.189648	0.283076	0.215408	0.264591	0.274795	0.363585
29200	0.18979	0.282204	0.215286	0.264248	0.273963	0.361868
29300	0.189713	0.282658	0.215483	0.264244	0.274414	0.363303
29400	0.189709	0.282842	0.215336	0.264106	0.27431	0.3633
29500	0.189429	0.283077	0.215366	0.264218	0.274474	0.363481
29600	0.189163	0.282239	0.215034	0.263118	0.273892	0.362847
29700	0.189139	0.281972	0.214875	0.263501	0.273388	0.361826
29800	0.188852	0.28115	0.214446	0.263299	0.272727	0.361177
29900	0.189269	0.281734	0.214982	0.263668	0.273371	0.361645
30000	0.189051	0.281653	0.214755	0.263422	0.273317	0.360982
30100	0.188855	0.281614	0.21488	0.263497	0.273051	0.362038
30200	0.188595	0.281413	0.214652	0.263056	0.273343	0.361782
30300	0.188467	0.281024	0.214348	0.262715	0.27301	0.360778
30400	0.187908	0.281293	0.214476	0.262597	0.273022	0.361218
30500	0.188281	0.280493	0.21399	0.262544	0.272524	0.360399
30600	0.188187	0.280656	0.214191	0.26227	0.272809	0.360359
30700	0.188092	0.281204	0.214284	0.262591	0.272886	0.36073
30800	0.18818	0.281257	0.214138	0.26255	0.272913	0.36104
30900	0.188018	0.28118	0.214222	0.262712	0.272552	0.361052
31000	0.188079	0.280658	0.213749	0.261962	0.27237	0.360804
31100	0.188194	0.280569	0.213873	0.2625	0.272405	0.359932
31200	0.187974	0.280898	0.214027	0.262712	0.272337	0.359987
31300	0.187455	0.279787	0.213051	0.261625	0.271686	0.358586
31400	0.187367	0.279763	0.21348	0.261539	0.271851	0.359035
31500	0.187071	0.279595	0.212927	0.26148	0.271416	0.358027
31600	0.187054	0.279048	0.212558	0.260968	0.270598	0.358239
31700	0.186799	0.278961	0.212347	0.260821	0.270815	0.357542
31800	0.186776	0.279116	0.212662	0.2606	0.270672	0.358132
31900	0.187235	0.279093	0.212602	0.261011	0.270766	0.358223
32000	0.187346	0.279407	0.213078	0.261367	0.270854	0.358666
32100	0.186753	0.279075	0.212501	0.261035	0.270636	0.357358
32200	0.186778	0.279312	0.212483	0.261331	0.270653	0.358515
32300	0.186634	0.279289	0.212467	0.260705	0.270719	0.358556
32400	0.186466	0.278148	0.21203	0.260004	0.269717	0.356619
32500	0.186438	0.279121	0.212443	0.260661	0.270483	0.357531
32600	0.186499	0.278917	0.212584	0.260692	0.270361	0.357796
32700	0.18588	0.277728	0.211628	0.259695	0.269536	0.355931
32800	0.185797	0.278647	0.212102	0.259931	0.27032	0.357095
32900	0.185717	0.278387	0.211689	0.259745	0.270291	0.356728
33000	0.18557	0.27859	0.2119	0.2597	0.270095	0.357465
33100	0.185361	0.278152	0.211842	0.259891	0.269936	0.356473
33200	0.185195	0.277941	0.21162	0.259827	0.269414	0.356049
33300	0.18526	0.277544	0.211417	0.259612	0.269148	0.35666
33400	0.185023	0.277151	0.211506	0.258953	0.26916	0.355407
33500	0.185333	0.277544	0.211286	0.25948	0.269269	0.356409
33600	0.185526	0.277467	0.211209	0.259279	0.269196	0.356484
33700	0.185044	0.277125	0.211142	0.259043	0.268893	0.355809
33800	0.18468	0.277274	0.21095	0.259486	0.269004	0.356015
33900	0.185187	0.277475	0.211357	0.259901	0.26938	0.356007
34000	0.184752	0.2771	0.210737	0.259477	0.26881	0.355679
34100	0.184986	0.277373	0.210819	0.259167	0.269337	0.356332
34200	0.185188	0.277128	0.210576	0.259513	0.268978	0.356362
34300	0.184753	0.276752	0.210587	0.258691	0.268713	0.35516
34400	0.184232	0.27616	0.210385	0.258807	0.268417	0.354273
34500	0.184101	0.276306	0.210562	0.258583	0.268258	0.354649
34600	0.184243	0.2763	0.210479	0.259156	0.268411	0.354807
34700	0.184264	0.275811	0.209994	0.258757	0.267768	0.35447
34800	0.184198	0.276426	0.210365	0.25922	0.268535	0.354412
34900	0.184591	0.276304	0.21029	0.259091	0.268266	0.354467
35000	0.18388	0.275474	0.209588	0.258167	0.267417	0.353354
35100	0.184382	0.275096	0.209671	0.25784	0.267287	0.353202
35200	0.184008	0.27515	0.209363	0.257933	0.267077	0.353591
35300	0.183698	0.27481	0.209356	0.257903	0.266906	0.352703
35400	0.183255	0.274592	0.209102	0.257376	0.266466	0.351935
35500	0.183391	0.274294	0.209102	0.257712	0.266244	0.352027
35600	0.18282	0.273705	0.20862	0.256987	0.266251	0.351434
35700	0.183236	0.274766	0.209195	0.257262	0.266765	0.352248
35800	0.183655	0.27425	0.208776	0.256544	0.266146	0.35129
35900	0.183377	0.274269	0.208831	0.256783	0.266311	0.352325
36000	0.183434	0.27489	0.209205	0.257241	0.266976	0.352935
36100	0.183181	0.274777	0.209463	0.25701	0.267051	0.353444
36200	0.183329	0.274539	0.209269	0.257154	0.266396	0.352615
36300	0.183277	0.274841	0.209095	0.257113	0.266895	0.352731
36400	0.182878	0.273852	0.208871	0.256759	0.266025	0.350763
36500	0.182944	0.273897	0.20879	0.256701	0.265774	0.351155
36600	0.182904	0.27487	0.208955	0.257956	0.266754	0.352405
36700	0.182815	0.27376	0.208659	0.257081	0.265999	0.350745
36800	0.183258	0.273882	0.208784	0.257392	0.266011	0.351637
36900	0.18304	0.274145	0.208756	0.257438	0.266107	0.351904
37000	0.182258	0.27381	0.208461	0.256828	0.266125	0.351311
37100	0.181907	0.273591	0.208293	0.256836	0.265812	0.351338
37200	0.181944	0.273081	0.208186	0.256393	0.265403	0.350664
37300	0.182316	0.273218	0.208107	0.256624	0.265886	0.351567
37400	0.182274	0.273169	0.20832	0.256449	0.266272	0.350704
37500	0.182175	0.272791	0.207888	0.256224	0.265247	0.350192
37600	0.181857	0.27286	0.207773	0.256051	0.265473	0.349624
37700	0.182255	0.272766	0.207616	0.256175	0.265218	0.348996
37800	0.181755	0.273345	0.207871	0.256237	0.266019	0.350148
37900	0.181481	0.272895	0.207611	0.256066	0.265505	0.34945
38000	0.182154	0.271815	0.207283	0.255644	0.26424	0.349018
38100	0.182283	0.271946	0.207296	0.255571	0.264332	0.349383
38200	0.182368	0.272496	0.207669	0.25557	0.26523	0.348869
38300	0.181677	0.271776	0.207059	0.255328	0.264402	0.34894
38400	0.18142	0.272486	0.207634	0.255885	0.26525	0.349455
38500	0.181851	0.272342	0.207568	0.256334	0.265493	0.349607
38600	0.18201	0.272169	0.207381	0.255926	0.264761	0.349174
38700	0.181316	0.271444	0.20697	0.255711	0.264547	0.348583
38800	0.180882	0.271312	0.206789	0.254654	0.264105	0.348566
38900	0.181395	0.272429	0.207328	0.256056	0.26534	0.35004
39000	0.181077	0.271795	0.206844	0.255034	0.264803	0.349295
39100	0.180477	0.271567	0.206568	0.255006	0.264677	0.349305
39200	0.18074	0.271795	0.206702	0.255191	0.264804	0.348221
39300	0.181051	0.272065	0.206943	0.255015	0.26474	0.348696
39400	0.180759	0.271704	0.206901	0.255212	0.264399	0.348418
39500	0.180699	0.270939	0.206243	0.254758	0.263924	0.347981
39600	0.180768	0.270181	0.206074	0.254074	0.263046	0.34642
39700	0.179949	0.270844	0.206038	0.25441	0.26346	0.34802
39800	0.180487	0.269993	0.205713	0.253829	0.262743	0.347029
39900	0.180556	0.271104	0.20644	0.254678	0.263515	0.348137
40000	0.180795	0.271533	0.206541	0.25502	0.264321	0.347974
40100	0.179966	0.27098	0.205867	0.254453	0.263565	0.348549
40200	0.180273	0.270373	0.205713	0.254049	0.263225	0.347226
40300	0.180566	0.270799	0.206006	0.254586	0.263554	0.347451
40400	0.18027	0.271096	0.205993	0.254537	0.26351	0.347694
40500	0.180314	0.270664	0.205892	0.254147	0.263296	0.347941
40600	0.180361	0.270751	0.206223	0.255018	0.263122	0.348037
40700	0.180245	0.269866	0.205478	0.254323	0.26248	0.346227
40800	0.179628	0.271032	0.206079	0.255195	0.263336	0.347919
40900	0.179832	0.27004	0.205788	0.254086	0.262656	0.347286
41000	0.179906	0.270773	0.205686	0.254332	0.263414	0.347968
41100	0.18031	0.270101	0.205605	0.254403	0.262694	0.346605
41200	0.179773	0.270079	0.205522	0.25437	0.262455	0.347096
41300	0.179844	0.270019	0.20551	0.254596	0.262848	0.346256
41400	0.179446	0.269453	0.205389	0.254046	0.26237	0.346605
41500	0.178891	0.2694	0.205046	0.253576	0.261726	0.345968
41600	0.179674	0.270542	0.206253	0.254734	0.263017	0.346767
41700	0.179459	0.269882	0.205172	0.254459	0.262469	0.346557
41800	0.179718	0.269471	0.205246	0.253626	0.262299	0.34593
41900	0.178979	0.269041	0.204773	0.253413	0.261991	0.346123
42000	0.179467	0.269142	0.204943	0.253537	0.261709	0.34586
42100	0.179632	0.269938	0.205398	0.254526	0.262405	0.346752
42200	0.178924	0.269333	0.204872	0.253146	0.261788	0.346411
42300	0.179028	0.269553	0.20484	0.253596	0.262277	0.346739
42400	0.179316	0.269518	0.205035	0.253617	0.261909	0.346151
42500	0.178801	0.269533	0.20502	0.253097	0.262068	0.346638
42600	0.179064	0.269266	0.20497	0.25248	0.261753	0.346126
42700	0.179158	0.269718	0.205105	0.25354	0.262155	0.346093
42800	0.179449	0.268988	0.204668	0.253617	0.261744	0.345705
42900	0.178912	0.268538	0.204636	0.252481	0.261171	0.346221
43000	0.178858	0.268143	0.204498	0.252386	0.260793	0.344934
43100	0.178735	0.267783	0.204326	0.252388	0.260965	0.344797
43200	0.178525	0.268127	0.204292	0.252732	0.260563	0.344162
43300	0.178515	0.268739	0.204716	0.25299	0.26173	0.345344
43400	0.179258	0.26883	0.204755	0.253011	0.261602	0.345531
43500	0.179142	0.268395	0.204664	0.252828	0.260971	0.344406
43600	0.179423	0.268761	0.204835	0.252828	0.261079	0.34505
43700	0.179614	0.268069	0.204252	0.252576	0.26076	0.34468
43800	0.179079	0.268147	0.204588	0.252514	0.260806	0.345016
43900	0.178625	0.268133	0.203997	0.252747	0.260737	0.344868
44000	0.179011	0.268615	0.204597	0.25264	0.260998	0.345171
44100	0.178677	0.267822	0.203729	0.252159	0.260291	0.344095
44200	0.178587	0.267854	0.203771	0.252282	0.260578	0.344576
44300	0.178379	0.268221	0.203559	0.252472	0.26079	0.344894
44400	0.178689	0.267647	0.20389	0.25232	0.260635	0.344247
44500	0.17901	0.268258	0.203883	0.252636	0.261053	0.344658
44600	0.178029	0.26819	0.203736	0.252637	0.260821	0.344612
44700	0.178402	0.267791	0.203834	0.252573	0.260292	0.344193
44800	0.178159	0.267202	0.203245	0.251335	0.260177	0.343396
44900	0.178277	0.267239	0.203318	0.25193	0.260048	0.343613
45000	0.177981	0.26684	0.202877	0.251516	0.259352	0.342262
45100	0.177885	0.266763	0.2026	0.251485	0.25915	0.342285
45200	0.177634	0.266457	0.202846	0.251966	0.258837	0.342081
45300	0.178388	0.266414	0.202511	0.251807	0.258928	0.342083
45400	0.178303	0.267312	0.203149	0.252329	0.259905	0.34213
45500	0.177781	0.267688	0.202999	0.251953	0.260014	0.342732
45600	0.177948	0.266925	0.202721	0.251675	0.259325	0.341832
45700	0.177621	0.266241	0.202108	0.250546	0.258977	0.341552
45800	0.177543	0.267132	0.202894	0.251159	0.259517	0.342217
45900	0.177552	0.265712	0.202181	0.25034	0.258458	0.341216
46000	0.177251	0.267155	0.202854	0.251093	0.259344	0.342583
46100	0.177459	0.266058	0.202505	0.251087	0.258931	0.341261
46200	0.176786	0.26527	0.201968	0.250197	0.258171	0.341215
46300	0.177472	0.265595	0.202311	0.250528	0.258546	0.341754
46400	0.177241	0.26654	0.202404	0.250895	0.259251	0.341673
46500	0.177438	0.266013	0.202449	0.250711	0.25891	0.341333
46600	0.176972	0.265705	0.202265	0.2503	0.258251	0.340756
46700	0.177042	0.266224	0.202193	0.250457	0.258953	0.341178
46800	0.177103	0.26586	0.202305	0.250528	0.258715	0.339992
46900	0.177046	0.265878	0.202128	0.250353	0.258764	0.340747
47000	0.176446	0.265544	0.201758	0.250186	0.258351	0.340923
47100	0.17676	0.265176	0.201637	0.249996	0.258035	0.340323
47200	0.176775	0.265504	0.201867	0.250084	0.258631	0.340477
47300	0.177093	0.264669	0.2013	0.250146	0.257671	0.340295
47400	0.177227	0.264898	0.201748	0.249425	0.258003	0.340242
47500	0.176773	0.265025	0.201668	0.250299	0.258031	0.339204
47600	0.176611	0.26475	0.201566	0.249741	0.257773	0.339541
47700	0.176337	0.264516	0.201519	0.249602	0.257661	0.339621
47800	0.177125	0.26461	0.201456	0.249841	0.257497	0.339036
47900	0.176461	0.264494	0.201156	0.249826	0.257845	0.33938
48000	0.176194	0.265091	0.201425	0.250026	0.257758	0.338997
48100	0.17628	0.264134	0.201137	0.249003	0.257369	0.339326
48200	0.176584	0.264663	0.20136	0.24971	0.257876	0.338921
48300	0.175822	0.264877	0.201417	0.249468	0.258401	0.339174
48400	0.176322	0.264125	0.200836	0.248977	0.257137	0.33862
48500	0.176275	0.264604	0.201154	0.24951	0.25768	0.338908
48600	0.175494	0.264616	0.200922	0.249145	0.257501	0.339135
48700	0.176099	0.264417	0.200998	0.249318	0.257484	0.33822
48800	0.17566	0.263539	0.20066	0.248455	0.256578	0.337714
48900	0.175805	0.263846	0.200574	0.248688	0.256966	0.339119
49000	0.175303	0.264442	0.201041	0.249269	0.257522	0.338956
49100	0.175674	0.264003	0.200565	0.249046	0.257147	0.338608
49200	0.175603	0.26366	0.200119	0.248894	0.256807	0.33745
49300	0.175686	0.263382	0.199998	0.248599	0.256292	0.337122
49400	0.175775	0.2633	0.200225	0.24825	0.256402	0.337193
49500	0.175376	0.263259	0.200018	0.248432	0.256319	0.338274
49600	0.175623	0.263113	0.20016	0.247928	0.256203	0.337524
49700	0.17526	0.263022	0.19977	0.24782	0.256081	0.33658
49800	0.175587	0.262463	0.199843	0.247723	0.255602	0.335871
49900	0.174918	0.262219	0.199365	0.247803	0.255397	0.336093
50000	0.175214	0.262975	0.199927	0.247893	0.255924	0.337211
50100	0.174817	0.263217	0.199875	0.24792	0.25612	0.337647
50200	0.175505	0.262558	0.19985	0.247654	0.255552	0.336952
50300	0.174775	0.263069	0.199651	0.247632	0.256002	0.337686
50400	0.174899	0.263068	0.199803	0.24822	0.255869	0.337465
50500	0.174765	0.262942	0.199568	0.247886	0.255714	0.337103
50600	0.174712	0.26332	0.199964	0.248067	0.255934	0.337892
50700	0.175144	0.262126	0.199263	0.247488	0.255253	0.335771
50800	0.174548	0.261599	0.198874	0.247472	0.254717	0.33564
50900	0.174957	0.261858	0.19919	0.247258	0.254717	0.335777
51000	0.174798	0.261664	0.198779	0.246936	0.254576	0.335404
51100	0.175124	0.262342	0.199089	0.247311	0.255116	0.336181
51200	0.174575	0.262204	0.199077	0.247306	0.255165	0.336307
51300	0.174405	0.262367	0.199055	0.247314	0.255195	0.336334
51400	0.17462	0.262195	0.198852	0.247546	0.255279	0.336255
51500	0.174201	0.261948	0.198686	0.247452	0.255101	0.33616
51600	0.173769	0.261307	0.198536	0.247016	0.254239	0.335841
51700	0.174182	0.261515	0.198551	0.246344	0.254563	0.336615
51800	0.174402	0.261771	0.198894	0.247009	0.254841	0.335737
51900	0.17419	0.261572	0.19875	0.246964	0.254519	0.334757
52000	0.174953	0.261331	0.198838	0.246622	0.254115	0.334951
52100	0.174428	0.26209	0.198918	0.246896	0.254927	0.335744
52200	0.174403	0.261494	0.198782	0.246602	0.254433	0.334947
52300	0.173607	0.261124	0.198466	0.246193	0.254289	0.333603
52400	0.173982	0.261214	0.198337	0.246324	0.254238	0.334439
52500	0.174171	0.261052	0.198487	0.246226	0.254466	0.334628
52600	0.173837	0.260741	0.198407	0.246018	0.254141	0.334095
52700	0.173554	0.260461	0.197931	0.246055	0.253543	0.334556
52800	0.173943	0.26069	0.197856	0.24621	0.253688	0.334548
52900	0.174244	0.260982	0.198557	0.246851	0.254041	0.335214
53000	0.173886	0.260821	0.198047	0.246278	0.253431	0.334991
53100	0.173853	0.260723	0.198236	0.246423	0.25371	0.333735
53200	0.17382	0.260606	0.198225	0.246308	0.253617	0.334277
53300	0.173913	0.260092	0.198003	0.245625	0.253499	0.3349
53400	0.174247	0.259788	0.19791	0.245712	0.253141	0.333383
53500	0.173414	0.259877	0.197788	0.245418	0.252965	0.333483
53600	0.173646	0.261159	0.198447	0.246445	0.254303	0.334733
53700	0.173749	0.259817	0.197528	0.245554	0.252791	0.334155
53800	0.173335	0.259863	0.197752	0.245786	0.2529	0.333647
53900	0.173388	0.260107	0.197909	0.245742	0.253747	0.333896
54000	0.172827	0.259646	0.197375	0.245186	0.253096	0.333132
54100	0.173626	0.259633	0.197895	0.245371	0.253173	0.332412
54200	0.172703	0.260017	0.197922	0.245345	0.253297	0.333827
54300	0.172721	0.259864	0.197452	0.245225	0.252673	0.333096
54400	0.172489	0.259217	0.197239	0.24511	0.252795	0.33261
54500	0.172366	0.258951	0.197073	0.244496	0.252379	0.333015
54600	0.172641	0.258909	0.19719	0.244557	0.252403	0.333048
54700	0.172109	0.258735	0.196835	0.243936	0.252158	0.333046
54800	0.172623	0.258528	0.197032	0.244099	0.252404	0.332201
54900	0.172544	0.258926	0.196824	0.244553	0.252116	0.332442
55000	0.172219	0.259208	0.19706	0.243738	0.2527	0.333273
55100	0.1722	0.259077	0.196897	0.243729	0.252459	0.33352
55200	0.171913	0.259751	0.197322	0.244363	0.253094	0.33422
55300	0.172187	0.259232	0.197372	0.243894	0.252508	0.33444
55400	0.172073	0.258162	0.19658	0.24279	0.25207	0.332595
55500	0.172502	0.257602	0.196094	0.243043	0.251205	0.331476
55600	0.172477	0.258808	0.196572	0.244155	0.252187	0.331998
55700	0.172385	0.257724	0.19682	0.243451	0.251087	0.331428
55800	0.171953	0.257785	0.196697	0.243842	0.251024	0.331628
55900	0.171391	0.257232	0.19602	0.243235	0.250751	0.330744
56000	0.172027	0.257897	0.196619	0.243742	0.251116	0.331339
56100	0.171886	0.257954	0.196708	0.244045	0.251721	0.33252
56200	0.171219	0.257656	0.196224	0.242914	0.251376	0.331104
56300	0.171752	0.257332	0.195823	0.242729	0.25095	0.331234
56400	0.171295	0.257706	0.195992	0.243308	0.25132	0.331576
56500	0.171435	0.257591	0.196114	0.243132	0.251047	0.331362
56600	0.172011	0.257485	0.196144	0.243287	0.251039	0.331053
56700	0.171597	0.257311	0.19589	0.243096	0.250504	0.330677
56800	0.17168	0.257915	0.196148	0.243223	0.251126	0.331182
56900	0.171743	0.257184	0.195819	0.242397	0.250846	0.331089
57000	0.17111	0.256899	0.195778	0.242749	0.250159	0.330481
57100	0.171577	0.257482	0.196157	0.243165	0.250928	0.331341
57200	0.171198	0.257275	0.19599	0.243461	0.250664	0.331234
57300	0.171165	0.257261	0.195371	0.243154	0.250854	0.331637
57400	0.171194	0.257332	0.195874	0.243375	0.250871	0.330898
57500	0.17122	0.256661	0.195595	0.242887	0.250078	0.330992
57600	0.171195	0.256405	0.195292	0.242773	0.249998	0.330915
57700	0.171325	0.256731	0.19562	0.242905	0.250377	0.330249
57800	0.170879	0.256446	0.195246	0.242534	0.249977	0.330369
57900	0.170568	0.256425	0.195102	0.242539	0.249876	0.330269
58000	0.17048	0.256704	0.195391	0.242298	0.2501	0.330859
58100	0.171081	0.256776	0.195667	0.242566	0.250344	0.330694
58200	0.171103	0.256644	0.195662	0.242754	0.250108	0.330678
58300	0.171431	0.256101	0.195156	0.241872	0.249785	0.330308
58400	0.170787	0.255668	0.194997	0.241918	0.249387	0.329606
58500	0.170699	0.255311	0.194582	0.241522	0.24863	0.32953
58600	0.170926	0.255839	0.195068	0.242333	0.249153	0.329362
58700	0.17071	0.255555	0.195081	0.242024	0.249261	0.32938
58800	0.170686	0.255179	0.194579	0.241682	0.248657	0.327914
58900	0.170463	0.25456	0.194261	0.24105	0.248238	0.327606
59000	0.170065	0.254824	0.193928	0.241095	0.248146	0.328113
59100	0.170631	0.254657	0.194434	0.24103	0.24799	0.327025
59200	0.170525	0.254895	0.19462	0.241342	0.248509	0.32741
59300	0.170223	0.254671	0.19414	0.240943	0.248215	0.328375
59400	0.170353	0.254792	0.194484	0.240983	0.248027	0.327807
59500	0.170053	0.255085	0.194418	0.241531	0.24846	0.328081
59600	0.169877	0.254404	0.193841	0.240524	0.247885	0.326825
59700	0.169848	0.254763	0.194247	0.241382	0.248058	0.326529
59800	0.170058	0.255128	0.194184	0.241553	0.248342	0.326684
59900	0.170173	0.25443	0.193856	0.241059	0.247567	0.326499
60000	0.169805	0.254222	0.193665	0.240851	0.247503	0.326371
60100	0.169868	0.254274	0.193717	0.241019	0.247887	0.326679
60200	0.170123	0.253711	0.193523	0.240387	0.247221	0.326756
60300	0.169908	0.253945	0.193622	0.240232	0.247588	0.326113
60400	0.170105	0.25458	0.19387	0.240731	0.247678	0.326602
60500	0.169834	0.253998	0.193527	0.240707	0.247147	0.326977
60600	0.169897	0.253849	0.193744	0.241028	0.247386	0.326594
60700	0.169621	0.253959	0.193459	0.241144	0.246861	0.326466
60800	0.169826	0.253746	0.193226	0.24017	0.246948	0.3254
60900	0.169312	0.25369	0.193104	0.240247	0.246683	0.325367
61000	0.169145	0.253534	0.193047	0.240056	0.246931	0.324882
61100	0.1692	0.253597	0.19322	0.240161	0.24709	0.32537
61200	0.169727	0.253796	0.193399	0.240459	0.247379	0.326167
61300	0.169782	0.253872	0.193429	0.24076	0.247375	0.326059
61400	0.169332	0.252615	0.192812	0.239903	0.24615	0.324736
61500	0.169592	0.252446	0.192655	0.240089	0.245738	0.3249
61600	0.169306	0.252567	0.19281	0.239676	0.245748	0.32466
61700	0.169337	0.252631	0.19277	0.239707	0.245593	0.324443
61800	0.169131	0.252802	0.19267	0.239599	0.246019	0.324675
61900	0.168849	0.252315	0.192332	0.239186	0.245825	0.323734
62000	0.16968	0.251749	0.192362	0.239388	0.245832	0.323993
62100	0.169169	0.251552	0.192073	0.238772	0.245416	0.323779
62200	0.168985	0.252301	0.192484	0.239468	0.245873	0.324022
62300	0.169736	0.252851	0.192929	0.240217	0.246475	0.324664
62400	0.169112	0.252382	0.192576	0.239507	0.246323	0.324696
62500	0.168974	0.252107	0.192125	0.238943	0.24589	0.323793
62600	0.169054	0.252164	0.192307	0.238595	0.24605	0.323953
62700	0.168886	0.252086	0.192491	0.239107	0.245761	0.323868
62800	0.168711	0.252059	0.192425	0.238805	0.245739	0.323802
62900	0.168713	0.251774	0.192035	0.238459	0.245083	0.323369
63000	0.168997	0.251461	0.192189	0.238397	0.245083	0.323517
63100	0.168948	0.252201	0.192412	0.238757	0.245454	0.323708
63200	0.168991	0.252383	0.192354	0.238759	0.245606	0.324794
63300	0.168697	0.251583	0.192151	0.238641	0.245361	0.32362
63400	0.168732	0.25156	0.192325	0.238129	0.245197	0.323783
63500	0.169343	0.251815	0.192236	0.23845	0.245438	0.323907
63600	0.168588	0.251259	0.191595	0.23795	0.245144	0.323188
63700	0.168263	0.25192	0.191919	0.238821	0.245718	0.323262
63800	0.168653	0.251732	0.192191	0.238521	0.245623	0.322758
63900	0.168461	0.251096	0.191795	0.237695	0.244513	0.322952
64000	0.168527	0.251576	0.191925	0.238569	0.245295	0.323005
64100	0.168116	0.250987	0.191915	0.238836	0.244853	0.322558
64200	0.168347	0.251284	0.191612	0.238462	0.244877	0.322584
64300	0.168155	0.251215	0.19166	0.238254	0.244758	0.323294
64400	0.167551	0.251255	0.191534	0.237756	0.244386	0.322691
64500	0.168141	0.251314	0.191622	0.237798	0.244511	0.322702
64600	0.167758	0.251612	0.191689	0.237867	0.244756	0.322824
64700	0.167974	0.250508	0.190982	0.237166	0.243654	0.322135
64800	0.168029	0.25066	0.191037	0.237472	0.243682	0.32245
64900	0.167926	0.25094	0.190952	0.237564	0.244085	0.322399
65000	0.168126	0.250989	0.191201	0.238083	0.244329	0.322282
65100	0.167807	0.250158	0.190763	0.237316	0.243323	0.321639
65200	0.167957	0.250558	0.191349	0.237751	0.243716	0.321532
65300	0.167377	0.249938	0.190548	0.236885	0.242905	0.320728
65400	0.16728	0.250766	0.190786	0.237258	0.244196	0.321583
65500	0.167771	0.249998	0.190852	0.237278	0.243152	0.320347
65600	0.167241	0.250301	0.190606	0.237198	0.243464	0.320449
65700	0.167127	0.250692	0.190951	0.23736	0.243638	0.321723
65800	0.167092	0.249771	0.190379	0.236825	0.243443	0.321515
65900	0.167743	0.249661	0.190438	0.236932	0.242796	0.319916
66000	0.167116	0.249803	0.190279	0.236888	0.243338	0.321024
66100	0.167085	0.249528	0.190162	0.236139	0.242847	0.320735
66200	0.167591	0.250375	0.190681	0.236926	0.243421	0.321186
66300	0.16687	0.248909	0.189829	0.235998	0.242165	0.319414
66400	0.166982	0.249215	0.189886	0.235905	0.242799	0.319124
66500	0.167027	0.249262	0.189882	0.236377	0.242588	0.319564
66600	0.166692	0.248518	0.189434	0.235861	0.24223	0.318504
66700	0.166579	0.249164	0.190056	0.235936	0.242647	0.319506
66800	0.167013	0.248675	0.189921	0.235985	0.242046	0.31783
66900	0.167001	0.249326	0.190256	0.236413	0.24268	0.319923
67000	0.167012	0.248849	0.190188	0.236615	0.242133	0.318917
67100	0.167273	0.249777	0.190444	0.236818	0.243107	0.32069
67200	0.1671	0.249531	0.190266	0.236731	0.242885	0.320144
67300	0.167814	0.249251	0.189956	0.236279	0.242653	0.320153
67400	0.166965	0.248899	0.18985	0.235941	0.242069	0.319309
67500	0.166715	0.248967	0.189776	0.236345	0.242295	0.320099
67600	0.16667	0.249721	0.190367	0.23628	0.243329	0.320417
67700	0.166672	0.248964	0.190005	0.235908	0.242734	0.320286
67800	0.166383	0.248529	0.189686	0.235905	0.242161	0.319715
67900	0.166608	0.249106	0.189855	0.236488	0.242571	0.320558
68000	0.167148	0.24951	0.190352	0.236273	0.243119	0.320535
68100	0.166803	0.248754	0.189942	0.235507	0.242462	0.319912
68200	0.166796	0.248996	0.189979	0.236184	0.24312	0.319032
68300	0.16711	0.249059	0.190235	0.236263	0.242986	0.320039
68400	0.166896	0.248789	0.190018	0.235712	0.242345	0.319577
68500	0.166892	0.248735	0.189944	0.235888	0.242254	0.319214
68600	0.166933	0.248331	0.189721	0.235809	0.242003	0.319473
68700	0.165926	0.247963	0.189236	0.234936	0.241596	0.319053
68800	0.167041	0.248808	0.189713	0.235068	0.242419	0.319441
68900	0.166111	0.247783	0.189361	0.235109	0.241854	0.318285
69000	0.165841	0.248316	0.189386	0.235164	0.241947	0.319069
69100	0.166005	0.247907	0.189622	0.235263	0.241667	0.319137
69200	0.166427	0.247995	0.189319	0.235166	0.241779	0.318584
69300	0.165987	0.248089	0.189508	0.23471	0.242008	0.318432
69400	0.165967	0.246963	0.188533	0.234377	0.241073	0.31656
69500	0.165652	0.247339	0.189	0.234681	0.2412	0.317652
69600	0.165458	0.247521	0.189059	0.234295	0.241344	0.317966
69700	0.165696	0.247817	0.188918	0.234624	0.241763	0.318426
69800	0.165655	0.247616	0.188718	0.234195	0.241392	0.318201
69900	0.165569	0.247593	0.18899	0.234343	0.241643	0.318771
70000	0.16572	0.247545	0.188861	0.234641	0.241685	0.318738
70100	0.166163	0.247594	0.189132	0.234692	0.241571	0.318028
70200	0.165935	0.247415	0.188632	0.234417	0.241143	0.317848
70300	0.165312	0.246527	0.188421	0.234032	0.24026	0.31732
70400	0.166168	0.247153	0.188916	0.234618	0.240728	0.317865
70500	0.165786	0.246722	0.189125	0.234489	0.240979	0.316824
70600	0.16526	0.246404	0.188469	0.234129	0.240518	0.317425
70700	0.16549	0.246541	0.188444	0.23409	0.240979	0.317144
70800	0.165467	0.246231	0.188432	0.234033	0.240598	0.316977
70900	0.165448	0.245172	0.187827	0.233815	0.240084	0.315318
71000	0.165611	0.246512	0.188418	0.233947	0.241027	0.317447
71100	0.165816	0.24621	0.188454	0.233898	0.240546	0.317313
71200	0.165849	0.246375	0.188451	0.234223	0.240171	0.317496
71300	0.165661	0.245604	0.187927	0.233544	0.239939	0.315932
71400	0.165657	0.246378	0.188412	0.233644	0.240371	0.316735
71500	0.165267	0.245763	0.188016	0.233659	0.239604	0.316255
71600	0.165635	0.246363	0.188178	0.234494	0.240306	0.316535
71700	0.165059	0.246037	0.188028	0.233854	0.239649	0.316124
71800	0.165479	0.245342	0.188032	0.233494	0.239128	0.315452
71900	0.16521	0.245236	0.187625	0.23301	0.238907	0.314657
72000	0.164927	0.244672	0.187573	0.233281	0.238573	0.314152
72100	0.165258	0.244936	0.187368	0.233443	0.238384	0.315272
72200	0.165109	0.24585	0.188069	0.233924	0.239598	0.315973
72300	0.16521	0.245651	0.187891	0.233508	0.239023	0.316253
72400	0.165355	0.246512	0.188286	0.234259	0.240401	0.317198
72500	0.165305	0.245991	0.187936	0.233641	0.239516	0.315588
72600	0.165956	0.245466	0.187824	0.233355	0.239145	0.315873
72700	0.164874	0.245725	0.187672	0.233278	0.239035	0.316402
72800	0.165128	0.246266	0.188085	0.234069	0.239533	0.317274
72900	0.164843	0.246135	0.1881	0.234236	0.239867	0.316912
73000	0.164829	0.245809	0.18811	0.233392	0.239636	0.316371
73100	0.165381	0.246056	0.188199	0.233788	0.239486	0.316508
73200	0.16519	0.245799	0.188	0.233868	0.239443	0.316514
73300	0.16545	0.244928	0.187495	0.233328	0.238611	0.314562
73400	0.165107	0.244661	0.187726	0.233051	0.238599	0.315195
73500	0.165195	0.244785	0.187739	0.232908	0.238188	0.316096
73600	0.165255	0.245156	0.187912	0.233601	0.238869	0.316479
73700	0.164679	0.245213	0.187619	0.232726	0.238965	0.316336
73800	0.164991	0.244616	0.187633	0.232149	0.238512	0.315125
73900	0.165157	0.244844	0.187744	0.232356	0.238624	0.315462
74000	0.165257	0.244827	0.187571	0.2328	0.238594	0.315439
74100	0.164826	0.2454	0.187854	0.233285	0.239061	0.316243
74200	0.165179	0.244912	0.187472	0.233369	0.238637	0.315678
74300	0.165636	0.245868	0.188222	0.233482	0.239354	0.316791
74400	0.165465	0.245539	0.187935	0.233074	0.23912	0.316211
74500	0.165518	0.244879	0.187891	0.233239	0.238798	0.31537
74600	0.165592	0.244681	0.187606	0.232816	0.238284	0.315127
74700	0.165615	0.245342	0.188052	0.233466	0.238808	0.316565
74800	0.165027	0.244685	0.187463	0.232552	0.238171	0.315283
74900	0.165478	0.245586	0.188247	0.233801	0.239233	0.317081
75000	0.165251	0.244626	0.18745	0.232751	0.238173	0.315198
75100	0.164831	0.244655	0.187216	0.232993	0.238626	0.315314
75200	0.164565	0.244509	0.187164	0.23255	0.237919	0.314759
75300	0.165048	0.244998	0.187738	0.232751	0.238714	0.315498
75400	0.165057	0.244833	0.187667	0.232847	0.238673	0.31629
75500	0.164654	0.245054	0.187706	0.232696	0.238491	0.316455
75600	0.165105	0.244661	0.187626	0.233124	0.23821	0.316144
75700	0.164936	0.244575	0.187552	0.232876	0.2388	0.316299
75800	0.164727	0.244834	0.187769	0.23295	0.238829	0.316593
75900	0.1644	0.2442	0.187185	0.232287	0.238125	0.316022
76000	0.164563	0.244942	0.187497	0.233015	0.238583	0.31661
76100	0.164851	0.244909	0.187777	0.23326	0.238506	0.315891
76200	0.164989	0.244766	0.187694	0.232766	0.238167	0.315645
76300	0.164788	0.24469	0.187465	0.232402	0.23825	0.315794
76400	0.164891	0.244724	0.187453	0.232777	0.238311	0.315964
76500	0.1647	0.244935	0.187562	0.2323	0.238622	0.315397
76600	0.165485	0.244902	0.187943	0.232622	0.238987	0.316701
76700	0.164719	0.244232	0.187177	0.232602	0.238137	0.31561
76800	0.1646	0.244023	0.186966	0.232068	0.237555	0.315665
76900	0.164134	0.244691	0.187341	0.232852	0.238126	0.31604
77000	0.164605	0.243614	0.186953	0.232305	0.237193	0.314535
77100	0.164742	0.24438	0.187387	0.232865	0.238136	0.315599
77200	0.164483	0.243855	0.187075	0.23242	0.237321	0.315128
77300	0.164432	0.243681	0.187155	0.23252	0.237502	0.31481
77400	0.16363	0.243364	0.186733	0.23204	0.237385	0.31448
77500	0.163746	0.243436	0.186647	0.231876	0.236858	0.314253
77600	0.164049	0.243832	0.186433	0.232061	0.237503	0.31463
77700	0.164318	0.244067	0.186915	0.232013	0.237537	0.314621
77800	0.164563	0.242951	0.186377	0.231219	0.236625	0.313412
77900	0.163762	0.24391	0.186702	0.23205	0.237469	0.314266
78000	0.163893	0.243841	0.186713	0.231892	0.237628	0.313916
78100	0.164123	0.243151	0.186538	0.231654	0.236662	0.313838
78200	0.163641	0.242596	0.1859	0.23036	0.236195	0.313107
78300	0.163598	0.24316	0.186247	0.230707	0.236591	0.313844
78400	0.164128	0.243783	0.186463	0.231587	0.237271	0.315221
78500	0.16406	0.243158	0.186306	0.231502	0.237039	0.313548
78600	0.163931	0.243701	0.186811	0.231778	0.23678	0.313884
78700	0.164009	0.242919	0.186253	0.231263	0.236253	0.313972
78800	0.163908	0.243338	0.186273	0.23096	0.236513	0.313948
78900	0.163902	0.24329	0.186434	0.231423	0.237034	0.314313
79000	0.16367	0.242699	0.18615	0.231058	0.236387	0.313141
79100	0.163858	0.242921	0.186365	0.231241	0.237012	0.313989
79200	0.163477	0.243179	0.186165	0.231503	0.23722	0.314073
79300	0.163531	0.242661	0.186064	0.23119	0.236257	0.313324
79400	0.163568	0.243033	0.186019	0.231128	0.236307	0.313699
79500	0.163523	0.243094	0.185869	0.231261	0.236341	0.3133
79600	0.163648	0.242869	0.185884	0.23088	0.236371	0.31338
79700	0.162897	0.242021	0.185549	0.230383	0.235911	0.312334
79800	0.16377	0.242937	0.186046	0.231487	0.236129	0.312615
79900	0.163099	0.241732	0.184951	0.229985	0.234968	0.31188
80000	0.16269	0.242279	0.185511	0.230666	0.23606	0.311858
80100	0.163454	0.243054	0.185834	0.230965	0.236286	0.312845
80200	0.163526	0.24347	0.186011	0.231065	0.236567	0.313733
80300	0.162685	0.243945	0.186277	0.231189	0.237754	0.314052
80400	0.163074	0.242357	0.185672	0.230726	0.235963	0.313468
80500	0.163359	0.242082	0.185358	0.23078	0.235704	0.312516
80600	0.163652	0.243227	0.186133	0.231739	0.236823	0.313931
80700	0.16376	0.24297	0.186099	0.231469	0.23662	0.312872
80800	0.163326	0.243511	0.186469	0.23167	0.237098	0.313966
80900	0.163049	0.24284	0.185419	0.230771	0.236388	0.312236
81000	0.163188	0.242778	0.185854	0.230948	0.236537	0.312993
81100	0.163342	0.243044	0.185929	0.23115	0.236741	0.313441
81200	0.163801	0.242688	0.18616	0.231587	0.236689	0.31298
81300	0.163053	0.242624	0.185608	0.230878	0.236552	0.312541
81400	0.163245	0.24238	0.185924	0.230989	0.236515	0.312278
81500	0.163361	0.242502	0.185805	0.231207	0.236218	0.312027
81600	0.163854	0.242963	0.186354	0.231625	0.237103	0.313027
81700	0.16289	0.241679	0.185469	0.230757	0.235719	0.311399
81800	0.163589	0.242042	0.185398	0.230527	0.236064	0.311813
81900	0.163407	0.242148	0.18582	0.231075	0.236196	0.311589
82000	0.162614	0.242407	0.185613	0.231131	0.235884	0.31304
82100	0.163271	0.242894	0.18569	0.231766	0.236295	0.312744
82200	0.163117	0.24297	0.185833	0.231897	0.236877	0.313376
82300	0.163492	0.243449	0.186609	0.2317	0.237007	0.313168
82400	0.163213	0.242214	0.185359	0.230012	0.235704	0.312208
82500	0.163439	0.242035	0.185533	0.230523	0.236089	0.31217
82600	0.16342	0.242005	0.185272	0.23053	0.23609	0.312067
82700	0.163072	0.241438	0.185225	0.23021	0.235649	0.311283
82800	0.162924	0.241445	0.185135	0.229914	0.235539	0.311599
82900	0.162486	0.241489	0.184744	0.230155	0.235926	0.311606
83000	0.16217	0.242058	0.185079	0.230663	0.235786	0.312229
83100	0.162258	0.240932	0.184639	0.229891	0.235295	0.311029
83200	0.16295	0.24101	0.184736	0.230091	0.23559	0.311644
83300	0.16284	0.240788	0.184808	0.229515	0.235159	0.31096
83400	0.162666	0.240786	0.184494	0.229713	0.235213	0.310897
83500	0.163021	0.241278	0.184972	0.229727	0.235343	0.311466
83600	0.162646	0.241253	0.184907	0.229915	0.235727	0.311099
83700	0.162978	0.241462	0.184831	0.229877	0.23565	0.311033
83800	0.162533	0.240695	0.184427	0.22935	0.234924	0.311026
83900	0.162432	0.241194	0.184552	0.229147	0.235301	0.311159
84000	0.162683	0.240571	0.184062	0.228663	0.234421	0.310314
84100	0.162706	0.240169	0.183838	0.228888	0.234338	0.309809
84200	0.162543	0.241095	0.18443	0.229594	0.234868	0.310619
84300	0.162517	0.240909	0.184427	0.229077	0.234762	0.310747
84400	0.162584	0.241349	0.184655	0.229881	0.235494	0.311317
84500	0.162563	0.240971	0.184512	0.229351	0.234958	0.31085
84600	0.162032	0.24043	0.183798	0.228743	0.234557	0.310706
84700	0.16191	0.240272	0.183741	0.228412	0.234482	0.310713
84800	0.162314	0.240676	0.184419	0.229566	0.23501	0.310282
84900	0.162162	0.240744	0.184447	0.229218	0.234991	0.310184
85000	0.162138	0.240855	0.184548	0.229389	0.234923	0.310665
85100	0.161907	0.239431	0.183459	0.229053	0.233538	0.308245
85200	0.162285	0.240739	0.18433	0.229037	0.234919	0.310027
85300	0.162538	0.240741	0.184526	0.229602	0.234975	0.310711
85400	0.16221	0.240829	0.18437	0.229501	0.234706	0.31037
85500	0.161713	0.240486	0.184015	0.229142	0.234401	0.310125
85600	0.161735	0.240149	0.183919	0.229023	0.234305	0.309627
85700	0.161652	0.239631	0.183495	0.228844	0.23385	0.308748
85800	0.162271	0.240682	0.183999	0.228873	0.234818	0.310092
85900	0.161561	0.240418	0.183992	0.229252	0.234767	0.31017
86000	0.162416	0.24026	0.184058	0.228981	0.234477	0.310073
86100	0.162084	0.240403	0.183759	0.229	0.234567	0.310091
86200	0.161235	0.239648	0.18341	0.228844	0.233806	0.309435
86300	0.161438	0.240064	0.183713	0.22863	0.234159	0.309593
86400	0.161055	0.239523	0.183171	0.228677	0.233551	0.309329
86500	0.161921	0.240073	0.183784	0.228331	0.233744	0.309299
86600	0.161395	0.239517	0.183335	0.228387	0.233746	0.309589
86700	0.161283	0.239472	0.18332	0.228513	0.233377	0.309656
86800	0.161634	0.239124	0.183127	0.228155	0.232994	0.308771
86900	0.161184	0.239955	0.183393	0.228694	0.233684	0.309582
87000	0.161044	0.23913	0.182923	0.228652	0.233005	0.30887
87100	0.161392	0.239195	0.182899	0.228736	0.233147	0.308548
87200	0.161116	0.239386	0.183102	0.228213	0.233421	0.309113
87300	0.161005	0.239202	0.182804	0.228413	0.23311	0.30902
87400	0.161029	0.239508	0.18283	0.228293	0.233385	0.309291
87500	0.161257	0.239123	0.182969	0.228076	0.233228	0.308904
87600	0.161077	0.23913	0.183069	0.22865	0.233008	0.308622
87700	0.160864	0.239055	0.183056	0.228589	0.233511	0.308366
87800	0.160979	0.239336	0.183045	0.228204	0.233459	0.309148
87900	0.160935	0.238941	0.182978	0.228501	0.233153	0.308049
88000	0.160703	0.238463	0.182561	0.228129	0.232686	0.308296
88100	0.160577	0.238072	0.182389	0.22731	0.232201	0.307459
88200	0.161313	0.238486	0.182781	0.227623	0.232535	0.308601
88300	0.161059	0.239085	0.183153	0.227772	0.233182	0.309348
88400	0.16127	0.23857	0.183008	0.227615	0.233059	0.308118
88500	0.160955	0.239185	0.183461	0.227894	0.233408	0.308902
88600	0.160546	0.238559	0.182887	0.227404	0.232703	0.308
88700	0.16118	0.239713	0.183093	0.228679	0.233859	0.309209
88800	0.161094	0.239107	0.182888	0.227748	0.233658	0.308373
88900	0.160812	0.239007	0.183196	0.227847	0.233371	0.308074
89000	0.160994	0.238971	0.182754	0.228082	0.233255	0.308556
89100	0.160867	0.238444	0.182621	0.227743	0.232547	0.308735
89200	0.160713	0.238988	0.182954	0.227514	0.233377	0.308992
89300	0.16074	0.239034	0.18276	0.227695	0.233471	0.308164
89400	0.160574	0.239118	0.182929	0.227952	0.233228	0.308437
89500	0.16019	0.238297	0.182593	0.227287	0.232999	0.307019
89600	0.160698	0.237942	0.182282	0.226836	0.232124	0.307158
89700	0.1604	0.238031	0.182342	0.227171	0.231888	0.308275
89800	0.160318	0.238659	0.182784	0.228058	0.232749	0.308276
89900	0.160655	0.238096	0.182828	0.227381	0.232418	0.308366
90000	0.160393	0.238907	0.182654	0.227776	0.233073	0.308387
90100	0.160541	0.238276	0.182806	0.227187	0.232319	0.3078
90200	0.159969	0.237872	0.182262	0.226885	0.232442	0.307924
90300	0.159687	0.237338	0.181855	0.226094	0.231865	0.307678
90400	0.15984	0.236925	0.181906	0.226786	0.231517	0.305945
90500	0.15986	0.236898	0.181461	0.226231	0.231279	0.306757
90600	0.15978	0.238001	0.182388	0.226871	0.231989	0.307132
90700	0.159747	0.237516	0.181885	0.226439	0.231727	0.307322
90800	0.159479	0.237805	0.182197	0.226808	0.232118	0.307661
90900	0.1596	0.237682	0.181779	0.226628	0.231776	0.307353
91000	0.159207	0.237454	0.181853	0.226397	0.231383	0.307618
91100	0.159516	0.237277	0.18154	0.2265	0.231705	0.308152
91200	0.159079	0.236787	0.181481	0.225824	0.231127	0.306875
91300	0.159278	0.236837	0.181431	0.225811	0.230899	0.307291
91400	0.1595	0.236392	0.181291	0.225809	0.230572	0.306059
91500	0.159199	0.236694	0.180846	0.225712	0.230751	0.306341
91600	0.159409	0.236199	0.180583	0.225436	0.230535	0.306081
91700	0.159481	0.237257	0.18123	0.225945	0.231345	0.307897
91800	0.15975	0.236604	0.180935	0.225419	0.230862	0.306971
91900	0.159346	0.237063	0.181172	0.225873	0.231027	0.307125
92000	0.159361	0.236542	0.181113	0.225837	0.230866	0.305673
92100	0.159243	0.235886	0.180717	0.224844	0.230247	0.305151
92200	0.159357	0.236148	0.180976	0.225179	0.230191	0.305761
92300	0.15924	0.236538	0.181135	0.225286	0.23035	0.306179
92400	0.159333	0.235942	0.180647	0.225019	0.230522	0.305884
92500	0.159023	0.23572	0.180873	0.225184	0.230173	0.30522
92600	0.158753	0.235927	0.180695	0.225415	0.230413	0.305417
92700	0.159177	0.235833	0.180739	0.225155	0.230294	0.30482
92800	0.158757	0.235812	0.180855	0.22486	0.230422	0.305201
92900	0.159099	0.236762	0.181083	0.225929	0.231792	0.306099
93000	0.158971	0.236847	0.181336	0.225669	0.231551	0.30654
93100	0.159321	0.236475	0.18118	0.225915	0.230945	0.305871
93200	0.159363	0.235954	0.180824	0.225119	0.230246	0.305562
93300	0.158908	0.236029	0.180975	0.225428	0.230609	0.305656
93400	0.159389	0.23566	0.180825	0.225343	0.230243	0.305413
93500	0.159161	0.235974	0.181012	0.225141	0.230876	0.305693
93600	0.159761	0.236436	0.181391	0.225683	0.231207	0.305724
93700	0.159288	0.235592	0.180554	0.225345	0.230179	0.305828
93800	0.159811	0.235847	0.180905	0.224928	0.230729	0.306306
93900	0.159749	0.23631	0.181224	0.225548	0.23109	0.305196
94000	0.159507	0.236204	0.181239	0.225735	0.231135	0.305185
94100	0.159857	0.236536	0.181447	0.225801	0.231425	0.306155
94200	0.159466	0.236186	0.180881	0.225368	0.231084	0.304572
94300	0.159511	0.235572	0.180858	0.225167	0.230472	0.305574
94400	0.159322	0.235677	0.180999	0.225315	0.230136	0.305645
94500	0.159154	0.236508	0.181506	0.225789	0.231394	0.305775
94600	0.159283	0.236143	0.180961	0.225103	0.230765	0.304935
94700	0.159523	0.236297	0.181189	0.225338	0.231108	0.306361
94800	0.159497	0.236135	0.181056	0.225325	0.230864	0.306187
94900	0.158965	0.235532	0.180498	0.224933	0.230475	0.304588
95000	0.158938	0.236222	0.181215	0.225966	0.231326	0.305044
95100	0.159264	0.235267	0.180602	0.225213	0.230588	0.305001
95200	0.159612	0.235203	0.18053	0.225461	0.229912	0.304602
95300	0.159281	0.235319	0.180394	0.225391	0.229995	0.304658
95400	0.159463	0.235162	0.180706	0.225555	0.23005	0.304664
95500	0.159361	0.235348	0.180512	0.224529	0.23041	0.305577
95600	0.159025	0.235429	0.180685	0.22463	0.230491	0.305779
95700	0.159196	0.234599	0.180273	0.224071	0.229956	0.305234
95800	0.158616	0.234872	0.180368	0.223739	0.230303	0.304684
95900	0.159002	0.234529	0.180217	0.223197	0.229728	0.304182
96000	0.15867	0.234609	0.179822	0.223766	0.22943	0.30409
96100	0.158734	0.234327	0.180185	0.223956	0.229495	0.304995
96200	0.158711	0.235374	0.180374	0.224191	0.230124	0.305462
96300	0.159134	0.235233	0.180576	0.224502	0.230065	0.305555
96400	0.158935	0.235171	0.180581	0.224737	0.230237	0.305827
96500	0.158935	0.235399	0.180494	0.225189	0.230279	0.305528
96600	0.159003	0.235096	0.180394	0.224643	0.229791	0.30508
96700	0.159124	0.234263	0.180259	0.224492	0.229259	0.304965
96800	0.158537	0.234913	0.180357	0.224929	0.229892	0.304982
96900	0.158646	0.234043	0.179847	0.223823	0.2288	0.303016
97000	0.158873	0.234147	0.180085	0.224006	0.228872	0.303538
97100	0.158563	0.234203	0.179839	0.224026	0.229261	0.303671
97200	0.158808	0.234234	0.180294	0.224053	0.229446	0.303943
97300	0.158612	0.234388	0.180146	0.223935	0.229461	0.304543
97400	0.158761	0.234787	0.180451	0.224489	0.229517	0.303342
97500	0.15862	0.234509	0.18019	0.224204	0.229417	0.304024
97600	0.158438	0.2344	0.180111	0.224098	0.229324	0.303745
97700	0.158826	0.234599	0.180455	0.22431	0.229703	0.303723
97800	0.1584	0.234781	0.180489	0.223957	0.229751	0.30482
97900	0.158385	0.233978	0.179908	0.223203	0.229016	0.303818
98000	0.15855	0.234948	0.180449	0.224487	0.229833	0.304344
98100	0.157957	0.23451	0.180218	0.223717	0.22944	0.304096
98200	0.158315	0.234184	0.180261	0.223822	0.229113	0.303832
98300	0.158053	0.23388	0.179771	0.223012	0.228965	0.303488
98400	0.158028	0.234107	0.179512	0.223766	0.228996	0.303335
98500	0.158405	0.233742	0.179659	0.223434	0.229156	0.304004
98600	0.158313	0.233919	0.179655	0.223284	0.229124	0.304182
98700	0.157969	0.233047	0.179385	0.223136	0.228565	0.302858
98800	0.158009	0.233718	0.179619	0.223773	0.228936	0.30326
98900	0.15766	0.233821	0.17961	0.223414	0.22886	0.303679
99000	0.157599	0.233343	0.179213	0.223202	0.228956	0.302863
99100	0.158437	0.233612	0.179412	0.223326	0.229187	0.303274
99200	0.157852	0.23371	0.179842	0.223409	0.22868	0.303598
99300	0.157829	0.23436	0.179868	0.224298	0.229204	0.304448
99400	0.157774	0.234204	0.179973	0.223706	0.2293	0.303768
99500	0.157915	0.234046	0.180075	0.224164	0.229161	0.30358
99600	0.158081	0.234419	0.180106	0.223557	0.229234	0.303815
99700	0.157746	0.233163	0.179237	0.222965	0.228392	0.303548
99800	0.1575	0.233893	0.179393	0.223447	0.22899	0.303929
99900	0.157588	0.233466	0.179276	0.222784	0.228538	0.303319
100000	0.158398	0.233946	0.179732	0.223122	0.228881	0.303774
100100	0.158031	0.233077	0.179208	0.222426	0.228268	0.30222
100200	0.157675	0.233664	0.179307	0.223213	0.228495	0.30304
100300	0.157307	0.232752	0.178995	0.222892	0.227667	0.30204
100400	0.157967	0.233836	0.179963	0.223856	0.228963	0.30329
100500	0.157958	0.233984	0.179654	0.223652	0.228797	0.304332
100600	0.157392	0.233723	0.179536	0.222815	0.228788	0.303905
100700	0.157642	0.233752	0.179414	0.222942	0.22895	0.303644
100800	0.157311	0.233487	0.17888	0.223049	0.228705	0.303349
100900	0.157656	0.234332	0.17969	0.223864	0.229082	0.304081
101000	0.157613	0.233422	0.179501	0.22301	0.228682	0.303316
101100	0.157599	0.233722	0.179342	0.223778	0.229015	0.30345
101200	0.15763	0.232343	0.178649	0.221968	0.227318	0.302695
101300	0.157577	0.233015	0.179171	0.222198	0.228356	0.30331
101400	0.157625	0.233346	0.179077	0.22274	0.228539	0.302834
101500	0.157393	0.232652	0.17858	0.221819	0.227665	0.302144
101600	0.157599	0.232343	0.17885	0.22171	0.227618	0.302109
101700	0.15745	0.2333	0.179006	0.222489	0.228637	0.303112
101800	0.157563	0.233048	0.179008	0.222789	0.228459	0.302617
101900	0.157436	0.233482	0.179291	0.223196	0.228957	0.303645
102000	0.157562	0.232828	0.179156	0.221906	0.227913	0.302608
102100	0.157215	0.232708	0.179029	0.222623	0.22756	0.302302
102200	0.157161	0.233312	0.179216	0.222932	0.228394	0.302936
102300	0.156799	0.232812	0.178936	0.222211	0.228117	0.301929
102400	0.157282	0.233544	0.179217	0.222743	0.22844	0.302464
102500	0.157424	0.233457	0.17941	0.222473	0.228536	0.302959
102600	0.156659	0.232587	0.178583	0.22191	0.228005	0.301691
102700	0.156558	0.232971	0.178857	0.222137	0.228042	0.302429
102800	0.157048	0.232916	0.179093	0.222515	0.227945	0.302715
102900	0.15725	0.233097	0.178963	0.222478	0.228384	0.30308
103000	0.157326	0.23293	0.178961	0.222203	0.228199	0.302579
103100	0.156958	0.232987	0.179139	0.222009	0.227935	0.303566
103200	0.157139	0.232874	0.178945	0.221868	0.227943	0.303137
103300	0.156926	0.232817	0.178881	0.222639	0.228147	0.302034
103400	0.15741	0.232833	0.178974	0.222183	0.228325	0.302196
103500	0.156994	0.232062	0.178557	0.221903	0.227541	0.301746
103600	0.157064	0.231983	0.178559	0.221914	0.227642	0.301794
103700	0.15697	0.232625	0.179052	0.22191	0.228152	0.301915
103800	0.156528	0.232012	0.178469	0.221637	0.227183	0.302023
103900	0.156774	0.232727	0.178731	0.221763	0.227586	0.303356
104000	0.156731	0.231682	0.178572	0.221443	0.227003	0.3021
104100	0.157098	0.232087	0.178824	0.221687	0.227823	0.302116
104200	0.15681	0.232759	0.178813	0.222654	0.228167	0.302821
104300	0.156957	0.233409	0.179367	0.222554	0.22836	0.303506
104400	0.157267	0.233057	0.179327	0.222414	0.228206	0.302772
104500	0.157125	0.231942	0.178653	0.221281	0.227792	0.301704
104600	0.156676	0.232305	0.178511	0.221754	0.227931	0.302774
104700	0.156249	0.231728	0.17841	0.22135	0.227467	0.302391
104800	0.156443	0.231805	0.178249	0.221116	0.227344	0.301679
104900	0.156757	0.231852	0.178528	0.221314	0.22704	0.301817
105000	0.156818	0.231487	0.178214	0.22124	0.227084	0.301944
105100	0.156803	0.231872	0.178478	0.221321	0.227228	0.301524
105200	0.156287	0.23233	0.178547	0.221752	0.227754	0.302374
105300	0.156624	0.231923	0.178464	0.221655	0.226931	0.301785
105400	0.156373	0.232044	0.178635	0.221745	0.227247	0.301375
105500	0.156762	0.231866	0.178493	0.221418	0.227264	0.301407
105600	0.156225	0.231663	0.178288	0.221187	0.227231	0.300306
105700	0.156325	0.230955	0.177983	0.220977	0.226631	0.299701
105800	0.156435	0.231737	0.178481	0.221982	0.227227	0.301622
105900	0.156916	0.231642	0.178653	0.221433	0.227187	0.302203
106000	0.156426	0.231713	0.178647	0.222252	0.22728	0.302466
106100	0.156228	0.231224	0.178092	0.221346	0.226939	0.300835
106200	0.156535	0.231569	0.178379	0.221238	0.226968	0.301725
106300	0.156502	0.231835	0.178568	0.221862	0.227111	0.300864
106400	0.156337	0.231867	0.178502	0.221532	0.227179	0.301711
106500	0.156393	0.231636	0.178404	0.221016	0.227118	0.300831
106600	0.156488	0.231625	0.178044	0.221262	0.226547	0.3013
106700	0.156118	0.231131	0.177838	0.220817	0.226392	0.30061
106800	0.156813	0.231342	0.178399	0.221213	0.226488	0.301169
106900	0.156701	0.230091	0.177784	0.220627	0.225827	0.299458
107000	0.156295	0.230116	0.177625	0.220428	0.225429	0.299166
107100	0.155646	0.230539	0.177835	0.220596	0.225916	0.300044
107200	0.156254	0.231098	0.178129	0.22141	0.226489	0.300865
107300	0.156683	0.230452	0.178091	0.221121	0.226054	0.299711
107400	0.156686	0.231357	0.178429	0.221668	0.22691	0.300142
107500	0.156898	0.230594	0.177947	0.220513	0.226264	0.298987
107600	0.156278	0.230408	0.17768	0.220544	0.22596	0.299859
107700	0.156558	0.229931	0.177406	0.220234	0.225518	0.298867
107800	0.156646	0.230767	0.177576	0.220492	0.226089	0.300622
107900	0.156175	0.230825	0.17779	0.220828	0.226392	0.300039
108000	0.156292	0.230339	0.177794	0.220959	0.225757	0.299463
108100	0.156023	0.230883	0.177953	0.220895	0.2262	0.300628
108200	0.155468	0.229776	0.177225	0.220159	0.22533	0.298278
108300	0.156072	0.231003	0.178061	0.221059	0.226375	0.29973
108400	0.156144	0.230378	0.17761	0.220219	0.225711	0.30003
108500	0.155881	0.23068	0.177783	0.220926	0.225834	0.300138
108600	0.156046	0.230442	0.177584	0.220106	0.226044	0.299854
108700	0.155592	0.230247	0.177809	0.220089	0.225649	0.299855
108800	0.155699	0.229482	0.177147	0.219443	0.225092	0.298795
108900	0.155495	0.229457	0.177	0.21935	0.224811	0.298986
109000	0.155785	0.229949	0.177578	0.219621	0.225309	0.29931
109100	0.15517	0.229332	0.17716	0.21909	0.224537	0.298419
109200	0.155619	0.229456	0.177331	0.219087	0.22479	0.299376
109300	0.155634	0.229594	0.177265	0.220101	0.224936	0.299513
109400	0.155728	0.229745	0.177449	0.219363	0.225207	0.299618
109500	0.156019	0.230051	0.177425	0.219721	0.22486	0.299705
109600	0.155958	0.229756	0.17733	0.2196	0.225139	0.299478
109700	0.155693	0.229248	0.176985	0.219328	0.224815	0.298886
109800	0.155677	0.229387	0.177283	0.219251	0.225095	0.299803
109900	0.154986	0.228856	0.176352	0.218554	0.224525	0.299347
110000	0.15548	0.228553	0.176492	0.218518	0.224118	0.298774
110100	0.15554	0.229021	0.176553	0.219166	0.2248	0.298459
110200	0.155537	0.229282	0.176825	0.219682	0.224514	0.298197
110300	0.155441	0.228407	0.176294	0.218456	0.223968	0.297894
110400	0.155485	0.229133	0.176773	0.219599	0.224028	0.297564
110500	0.154896	0.228941	0.176764	0.219092	0.2243	0.298657
110600	0.155365	0.228323	0.17634	0.218938	0.223309	0.297515
110700	0.155108	0.228895	0.176415	0.218415	0.224359	0.298282
110800	0.155738	0.22942	0.177139	0.219393	0.224741	0.299221
110900	0.155285	0.228558	0.176617	0.21927	0.224314	0.298907
111000	0.155336	0.229796	0.177023	0.21923	0.224797	0.300562
111100	0.15526	0.229157	0.176891	0.219505	0.224547	0.299832
111200	0.154795	0.228244	0.176049	0.219102	0.223538	0.298586
111300	0.15521	0.228746	0.176456	0.219438	0.223775	0.298489
111400	0.155147	0.228589	0.176316	0.218852	0.223584	0.299402
111500	0.155641	0.228777	0.176398	0.218762	0.223945	0.299014
111600	0.155279	0.228361	0.176241	0.218892	0.223274	0.298192
111700	0.155465	0.228617	0.176841	0.218992	0.223485	0.29911
111800	0.155276	0.228929	0.176777	0.219192	0.224062	0.299024
111900	0.155336	0.22842	0.176491	0.218312	0.223471	0.298491
112000	0.155333	0.228624	0.176588	0.218536	0.223765	0.298411
112100	0.154913	0.227511	0.175825	0.218081	0.222966	0.297657
112200	0.155116	0.227733	0.176206	0.217931	0.223085	0.29746
112300	0.155267	0.227372	0.175884	0.21795	0.222771	0.297543
112400	0.155169	0.227904	0.176467	0.218073	0.223037	0.297398
112500	0.155098	0.228728	0.176706	0.218674	0.224115	0.29897
112600	0.155396	0.22843	0.176748	0.218386	0.223781	0.298374
112700	0.15539	0.228961	0.176623	0.218496	0.223471	0.298973
112800	0.154644	0.22849	0.176247	0.218512	0.223523	0.298814
112900	0.154909	0.228366	0.176356	0.218435	0.223685	0.298302
113000	0.154909	0.228196	0.17604	0.217915	0.223451	0.298215
113100	0.154684	0.22865	0.176348	0.218784	0.223803	0.298494
113200	0.15461	0.228256	0.176582	0.218749	0.22362	0.297806
113300	0.155035	0.228114	0.176226	0.218732	0.223451	0.298525
113400	0.154867	0.227669	0.175983	0.217839	0.22282	0.297672
113500	0.155259	0.227575	0.176085	0.217925	0.223081	0.298192
113600	0.15529	0.227873	0.17622	0.218028	0.223488	0.299312
113700	0.155585	0.228531	0.176425	0.218803	0.223839	0.299099
113800	0.154853	0.228137	0.176104	0.21801	0.223546	0.299012
113900	0.154799	0.227971	0.176026	0.218259	0.223093	0.298667
114000	0.155027	0.228971	0.176901	0.219127	0.224239	0.299419
114100	0.155381	0.228279	0.176403	0.218918	0.223617	0.298881
114200	0.15498	0.228147	0.176448	0.218226	0.223953	0.29895
114300	0.154692	0.228286	0.176224	0.219054	0.223845	0.298379
114400	0.155232	0.228406	0.176508	0.218714	0.223869	0.298973
114500	0.155331	0.228333	0.176589	0.218903	0.22388	0.298936
114600	0.155004	0.227439	0.175952	0.217842	0.222706	0.297792
114700	0.154969	0.228166	0.176375	0.21857	0.22344	0.297114
114800	0.154801	0.227431	0.176083	0.21854	0.222515	0.297729
114900	0.154877	0.22726	0.175846	0.218044	0.222382	0.297104
115000	0.154884	0.227846	0.176274	0.218065	0.222783	0.298164
115100	0.155184	0.228304	0.176356	0.218799	0.223461	0.298594
115200	0.15471	0.228155	0.175942	0.218565	0.223475	0.298008
115300	0.154866	0.226817	0.175396	0.217175	0.221605	0.29673
115400	0.154632	0.227989	0.176221	0.217797	0.223191	0.297712
115500	0.154808	0.227613	0.175828	0.218255	0.223193	0.297488
115600	0.154088	0.227507	0.175589	0.217516	0.223153	0.296922
115700	0.154386	0.227417	0.175807	0.217646	0.222984	0.296197
115800	0.154465	0.227609	0.175958	0.217969	0.222922	0.297561
115900	0.154099	0.227892	0.176066	0.218167	0.223008	0.297983
116000	0.153993	0.227115	0.175232	0.217809	0.222002	0.296517
116100	0.154446	0.228036	0.175939	0.217957	0.223346	0.297375
116200	0.154563	0.227641	0.175933	0.218036	0.223325	0.297549
116300	0.154217	0.22748	0.175525	0.217732	0.222926	0.297299
116400	0.154358	0.227571	0.175627	0.217752	0.22286	0.297752
116500	0.154384	0.227093	0.17562	0.217477	0.222729	0.297774
116600	0.15443	0.227449	0.175748	0.218123	0.22294	0.297354
116700	0.154513	0.227265	0.175847	0.217988	0.222984	0.297503
116800	0.154543	0.226998	0.175861	0.217695	0.222834	0.297415
116900	0.154552	0.226851	0.175468	0.217341	0.222349	0.296943
117000	0.153993	0.2273	0.175762	0.217671	0.222477	0.297505
117100	0.154543	0.226953	0.175383	0.217502	0.222128	0.296681
117200	0.154668	0.226952	0.175854	0.217371	0.222304	0.296275
117300	0.15417	0.227138	0.175679	0.217888	0.222607	0.296619
117400	0.154318	0.227332	0.175705	0.217785	0.222547	0.297178
117500	0.154858	0.227682	0.176245	0.217854	0.222706	0.297655
117600	0.154825	0.227568	0.176224	0.217587	0.222696	0.297919
117700	0.154699	0.227467	0.17585	0.217485	0.222518	0.2976
117800	0.154903	0.22765	0.175822	0.21768	0.222683	0.29693
117900	0.154413	0.227886	0.175841	0.217839	0.222966	0.297964
118000	0.154263	0.227562	0.175666	0.217466	0.222744	0.296553
118100	0.154427	0.227634	0.175612	0.217804	0.22332	0.296711
118200	0.154293	0.227027	0.175306	0.217076	0.222336	0.297309
118300	0.154465	0.227024	0.175403	0.216771	0.222376	0.296479
118400	0.154366	0.226507	0.175189	0.216914	0.221621	0.296419
118500	0.154375	0.226977	0.175591	0.217106	0.222432	0.29644
118600	0.154197	0.226841	0.17513	0.217074	0.221947	0.295599
118700	0.154101	0.226503	0.17544	0.216445	0.221911	0.295995
118800	0.154422	0.226581	0.175246	0.217013	0.221407	0.295239
118900	0.154555	0.226561	0.175386	0.216885	0.221511	0.296103
119000	0.153943	0.226757	0.175349	0.216627	0.221962	0.296378
119100	0.154329	0.227262	0.175587	0.217118	0.222234	0.296772
119200	0.154969	0.227037	0.1757	0.217176	0.222118	0.296055
119300	0.154525	0.227253	0.175841	0.216998	0.221923	0.296781
119400	0.154691	0.228122	0.176197	0.217511	0.222848	0.297734
119500	0.154863	0.226738	0.175646	0.216372	0.22226	0.296776
119600	0.154583	0.226618	0.175505	0.216639	0.221765	0.295377
119700	0.154427	0.226818	0.175784	0.216882	0.222215	0.296358
119800	0.154826	0.226834	0.175831	0.216962	0.22198	0.296501
119900	0.15494	0.226765	0.175578	0.21682	0.22199	0.297243
120000	0.154747	0.227462	0.175826	0.217366	0.222807	0.297617
120100	0.15423	0.226828	0.175593	0.216804	0.222103	0.296694
120200	0.154706	0.227219	0.176063	0.217451	0.222287	0.297589
120300	0.154521	0.227334	0.175712	0.217272	0.222252	0.297185
120400	0.153935	0.226472	0.175372	0.216977	0.221743	0.295817
120500	0.15462	0.226457	0.175214	0.216764	0.221671	0.296003
120600	0.154455	0.226826	0.175389	0.216786	0.221799	0.296415
120700	0.154367	0.22666	0.175576	0.216333	0.221911	0.295686
120800	0.15431	0.226606	0.175423	0.216499	0.221507	0.295654
120900	0.154638	0.22706	0.175696	0.216636	0.222299	0.297138
121000	0.154785	0.226975	0.175721	0.216834	0.222165	0.297595
121100	0.154412	0.226547	0.175225	0.216168	0.221806	0.296355
121200	0.154174	0.226368	0.175119	0.216444	0.221796	0.296068
121300	0.154134	0.226353	0.175377	0.216639	0.221892	0.295649
121400	0.154049	0.226184	0.174973	0.216195	0.221304	0.296023
121500	0.154643	0.226493	0.175964	0.217207	0.221801	0.295948
121600	0.154252	0.226802	0.175808	0.216455	0.222181	0.296831
121700	0.154279	0.22682	0.175911	0.216969	0.221846	0.297056
121800	0.154496	0.227076	0.175893	0.216821	0.222561	0.297611
121900	0.154208	0.226709	0.175665	0.216435	0.222074	0.296332
122000	0.154379	0.226097	0.175259	0.216053	0.221264	0.296594
122100	0.154038	0.226132	0.175118	0.215898	0.221648	0.296129
122200	0.15409	0.225968	0.175156	0.216066	0.221514	0.294723
122300	0.154316	0.226359	0.175566	0.216038	0.22157	0.296083
122400	0.153765	0.225651	0.175013	0.215641	0.220812	0.29473
122500	0.154725	0.22632	0.175735	0.216387	0.221726	0.296547
122600	0.154545	0.226235	0.175388	0.216493	0.221634	0.296252
122700	0.154438	0.22524	0.175132	0.215896	0.220903	0.29509
122800	0.153822	0.22547	0.175099	0.2161	0.221185	0.295197
122900	0.153746	0.226104	0.17504	0.216254	0.221776	0.296378
123000	0.15417	0.225918	0.175327	0.216394	0.22149	0.296165
123100	0.153796	0.22578	0.174961	0.21593	0.221082	0.295464
123200	0.153794	0.22602	0.17506	0.215669	0.221228	0.296294
123300	0.154383	0.226131	0.175536	0.215797	0.221254	0.297085
123400	0.154285	0.227199	0.17567	0.216559	0.222162	0.297732
123500	0.153723	0.226339	0.175565	0.215498	0.22175	0.297079
123600	0.153538	0.226066	0.175169	0.215971	0.221686	0.296255
123700	0.153596	0.225717	0.175065	0.215903	0.221516	0.295436
123800	0.153618	0.225842	0.175042	0.21568	0.221223	0.295382
123900	0.153874	0.225874	0.175268	0.216027	0.221398	0.295277
124000	0.154133	0.226507	0.175448	0.216364	0.221906	0.296555
124100	0.15353	0.224847	0.17447	0.215082	0.220459	0.294675
124200	0.153754	0.225666	0.174603	0.215901	0.221304	0.295584
124300	0.154144	0.226388	0.175218	0.215325	0.221581	0.296398
124400	0.153195	0.226195	0.175121	0.215834	0.221526	0.296011
124500	0.153497	0.226097	0.174978	0.216022	0.221447	0.29593
124600	0.153336	0.225777	0.174835	0.21587	0.221336	0.295541
124700	0.153918	0.226064	0.175008	0.215895	0.221219	0.295699
124800	0.153474	0.225535	0.174686	0.215436	0.221181	0.295714
124900	0.153241	0.225698	0.174908	0.215394	0.221114	0.295974
125000	0.153216	0.225402	0.174746	0.214921	0.220722	0.295336
125100	0.153566	0.225742	0.174705	0.21481	0.220888	0.295468
125200	0.153402	0.225815	0.174737	0.215456	0.221101	0.295961
125300	0.153804	0.225923	0.175229	0.215259	0.221571	0.297181
125400	0.152946	0.225628	0.174124	0.21502	0.221218	0.295732
125500	0.153008	0.225138	0.174252	0.214695	0.220466	0.294855
125600	0.152931	0.225692	0.174731	0.215391	0.220869	0.295889
125700	0.152958	0.225458	0.174625	0.215401	0.22108	0.295111
125800	0.15298	0.225177	0.174299	0.214409	0.220928	0.294847
125900	0.153182	0.224982	0.174322	0.214461	0.220183	0.294083
126000	0.152892	0.224948	0.174159	0.214628	0.220293	0.295733
126100	0.15275	0.224844	0.174048	0.214162	0.220701	0.295091
126200	0.153091	0.225049	0.174323	0.214237	0.220361	0.295293
126300	0.152708	0.224441	0.17382	0.214159	0.220105	0.29451
126400	0.153454	0.225068	0.174345	0.214622	0.220727	0.295017
126500	0.15263	0.224023	0.173543	0.214025	0.219271	0.293481
126600	0.152621	0.224122	0.173935	0.21407	0.219693	0.294583
126700	0.152966	0.225199	0.174197	0.214861	0.220477	0.295685
126800	0.152964	0.224303	0.174197	0.214795	0.219963	0.293932
126900	0.152651	0.224094	0.173631	0.214481	0.219254	0.294747
127000	0.152243	0.224172	0.173618	0.214194	0.21962	0.294035
127100	0.152815	0.224078	0.173941	0.214466	0.219495	0.293828
127200	0.152646	0.223737	0.174034	0.214602	0.21941	0.292805
127300	0.152905	0.224414	0.174254	0.215097	0.219874	0.294131
127400	0.152594	0.22383	0.174097	0.214815	0.219515	0.293849
127500	0.153141	0.224687	0.174018	0.214525	0.220295	0.294596
127600	0.15304	0.224118	0.173934	0.214553	0.21949	0.29383
127700	0.152654	0.225166	0.174485	0.214927	0.220814	0.295392
127800	0.153151	0.224796	0.174613	0.214848	0.220431	0.293981
127900	0.152345	0.224215	0.17394	0.214086	0.220235	0.293561
128000	0.152947	0.224681	0.174144	0.214444	0.220327	0.294345
128100	0.152702	0.224818	0.17428	0.215199	0.220451	0.294685
128200	0.153086	0.224885	0.174264	0.214961	0.220473	0.294787
128300	0.153196	0.225145	0.174387	0.214896	0.220524	0.295688
128400	0.15269	0.224323	0.173772	0.2146	0.220026	0.294849
128500	0.152673	0.224499	0.173697	0.214284	0.219994	0.294945
128600	0.152282	0.22439	0.173702	0.213987	0.219568	0.294738
128700	0.152254	0.224917	0.174246	0.214752	0.22033	0.294541
128800	0.152192	0.223547	0.173111	0.213613	0.219164	0.292694
128900	0.151984	0.224311	0.173484	0.214353	0.219681	0.294209
129000	0.152639	0.223188	0.173287	0.213625	0.219136	0.293184
129100	0.152269	0.223772	0.173511	0.213914	0.219391	0.293374
129200	0.152614	0.224294	0.173491	0.215032	0.219717	0.293854
129300	0.15287	0.224185	0.173543	0.214497	0.219755	0.293531
129400	0.152797	0.224236	0.173721	0.214802	0.22005	0.293272
129500	0.152376	0.223298	0.173123	0.214093	0.219138	0.293057
129600	0.151664	0.222996	0.172955	0.21362	0.218854	0.292118
129700	0.151965	0.22393	0.173792	0.21452	0.219818	0.292658
129800	0.152342	0.22389	0.173697	0.213972	0.219576	0.293239
129900	0.152227	0.223545	0.173528	0.214023	0.219057	0.292868
130000	0.152246	0.223494	0.173519	0.21471	0.218721	0.291656
130100	0.151958	0.223106	0.173145	0.213542	0.218803	0.293073
130200	0.152343	0.223267	0.173475	0.21423	0.219156	0.294282
130300	0.151831	0.223187	0.173458	0.213828	0.219074	0.293321
130400	0.151888	0.223079	0.1734	0.213928	0.218784	0.292675
130500	0.151482	0.223608	0.173256	0.214121	0.219409	0.293795
130600	0.152132	0.224293	0.173973	0.214794	0.220136	0.295185
130700	0.152131	0.223456	0.173712	0.214017	0.219173	0.293382
130800	0.151535	0.222815	0.173129	0.213771	0.218839	0.292949
130900	0.151528	0.223364	0.173107	0.213472	0.219035	0.293147
131000	0.151443	0.223026	0.172979	0.213627	0.218682	0.292717
131100	0.15128	0.223344	0.173229	0.213905	0.219166	0.292816
131200	0.151954	0.22368	0.173423	0.214015	0.21919	0.293311
131300	0.151814	0.22379	0.173338	0.213904	0.219162	0.293686
131400	0.151999	0.224067	0.173819	0.213815	0.21928	0.293576
131500	0.152165	0.223528	0.173731	0.214259	0.218691	0.292924
131600	0.151755	0.223012	0.17285	0.213696	0.218212	0.29237
131700	0.151678	0.223161	0.173279	0.213965	0.218565	0.292703
131800	0.151743	0.222954	0.173334	0.213701	0.218443	0.293022
131900	0.151632	0.223709	0.173179	0.213421	0.218608	0.293066
132000	0.151793	0.223194	0.173084	0.213408	0.218538	0.291993
132100	0.152047	0.223323	0.173387	0.213373	0.218752	0.292891
132200	0.151692	0.223167	0.17301	0.21304	0.218711	0.292883
132300	0.151523	0.222788	0.173285	0.212896	0.218087	0.293086
132400	0.151327	0.223148	0.172988	0.213459	0.21837	0.293014
132500	0.151122	0.223314	0.173155	0.21339	0.218803	0.293084
132600	0.15164	0.223068	0.173247	0.21274	0.218807	0.292694
132700	0.15161	0.222848	0.173302	0.212958	0.218664	0.292826
132800	0.151852	0.223323	0.172989	0.213025	0.218504	0.292414
132900	0.151935	0.222865	0.172778	0.212522	0.218317	0.292612
133000	0.151587	0.224064	0.173716	0.213285	0.219343	0.293772
133100	0.151649	0.223311	0.173285	0.213102	0.218895	0.293314
133200	0.151933	0.223039	0.173079	0.212539	0.218353	0.292769
133300	0.152492	0.222712	0.17301	0.212686	0.218341	0.292313
133400	0.152084	0.22284	0.172693	0.212687	0.218212	0.292153
133500	0.152327	0.223596	0.173436	0.213499	0.218885	0.293284
133600	0.152171	0.223264	0.173128	0.213113	0.218503	0.293283
133700	0.151823	0.223488	0.173328	0.213207	0.218777	0.293731
133800	0.151742	0.223779	0.173462	0.213674	0.219067	0.294301
133900	0.151984	0.224012	0.173424	0.213506	0.21908	0.294186
134000	0.152081	0.224435	0.173944	0.213748	0.219644	0.295058
134100	0.151764	0.223698	0.173591	0.213966	0.219177	0.293694
134200	0.152228	0.223935	0.174114	0.214147	0.219202	0.294631
134300	0.152579	0.22369	0.173814	0.212977	0.219102	0.294074
134400	0.152159	0.224158	0.174182	0.214388	0.219581	0.294203
134500	0.152436	0.223587	0.173721	0.213336	0.218852	0.294337
134600	0.15242	0.224117	0.174077	0.213756	0.219568	0.293972
134700	0.152004	0.223046	0.173175	0.212972	0.218603	0.293462
134800	0.152089	0.222929	0.173301	0.212819	0.218586	0.293049
134900	0.152349	0.222703	0.173298	0.213344	0.21892	0.292462
135000	0.152787	0.223278	0.17343	0.213578	0.21915	0.293516
135100	0.15225	0.223476	0.173484	0.213279	0.219204	0.293306
135200	0.151827	0.222601	0.173421	0.213045	0.218419	0.293602
135300	0.151663	0.223001	0.173387	0.213415	0.218505	0.293363
135400	0.152099	0.223603	0.173803	0.213725	0.218835	0.29458
135500	0.152195	0.223441	0.173634	0.213531	0.218823	0.295199
135600	0.151737	0.222905	0.17281	0.213021	0.218219	0.294028
135700	0.152218	0.22331	0.173264	0.213181	0.21874	0.294606
135800	0.151426	0.223258	0.173364	0.213493	0.218467	0.294193
135900	0.151752	0.222573	0.172963	0.212848	0.21771	0.293439
136000	0.151884	0.221927	0.172472	0.211992	0.217251	0.292596
136100	0.152286	0.223096	0.173335	0.212839	0.218287	0.294134
136200	0.151598	0.223379	0.173409	0.213395	0.218366	0.293112
136300	0.15154	0.223338	0.173268	0.213315	0.218677	0.293868
136400	0.152234	0.222802	0.173197	0.21321	0.218159	0.29323
136500	0.151749	0.222249	0.17272	0.212334	0.218187	0.293066
136600	0.151794	0.222395	0.172866	0.212588	0.217545	0.293604
136700	0.151436	0.223271	0.173498	0.213096	0.218511	0.293876
136800	0.15138	0.222036	0.172556	0.212807	0.21776	0.292799
136900	0.151251	0.223179	0.173226	0.212854	0.218119	0.29474
137000	0.151809	0.223818	0.17366	0.212841	0.218724	0.29577
137100	0.151716	0.223114	0.173176	0.212457	0.21806	0.295117
137200	0.151581	0.223057	0.173125	0.213009	0.218271	0.295543
137300	0.151894	0.222756	0.173286	0.212914	0.218197	0.293993
137400	0.151627	0.224216	0.173662	0.213522	0.219424	0.295055
137500	0.151428	0.223022	0.173138	0.212637	0.218299	0.293569
137600	0.151839	0.222033	0.172552	0.211619	0.217575	0.293153
137700	0.151859	0.222896	0.173388	0.212531	0.218081	0.293921
137800	0.151737	0.223201	0.173263	0.212964	0.218518	0.293537
137900	0.151218	0.223624	0.173224	0.213062	0.218916	0.29493
138000	0.151293	0.223143	0.173279	0.213155	0.218484	0.293762
138100	0.151267	0.222572	0.173018	0.212105	0.218037	0.293494
138200	0.151202	0.222965	0.173079	0.213036	0.218184	0.293804
138300	0.151225	0.223243	0.173278	0.2126	0.218794	0.294039
138400	0.151183	0.222422	0.172574	0.2127	0.217524	0.293058
138500	0.151385	0.222026	0.172636	0.211957	0.217409	0.291574
138600	0.151322	0.222741	0.173273	0.212488	0.218065	0.293408
138700	0.151228	0.222757	0.173246	0.212636	0.217797	0.292475
138800	0.15082	0.222777	0.172884	0.212301	0.217742	0.293474
138900	0.151589	0.222647	0.173205	0.212344	0.218213	0.292965
139000	0.151647	0.222954	0.173364	0.212535	0.218894	0.293336
139100	0.15142	0.223109	0.173623	0.212542	0.218322	0.293653
139200	0.1514	0.223121	0.173231	0.212448	0.218287	0.294399
139300	0.151449	0.222838	0.17338	0.212915	0.218088	0.294037
139400	0.15138	0.223186	0.173126	0.212673	0.21844	0.293563
139500	0.151223	0.223073	0.173344	0.212185	0.218231	0.293843
139600	0.151364	0.223057	0.173286	0.212394	0.218426	0.293599
139700	0.150743	0.222234	0.172567	0.211787	0.217992	0.292967
139800	0.15105	0.222592	0.172912	0.212357	0.218138	0.293497
139900	0.150864	0.22281	0.173281	0.212102	0.217978	0.293856
140000	0.151495	0.222553	0.172967	0.212452	0.218	0.292967
140100	0.151026	0.222504	0.172706	0.212068	0.218132	0.293521
140200	0.151198	0.223017	0.173057	0.212547	0.218344	0.29495
140300	0.151397	0.222846	0.173281	0.212144	0.21793	0.29442
140400	0.151169	0.221816	0.172716	0.211643	0.217646	0.292796
140500	0.151029	0.222214	0.172976	0.212075	0.217495	0.293418
140600	0.150435	0.22318	0.172887	0.21214	0.21878	0.294379
140700	0.151675	0.223226	0.17362	0.213046	0.218273	0.294544
140800	0.151231	0.22238	0.173165	0.212146	0.217802	0.293078
140900	0.151007	0.222721	0.172751	0.212049	0.218067	0.293553
141000	0.150945	0.223127	0.172862	0.212212	0.218126	0.293896
141100	0.151252	0.222746	0.172732	0.212213	0.217973	0.29367
141200	0.151102	0.223111	0.172933	0.212324	0.218339	0.293714
141300	0.151265	0.222514	0.173085	0.211919	0.218011	0.292334
141400	0.151616	0.223139	0.173093	0.212555	0.218638	0.293196
141500	0.152061	0.223353	0.17336	0.21294	0.218419	0.293658
141600	0.151454	0.223264	0.173194	0.212476	0.218843	0.29367
141700	0.150915	0.223007	0.173032	0.212647	0.218207	0.293133
141800	0.151218	0.222958	0.172726	0.212791	0.218447	0.293933
141900	0.150781	0.222053	0.172052	0.212006	0.217436	0.292863
142000	0.151254	0.22231	0.172432	0.212439	0.217544	0.293363
142100	0.152037	0.222358	0.17285	0.212024	0.217568	0.29332
142200	0.151501	0.222832	0.172854	0.212437	0.218128	0.294693
142300	0.151859	0.222565	0.172666	0.212506	0.217925	0.293873
142400	0.151535	0.222412	0.172642	0.2121	0.217628	0.292934
142500	0.151193	0.222894	0.172915	0.212098	0.218627	0.293989
142600	0.15117	0.223477	0.173478	0.213041	0.219063	0.295155
142700	0.151133	0.222587	0.172893	0.212493	0.217679	0.292981
142800	0.151511	0.22267	0.173382	0.212808	0.218146	0.293694
142900	0.151442	0.222406	0.172805	0.212848	0.217689	0.293306
143000	0.151236	0.222976	0.172678	0.21246	0.217923	0.293743
143100	0.151601	0.223189	0.173156	0.212947	0.21861	0.294485
143200	0.151061	0.22247	0.172023	0.212442	0.217742	0.292967
143300	0.151274	0.222885	0.172796	0.211969	0.217866	0.29329
143400	0.150994	0.222084	0.172307	0.211617	0.217433	0.292817
143500	0.151049	0.222362	0.172547	0.212183	0.217495	0.292236
143600	0.151252	0.221882	0.172323	0.212219	0.217391	0.291901
143700	0.150551	0.222304	0.172229	0.212064	0.217107	0.292215
143800	0.150676	0.222852	0.172911	0.212537	0.217885	0.293044
143900	0.150993	0.222733	0.172783	0.212422	0.217818	0.293307
144000	0.151246	0.222234	0.172554	0.212161	0.217059	0.292878
144100	0.151444	0.223165	0.173061	0.21236	0.218171	0.294558
144200	0.151758	0.222361	0.172929	0.212224	0.217719	0.293248
144300	0.150875	0.222141	0.172564	0.212257	0.217808	0.29356
144400	0.150992	0.221331	0.171877	0.211814	0.216497	0.291633
144500	0.150966	0.221904	0.172367	0.211734	0.217197	0.291765
144600	0.151285	0.223003	0.172886	0.212006	0.217773	0.294063
144700	0.151156	0.22286	0.172164	0.212131	0.217835	0.293873
144800	0.151221	0.223167	0.172678	0.212609	0.21817	0.293619
144900	0.151142	0.222632	0.172498	0.212141	0.217723	0.292802
145000	0.151218	0.222698	0.172577	0.211843	0.218053	0.292611
145100	0.15106	0.2229	0.172457	0.211838	0.218201	0.294253
145200	0.151242	0.223274	0.173153	0.212421	0.218384	0.29422
145300	0.151549	0.222424	0.172513	0.212343	0.217614	0.293588
145400	0.151497	0.223365	0.17299	0.21247	0.218163	0.294027
145500	0.151444	0.222828	0.172444	0.212371	0.217983	0.293352
145600	0.151828	0.22246	0.172312	0.211777	0.217167	0.29373
145700	0.151341	0.222396	0.172267	0.21235	0.217487	0.292571
145800	0.151914	0.222735	0.172981	0.212197	0.217759	0.293245
145900	0.151593	0.223123	0.172596	0.212533	0.217781	0.293023
146000	0.151178	0.222688	0.172213	0.212391	0.217611	0.293006
146100	0.151607	0.222592	0.172431	0.212217	0.217956	0.293423
146200	0.150989	0.221992	0.172287	0.212054	0.21718	0.292343
146300	0.150997	0.222622	0.172332	0.212259	0.217604	0.292916
146400	0.151468	0.222086	0.172448	0.211656	0.217488	0.291931
146500	0.151539	0.221917	0.172052	0.212092	0.217186	0.291744
146600	0.151264	0.221709	0.172156	0.211684	0.217354	0.291632
146700	0.150917	0.222009	0.172199	0.211793	0.217803	0.292795
146800	0.151317	0.222823	0.172692	0.212805	0.218092	0.293027
146900	0.150765	0.221952	0.172456	0.211818	0.217416	0.292675
147000	0.150439	0.222249	0.172221	0.212347	0.217253	0.293498
147100	0.15087	0.221735	0.172073	0.21186	0.21734	0.292421
147200	0.15108	0.22167	0.171958	0.211276	0.216888	0.291923
147300	0.15128	0.221972	0.172123	0.211441	0.217496	0.292651
147400	0.15073	0.221844	0.171849	0.211478	0.216825	0.292324
147500	0.150475	0.221479	0.171453	0.210901	0.216619	0.29305
147600	0.150903	0.221443	0.171752	0.211503	0.216742	0.292788
147700	0.150422	0.221541	0.1721	0.212116	0.216812	0.292799
147800	0.150147	0.221108	0.171421	0.21118	0.217053	0.291604
147900	0.149987	0.221178	0.1715	0.211184	0.217	0.292192
148000	0.150248	0.222273	0.172019	0.211765	0.217639	0.292847
148100	0.150617	0.222135	0.171955	0.211468	0.217494	0.293017
148200	0.150324	0.221711	0.171833	0.210929	0.217048	0.291925
148300	0.150562	0.221498	0.171832	0.21124	0.217002	0.291674
148400	0.150587	0.221194	0.171501	0.211205	0.216482	0.291449
148500	0.150008	0.221533	0.171605	0.211208	0.217183	0.291983
148600	0.150482	0.221462	0.171775	0.210803	0.216901	0.291927
148700	0.150625	0.221308	0.171657	0.211231	0.216869	0.291452
148800	0.15075	0.221299	0.171598	0.211141	0.216902	0.292185
148900	0.150587	0.221826	0.171826	0.211654	0.217307	0.29214
149000	0.150546	0.221165	0.171457	0.210745	0.21646	0.291197
149100	0.150628	0.221486	0.1716	0.210755	0.216204	0.291323
149200	0.149911	0.221206	0.171403	0.210963	0.216681	0.291423
149300	0.150511	0.221227	0.171785	0.210585	0.216731	0.292595
149400	0.150449	0.220919	0.171771	0.210637	0.216539	0.291271
149500	0.149977	0.220933	0.171104	0.210095	0.21651	0.291411
149600	0.150466	0.220769	0.171243	0.2106	0.216071	0.290561
149700	0.149977	0.220246	0.170832	0.210121	0.215619	0.290668
149800	0.150845	0.221567	0.171684	0.211395	0.216496	0.292673
149900	0.151533	0.221467	0.171876	0.211022	0.216417	0.293077
150000	0.150939	0.221161	0.1717	0.211386	0.216446	0.292096
150100	0.150754	0.221423	0.171704	0.211393	0.216772	0.292008
150200	0.150829	0.2215	0.171736	0.211097	0.216711	0.291658
150300	0.150377	0.22139	0.171486	0.211291	0.216634	0.291332
150400	0.150426	0.221057	0.171211	0.210472	0.216562	0.290096
150500	0.150364	0.220867	0.170989	0.21082	0.216143	0.290257
150600	0.150303	0.22123	0.171425	0.210902	0.216459	0.291217
150700	0.150496	0.221093	0.171482	0.210408	0.217102	0.291659
150800	0.151296	0.221414	0.171488	0.211358	0.216988	0.292117
150900	0.150469	0.221	0.171404	0.211045	0.216202	0.292379
151000	0.150095	0.220369	0.170834	0.210387	0.215501	0.290203
151100	0.150467	0.220741	0.171135	0.209874	0.216079	0.290991
151200	0.150621	0.221455	0.171839	0.211306	0.216977	0.291802
151300	0.150378	0.221426	0.171642	0.210833	0.216858	0.29165
151400	0.150362	0.221782	0.171718	0.211296	0.216567	0.29215
151500	0.150153	0.220818	0.171411	0.210179	0.215842	0.290968
151600	0.150394	0.220974	0.171319	0.21084	0.215874	0.290962
151700	0.150057	0.220568	0.170987	0.210489	0.215893	0.290292
151800	0.150308	0.221034	0.171407	0.210924	0.216236	0.291212
151900	0.14993	0.22035	0.170786	0.210694	0.215901	0.290477
152000	0.149901	0.220059	0.170636	0.209937	0.215903	0.290861
152100	0.149889	0.220528	0.170687	0.210597	0.215906	0.291019
152200	0.150441	0.221019	0.171208	0.210929	0.216535	0.291478
152300	0.150321	0.220022	0.170724	0.210039	0.215709	0.289404
152400	0.15096	0.221253	0.171794	0.210824	0.216392	0.291348
152500	0.150345	0.220761	0.17126	0.210409	0.216131	0.290689
152600	0.150356	0.220251	0.170976	0.209651	0.215137	0.290056
152700	0.150385	0.220714	0.17111	0.210131	0.216046	0.290472
152800	0.149804	0.219982	0.170681	0.209632	0.215331	0.29023
152900	0.150364	0.219859	0.170873	0.209928	0.214967	0.289644
153000	0.15054	0.2207	0.171214	0.210886	0.216283	0.290735
153100	0.150033	0.220452	0.171024	0.210586	0.215819	0.289682
153200	0.150354	0.220131	0.171414	0.210002	0.215325	0.290197
153300	0.149743	0.220934	0.17116	0.210471	0.216419	0.29122
153400	0.150214	0.220523	0.171283	0.210657	0.215844	0.290694
153500	0.150123	0.220591	0.171413	0.210227	0.215923	0.289844
153600	0.149808	0.22006	0.170734	0.209733	0.215574	0.289225
153700	0.150235	0.220124	0.170802	0.209467	0.215377	0.289604
153800	0.150337	0.220658	0.171056	0.210278	0.215787	0.291021
153900	0.150563	0.22091	0.171638	0.210849	0.216073	0.290584
154000	0.150434	0.220521	0.171483	0.210551	0.215989	0.289534
154100	0.150204	0.220494	0.171592	0.21082	0.215981	0.290105
154200	0.149863	0.2196	0.170837	0.209357	0.215357	0.28913
154300	0.149796	0.220947	0.171702	0.210241	0.216169	0.290342
154400	0.150105	0.220617	0.171301	0.210332	0.215691	0.289753
154500	0.14969	0.220522	0.171385	0.210136	0.215281	0.289099
154600	0.14993	0.220337	0.17104	0.209686	0.215189	0.28957
154700	0.149832	0.220442	0.171249	0.209811	0.215067	0.289542
154800	0.149793	0.220422	0.171032	0.20927	0.215511	0.290351
154900	0.149912	0.220697	0.171133	0.209927	0.216345	0.290517
155000	0.15018	0.22056	0.171015	0.210511	0.215901	0.290924
155100	0.149734	0.219898	0.170624	0.210023	0.215628	0.288903
155200	0.150019	0.219446	0.170377	0.209379	0.214403	0.288693
155300	0.150048	0.219102	0.170396	0.209723	0.214393	0.288828
155400	0.149306	0.219864	0.17069	0.209448	0.215649	0.289647
155500	0.149638	0.220363	0.170892	0.209637	0.215504	0.290345
155600	0.150134	0.219633	0.171049	0.209967	0.215276	0.289651
155700	0.150162	0.220518	0.171296	0.210125	0.215624	0.290553
155800	0.149635	0.219935	0.171137	0.210344	0.21555	0.290303
155900	0.150375	0.221171	0.171632	0.210825	0.216809	0.290906
156000	0.149395	0.219065	0.170343	0.209938	0.214535	0.288642
156100	0.149905	0.219667	0.170626	0.209692	0.215335	0.289301
156200	0.150019	0.219809	0.17085	0.209271	0.21524	0.289624
156300	0.150878	0.219788	0.170887	0.210128	0.21499	0.288532
156400	0.150084	0.220448	0.171193	0.210242	0.215258	0.290093
156500	0.150311	0.221156	0.17142	0.210771	0.216248	0.290834
156600	0.150586	0.22068	0.17153	0.210873	0.215635	0.289058
156700	0.150222	0.220519	0.171568	0.21051	0.21584	0.29097
156800	0.150362	0.22097	0.171838	0.210914	0.216349	0.290503
156900	0.150208	0.220209	0.17131	0.210412	0.215814	0.289881
157000	0.150704	0.220872	0.171675	0.210824	0.216102	0.28947
157100	0.150461	0.219925	0.170913	0.210015	0.215701	0.288413
157200	0.150511	0.219935	0.171128	0.209806	0.215192	0.288576
157300	0.150154	0.219776	0.171249	0.209926	0.21551	0.288333
157400	0.14977	0.220295	0.170855	0.210242	0.215669	0.289039
157500	0.149921	0.219023	0.170404	0.208886	0.214671	0.287432
157600	0.150057	0.220027	0.170653	0.209448	0.215128	0.289734
157700	0.14991	0.220225	0.171088	0.209888	0.215998	0.289757
157800	0.150171	0.219828	0.170459	0.209839	0.215171	0.289373
157900	0.150047	0.219598	0.170418	0.209287	0.214933	0.288368
158000	0.149991	0.219744	0.170773	0.209348	0.215152	0.288951
158100	0.149606	0.219733	0.170938	0.209289	0.215463	0.288861
158200	0.15003	0.219669	0.170936	0.209649	0.215463	0.288763
158300	0.14991	0.21984	0.170867	0.21006	0.215315	0.289192
158400	0.150454	0.219735	0.170757	0.209996	0.21557	0.288806
158500	0.149395	0.218978	0.170403	0.209203	0.214769	0.288504
158600	0.149985	0.219317	0.170522	0.209832	0.21522	0.288664
158700	0.14982	0.219236	0.17047	0.209368	0.215345	0.288604
158800	0.150093	0.21924	0.170335	0.209175	0.215085	0.289469
158900	0.150289	0.219497	0.170562	0.209499	0.215016	0.289067
159000	0.149978	0.219473	0.170213	0.209191	0.21498	0.290022
159100	0.14986	0.219951	0.170604	0.209288	0.215455	0.289704
159200	0.150326	0.220399	0.17128	0.209715	0.215854	0.289589
159300	0.150098	0.219735	0.170761	0.209343	0.215291	0.288969
159400	0.149605	0.220166	0.170995	0.209556	0.216132	0.28923
159500	0.149604	0.219548	0.170518	0.209063	0.215302	0.288213
159600	0.14931	0.220484	0.171079	0.20988	0.216061	0.289385
159700	0.149463	0.220365	0.170833	0.20939	0.215596	0.290132
159800	0.149582	0.219933	0.170282	0.209375	0.215254	0.289602
159900	0.149776	0.219621	0.170586	0.20941	0.21499	0.289397
160000	0.149654	0.218743	0.169893	0.208596	0.214533	0.287852
160100	0.149058	0.219116	0.16999	0.208687	0.214691	0.288586
160200	0.149746	0.218854	0.170141	0.209117	0.214627	0.288423
160300	0.14934	0.2195	0.170658	0.209136	0.215153	0.288934
160400	0.149802	0.22013	0.170945	0.209604	0.21554	0.28932
160500	0.148979	0.219587	0.170483	0.208845	0.214619	0.288807
160600	0.148951	0.219228	0.170068	0.208785	0.214578	0.287797
160700	0.149303	0.219103	0.170174	0.208384	0.214384	0.288259
160800	0.149301	0.219426	0.170282	0.208603	0.215051	0.288153
160900	0.149166	0.219498	0.170133	0.209703	0.214939	0.288764
161000	0.149133	0.219486	0.170125	0.208697	0.214882	0.288257
161100	0.149062	0.218925	0.169624	0.208438	0.214694	0.288055
161200	0.149413	0.219516	0.170025	0.208926	0.21505	0.288346
161300	0.149508	0.219221	0.17041	0.209609	0.21474	0.289106
161400	0.148888	0.218797	0.169622	0.209175	0.214126	0.287669
161500	0.149108	0.219211	0.170384	0.209664	0.214655	0.288733
161600	0.149017	0.21832	0.169769	0.208759	0.213936	0.286748
161700	0.149072	0.218667	0.169661	0.208572	0.213977	0.288201
161800	0.149058	0.219451	0.170364	0.20941	0.215121	0.289592
161900	0.148855	0.219408	0.170057	0.20887	0.215343	0.28914
162000	0.148698	0.219073	0.170037	0.208925	0.214538	0.288401
162100	0.148685	0.219083	0.170034	0.20905	0.214937	0.288434
162200	0.149295	0.218381	0.169761	0.208896	0.214352	0.287691
162300	0.14899	0.219375	0.170456	0.208788	0.215064	0.28812
162400	0.149133	0.219438	0.170457	0.209059	0.21513	0.28794
162500	0.149557	0.219276	0.170072	0.20887	0.215056	0.288009
162600	0.148932	0.219564	0.170443	0.209143	0.215202	0.288876
162700	0.148986	0.219786	0.170693	0.208688	0.215287	0.288883
162800	0.148981	0.218581	0.170163	0.208274	0.213944	0.288021
162900	0.148518	0.218988	0.170139	0.208226	0.214607	0.287539
163000	0.148526	0.218821	0.170001	0.208498	0.21491	0.287781
163100	0.149088	0.219122	0.170382	0.208542	0.214696	0.288482
163200	0.14906	0.219818	0.170533	0.20867	0.215602	0.289427
163300	0.149314	0.219148	0.170361	0.208369	0.214971	0.287968
163400	0.149043	0.218708	0.170118	0.208231	0.214611	0.286898
163500	0.149133	0.218652	0.17022	0.208024	0.214661	0.286896
163600	0.148958	0.219225	0.170372	0.208434	0.214727	0.287561
163700	0.149094	0.218344	0.169983	0.208399	0.214194	0.286705
163800	0.148995	0.219429	0.170192	0.208996	0.215099	0.288039
163900	0.148501	0.21794	0.169407	0.208137	0.213849	0.285713
164000	0.149064	0.21906	0.170334	0.208292	0.214641	0.287663
164100	0.148813	0.21841	0.169907	0.207947	0.214319	0.287327
164200	0.148473	0.218225	0.169702	0.207723	0.214229	0.287051
164300	0.148896	0.218614	0.17015	0.20839	0.214178	0.287605
164400	0.149555	0.219083	0.170438	0.208502	0.215132	0.288966
164500	0.148742	0.219176	0.170172	0.208769	0.214885	0.289051
164600	0.149023	0.218967	0.170003	0.208088	0.214604	0.288517
164700	0.148679	0.218659	0.169818	0.20774	0.214523	0.288355
164800	0.149226	0.218192	0.16958	0.20806	0.214223	0.287264
164900	0.149253	0.218471	0.170048	0.208096	0.21405	0.287481
165000	0.149026	0.218777	0.169975	0.208086	0.214631	0.288038
165100	0.148031	0.217944	0.169296	0.207647	0.213907	0.28667
165200	0.148621	0.218467	0.169714	0.208346	0.214719	0.287709
165300	0.148811	0.219006	0.170163	0.208701	0.214753	0.287963
165400	0.148584	0.218869	0.169943	0.208255	0.214688	0.28791
165500	0.148929	0.219482	0.170654	0.209268	0.215531	0.288749
165600	0.148941	0.219066	0.170242	0.208422	0.214889	0.288326
165700	0.14878	0.218858	0.17036	0.208227	0.214281	0.288097
165800	0.148668	0.21899	0.170171	0.208929	0.214832	0.289359
165900	0.148509	0.219117	0.17044	0.208979	0.214802	0.288503
166000	0.148902	0.219384	0.170559	0.209352	0.215531	0.289224
166100	0.14902	0.218833	0.170364	0.208485	0.215211	0.288506
166200	0.149091	0.219094	0.170491	0.209148	0.215043	0.287999
166300	0.148598	0.219211	0.169909	0.208062	0.215159	0.288441
166400	0.148425	0.218924	0.169871	0.208425	0.21504	0.287568
166500	0.148712	0.218345	0.169731	0.208329	0.214457	0.287283
166600	0.148627	0.21812	0.169389	0.208188	0.214009	0.287015
166700	0.149056	0.218222	0.169621	0.207772	0.214304	0.286855
166800	0.148833	0.218661	0.169773	0.208334	0.214311	0.28714
166900	0.148911	0.217797	0.169252	0.207479	0.213881	0.287451
167000	0.149078	0.218864	0.170048	0.207821	0.214804	0.288741
167100	0.148836	0.218488	0.169797	0.20799	0.214087	0.287659
167200	0.148957	0.218564	0.169817	0.20801	0.215008	0.288356
167300	0.148606	0.218263	0.169963	0.208256	0.214588	0.287629
167400	0.148449	0.21822	0.169552	0.207903	0.214525	0.287257
167500	0.149172	0.219465	0.170495	0.20817	0.215155	0.287248
167600	0.14908	0.218889	0.170189	0.208544	0.214953	0.287737
167700	0.149156	0.219223	0.17034	0.208534	0.214922	0.288756
167800	0.149094	0.219748	0.170855	0.208991	0.215452	0.288914
167900	0.148787	0.21874	0.169772	0.208519	0.214657	0.287189
168000	0.148862	0.219595	0.170628	0.208885	0.215773	0.289303
168100	0.148762	0.218475	0.170044	0.207891	0.214791	0.287261
168200	0.149214	0.218917	0.170311	0.2078	0.215021	0.28766
168300	0.148933	0.218916	0.170275	0.208172	0.214878	0.288716
168400	0.148454	0.217858	0.169801	0.207427	0.214081	0.286414
168500	0.147963	0.218138	0.169601	0.207561	0.214135	0.287106
168600	0.148658	0.218287	0.170049	0.207948	0.214569	0.287443
168700	0.148993	0.218636	0.170302	0.207909	0.214849	0.288106
168800	0.148256	0.217303	0.169345	0.20689	0.213729	0.285635
168900	0.148598	0.21853	0.169851	0.207769	0.2146	0.288272
169000	0.148789	0.218321	0.169686	0.207879	0.214476	0.287711
169100	0.148556	0.217673	0.169467	0.207186	0.214226	0.287014
169200	0.148746	0.218053	0.169973	0.207667	0.214129	0.286576
169300	0.148716	0.217797	0.169578	0.207394	0.213779	0.287004
169400	0.148841	0.218619	0.169959	0.208021	0.214366	0.287188
169500	0.148255	0.218783	0.17004	0.208082	0.214989	0.287982
169600	0.148663	0.218301	0.169911	0.207742	0.214589	0.287465
169700	0.148793	0.218132	0.169856	0.207868	0.214203	0.287105
169800	0.149011	0.218665	0.169934	0.208123	0.214763	0.287816
169900	0.14829	0.218624	0.170217	0.208013	0.214691	0.287402
170000	0.148631	0.218735	0.170158	0.208203	0.215092	0.288283
170100	0.148311	0.21834	0.169426	0.207513	0.214188	0.286605
170200	0.148268	0.218719	0.170139	0.207994	0.214795	0.287864
170300	0.148775	0.21901	0.170184	0.208235	0.214956	0.288408
170400	0.148847	0.218369	0.170056	0.208216	0.214169	0.286918
170500	0.149043	0.218017	0.169945	0.208897	0.213844	0.286311
170600	0.148983	0.218199	0.170048	0.208714	0.214163	0.286533
170700	0.149073	0.218748	0.170633	0.208163	0.214722	0.288527
170800	0.148757	0.217923	0.170046	0.207828	0.21419	0.286856
170900	0.149159	0.218083	0.170151	0.208156	0.214007	0.287176
171000	0.148865	0.218053	0.169984	0.208206	0.214347	0.288322
171100	0.149032	0.218053	0.170015	0.208377	0.214461	0.287955
171200	0.149338	0.218867	0.17012	0.209027	0.214599	0.289223
171300	0.149094	0.21877	0.170078	0.208905	0.214515	0.288621
171400	0.149835	0.218267	0.170485	0.208618	0.214561	0.287536
171500	0.148672	0.216898	0.169258	0.207532	0.213177	0.285855
171600	0.148917	0.217631	0.169423	0.208073	0.21368	0.285328
171700	0.148886	0.216698	0.169241	0.207343	0.212779	0.284834
171800	0.148986	0.2179	0.170049	0.207739	0.213742	0.287025
171900	0.148911	0.217483	0.16975	0.208006	0.213812	0.286735
172000	0.149043	0.217419	0.169354	0.207483	0.213509	0.287043
172100	0.149501	0.217075	0.169365	0.207833	0.212872	0.286193
172200	0.149384	0.217227	0.169541	0.207507	0.213056	0.285462
172300	0.149138	0.217347	0.169347	0.207717	0.213208	0.286719
172400	0.149362	0.218129	0.170205	0.20874	0.214133	0.286719
172500	0.149577	0.217277	0.169494	0.207732	0.213243	0.286156
172600	0.148778	0.217123	0.169362	0.207398	0.213038	0.28558
172700	0.148981	0.21765	0.169754	0.207478	0.213624	0.286425
172800	0.148591	0.217859	0.169594	0.207719	0.213786	0.287529
172900	0.148734	0.217926	0.169839	0.208023	0.214137	0.286964
173000	0.148271	0.217004	0.169274	0.207258	0.213308	0.286691
173100	0.148547	0.217255	0.169634	0.207271	0.213509	0.286737
173200	0.148354	0.216839	0.169163	0.206472	0.213434	0.286056
173300	0.149232	0.217181	0.169164	0.207058	0.213225	0.286763
173400	0.148559	0.217277	0.169261	0.206964	0.213428	0.285873
173500	0.148515	0.216831	0.169196	0.206916	0.212706	0.285325
173600	0.148473	0.216972	0.169152	0.206289	0.212799	0.286088
173700	0.14846	0.217037	0.169211	0.207084	0.213008	0.286526
173800	0.148448	0.216761	0.169443	0.206868	0.212784	0.285806
173900	0.148173	0.216303	0.168877	0.206746	0.212021	0.285492
174000	0.148207	0.216717	0.169187	0.206376	0.212397	0.285737
174100	0.148459	0.216742	0.169181	0.206708	0.212449	0.28587
174200	0.1481	0.216183	0.168762	0.206454	0.212432	0.285085
174300	0.148019	0.21646	0.168918	0.206253	0.212544	0.28555
174400	0.147801	0.216271	0.168708	0.20622	0.212534	0.284975
174500	0.148298	0.215898	0.169075	0.206399	0.212172	0.285036
174600	0.148211	0.216414	0.168932	0.20638	0.212711	0.285681
174700	0.148208	0.216158	0.16896	0.206162	0.21246	0.28516
174800	0.148315	0.216658	0.169174	0.206554	0.212802	0.286829
174900	0.148615	0.216789	0.169461	0.206935	0.212772	0.286058
175000	0.148286	0.217039	0.169296	0.206717	0.213109	0.287444
175100	0.148266	0.217068	0.169304	0.206974	0.212996	0.286481
175200	0.148537	0.216842	0.169459	0.206955	0.212837	0.286864
175300	0.148677	0.217288	0.169832	0.207067	0.213447	0.287563
175400	0.147841	0.216443	0.16928	0.206395	0.212603	0.285934
175500	0.148163	0.217051	0.169514	0.207305	0.213403	0.287064
175600	0.148428	0.216903	0.169126	0.20656	0.213264	0.286586
175700	0.148083	0.216136	0.168943	0.206208	0.212372	0.284324
175800	0.148672	0.216979	0.169384	0.207241	0.213044	0.285993
175900	0.148165	0.217021	0.169431	0.206774	0.213114	0.287195
176000	0.148421	0.21611	0.169016	0.205962	0.212844	0.285641
176100	0.147695	0.216099	0.168766	0.206117	0.212603	0.285466
176200	0.148075	0.216186	0.16901	0.206053	0.212845	0.286658
176300	0.148603	0.216902	0.169503	0.207113	0.213557	0.287277
176400	0.148375	0.216539	0.169415	0.206886	0.21331	0.285886
176500	0.148113	0.217223	0.169389	0.207087	0.213792	0.287399
176600	0.148241	0.215672	0.168678	0.206328	0.212468	0.285079
176700	0.1478	0.216148	0.169143	0.206227	0.212697	0.285414
176800	0.148604	0.216935	0.169892	0.207327	0.213553	0.285761
176900	0.147859	0.215802	0.168995	0.206375	0.212296	0.28349
177000	0.14892	0.216678	0.169462	0.206933	0.213555	0.285591
177100	0.148445	0.216122	0.169208	0.206544	0.21284	0.284543
177200	0.1483	0.217087	0.169372	0.207356	0.213035	0.285787
177300	0.148635	0.216642	0.16946	0.206471	0.212639	0.285697
177400	0.148069	0.216173	0.168994	0.206179	0.212268	0.284629
177500	0.147716	0.216463	0.169091	0.206384	0.213071	0.285255
177600	0.147904	0.215179	0.168482	0.205772	0.21164	0.284062
177700	0.148143	0.2157	0.169079	0.206623	0.212132	0.284099
177800	0.148328	0.215764	0.168875	0.206404	0.212024	0.28444
177900	0.148024	0.215833	0.168911	0.206427	0.212478	0.284457
178000	0.147962	0.216749	0.169175	0.206827	0.213193	0.285779
178100	0.147977	0.216272	0.169183	0.206712	0.212654	0.284976
178200	0.148457	0.216974	0.169505	0.207589	0.213372	0.28553
178300	0.148628	0.216399	0.169255	0.207122	0.213017	0.285434
178400	0.148733	0.215925	0.169306	0.207013	0.212649	0.284565
178500	0.148311	0.216634	0.169374	0.207778	0.213128	0.285221
178600	0.148452	0.217088	0.169449	0.207617	0.213547	0.285783
178700	0.148618	0.217273	0.169534	0.207128	0.213738	0.285858
178800	0.148375	0.216992	0.169835	0.207275	0.213204	0.285236
178900	0.148347	0.216264	0.169294	0.2071	0.212913	0.284467
179000	0.148276	0.215693	0.169236	0.207327	0.212434	0.284258
179100	0.148429	0.215575	0.168871	0.206811	0.212226	0.283959
179200	0.148642	0.21626	0.169163	0.207189	0.212691	0.285168
179300	0.149235	0.21714	0.169875	0.207431	0.21357	0.285211
179400	0.148849	0.216892	0.169686	0.206675	0.213225	0.285018
179500	0.149125	0.216066	0.168981	0.206431	0.212613	0.285219
179600	0.148818	0.215835	0.168827	0.206096	0.212482	0.284243
179700	0.148948	0.215907	0.168935	0.206706	0.212294	0.284432
179800	0.148541	0.215325	0.168621	0.206444	0.212307	0.284685
179900	0.149243	0.216747	0.16984	0.20733	0.213132	0.285153
180000	0.149059	0.216254	0.169356	0.206866	0.212642	0.28496
180100	0.148679	0.216296	0.169219	0.207	0.212695	0.284418
180200	0.148382	0.216778	0.169531	0.207193	0.213223	0.285965
180300	0.148528	0.216817	0.16943	0.206866	0.213311	0.286245
180400	0.148982	0.216708	0.169508	0.207593	0.212814	0.285767
180500	0.148166	0.216445	0.169558	0.207063	0.212905	0.285063
180600	0.14906	0.216822	0.169474	0.206822	0.212755	0.285121
180700	0.149242	0.216894	0.169712	0.207287	0.213338	0.285568
180800	0.149019	0.216817	0.169477	0.206916	0.212965	0.285454
180900	0.149153	0.216421	0.169517	0.206814	0.212769	0.285224
181000	0.149324	0.216846	0.169482	0.207015	0.212945	0.285519
181100	0.14902	0.216747	0.169534	0.20725	0.212728	0.286028
181200	0.148608	0.215503	0.168674	0.206894	0.211959	0.28407
181300	0.148889	0.215983	0.169303	0.206763	0.212239	0.284427
181400	0.149103	0.215665	0.168881	0.207219	0.211818	0.283659
181500	0.14877	0.216072	0.168712	0.20699	0.212177	0.285147
181600	0.148238	0.216479	0.168885	0.206417	0.212888	0.286077
181700	0.148713	0.2161	0.16901	0.206902	0.212651	0.284911
181800	0.147648	0.215242	0.168312	0.205623	0.21181	0.28378
181900	0.148095	0.215295	0.168551	0.205871	0.211944	0.284659
182000	0.148521	0.215973	0.169071	0.206215	0.212634	0.285372
182100	0.148236	0.215694	0.169172	0.20594	0.212127	0.284134
182200	0.148513	0.216293	0.169018	0.206365	0.213031	0.285644
182300	0.148201	0.216597	0.169291	0.206936	0.212628	0.285027
182400	0.148765	0.216161	0.16926	0.206279	0.212419	0.284724
182500	0.148252	0.21599	0.168743	0.205645	0.21219	0.284687
182600	0.148369	0.216592	0.169088	0.205568	0.212819	0.285517
182700	0.148734	0.217082	0.169844	0.206235	0.212928	0.285554
182800	0.147918	0.21704	0.169063	0.205491	0.212689	0.286021
182900	0.14805	0.21646	0.169331	0.206155	0.21276	0.284916
183000	0.148084	0.216448	0.169069	0.206009	0.21238	0.285518
183100	0.148015	0.217217	0.16961	0.206633	0.213703	0.287327
183200	0.147746	0.21607	0.168685	0.205468	0.212511	0.284621
183300	0.147644	0.215376	0.168448	0.205244	0.211294	0.283251
183400	0.147428	0.215911	0.168633	0.205266	0.212069	0.284487
183500	0.147782	0.215867	0.168862	0.205582	0.212191	0.284792
183600	0.147621	0.21582	0.168772	0.205654	0.212454	0.284883
183700	0.147057	0.21526	0.168325	0.205358	0.211603	0.283966
183800	0.148055	0.216611	0.168912	0.206133	0.212544	0.284807
183900	0.147247	0.216489	0.168736	0.205059	0.212799	0.285211
184000	0.147323	0.215657	0.168307	0.205684	0.212097	0.283896
184100	0.148013	0.216261	0.168865	0.205896	0.212469	0.284785
184200	0.147458	0.215632	0.168579	0.205128	0.212155	0.284285
184300	0.147511	0.216006	0.169109	0.205811	0.212451	0.284444
184400	0.147765	0.216257	0.169045	0.205907	0.212457	0.284196
184500	0.147691	0.216555	0.16918	0.205554	0.212862	0.284589
184600	0.147527	0.215654	0.168999	0.205171	0.212354	0.284411
184700	0.147994	0.216646	0.169497	0.206204	0.212836	0.284416
184800	0.147964	0.216262	0.168979	0.205821	0.212747	0.283902
184900	0.148124	0.215472	0.168662	0.205933	0.212189	0.283622
185000	0.147904	0.215617	0.169034	0.205941	0.212013	0.283667
185100	0.148155	0.215436	0.168413	0.205481	0.21234	0.283653
185200	0.147606	0.215567	0.168637	0.205351	0.212114	0.283866
185300	0.147589	0.215403	0.168332	0.205078	0.211987	0.284577
185400	0.147494	0.215666	0.168494	0.206121	0.212124	0.284814
185500	0.147138	0.215574	0.168421	0.205637	0.212055	0.284195
185600	0.147552	0.214848	0.168264	0.205047	0.211586	0.282888
185700	0.147565	0.215228	0.168387	0.205671	0.211656	0.28405
185800	0.146978	0.214391	0.167804	0.204697	0.210607	0.28245
185900	0.147121	0.214578	0.168134	0.204782	0.21167	0.282589
186000	0.146868	0.214641	0.167729	0.204643	0.211301	0.282705
186100	0.147373	0.215278	0.168224	0.205211	0.211962	0.28311
186200	0.147519	0.213837	0.167592	0.203945	0.211038	0.281567
186300	0.147036	0.214226	0.168053	0.204664	0.210904	0.282033
186400	0.146669	0.21421	0.167706	0.204192	0.211215	0.283024
186500	0.147368	0.213992	0.167716	0.204074	0.210982	0.283305
186600	0.146824	0.213933	0.167507	0.204234	0.210831	0.281044
186700	0.147399	0.213709	0.167652	0.204117	0.210922	0.280852
186800	0.148042	0.214768	0.168167	0.204936	0.211455	0.283385
186900	0.147888	0.213781	0.167571	0.204318	0.210716	0.282732
187000	0.147293	0.213776	0.167678	0.204189	0.210596	0.282597
187100	0.147449	0.214834	0.168206	0.204727	0.211757	0.283182
187200	0.147904	0.215861	0.168824	0.206424	0.212741	0.283808
187300	0.148095	0.215306	0.168727	0.206249	0.212341	0.284211
187400	0.147104	0.215619	0.168224	0.205407	0.21241	0.284539
187500	0.146971	0.214191	0.167824	0.204276	0.211342	0.282544
187600	0.147304	0.21351	0.167248	0.203989	0.21053	0.281864
187700	0.147421	0.214437	0.167703	0.204691	0.21163	0.28385
187800	0.146947	0.213849	0.167633	0.20413	0.210933	0.282597
187900	0.147169	0.21473	0.168085	0.204891	0.211561	0.283449
188000	0.146908	0.214877	0.167719	0.204895	0.211999	0.283328
188100	0.147608	0.2147	0.167955	0.204948	0.211548	0.283323
188200	0.146681	0.214523	0.167824	0.204146	0.211254	0.284451
188300	0.14718	0.2147	0.168031	0.204482	0.211696	0.285162
188400	0.147431	0.213918	0.167789	0.204566	0.21088	0.28214
188500	0.147151	0.21379	0.167493	0.204242	0.210287	0.282685
188600	0.147221	0.213795	0.167329	0.204274	0.210765	0.282891
188700	0.146915	0.213747	0.166913	0.203998	0.210777	0.282497
188800	0.146754	0.214039	0.167371	0.204582	0.21078	0.282317
188900	0.147048	0.214515	0.167838	0.204935	0.211102	0.282397
189000	0.147472	0.214961	0.168164	0.205172	0.212023	0.283709
189100	0.146871	0.214008	0.167504	0.205036	0.210879	0.282606
189200	0.146878	0.21277	0.166585	0.203316	0.209577	0.28098
189300	0.146941	0.213942	0.167372	0.20407	0.21047	0.283176
189400	0.146958	0.212927	0.16662	0.203254	0.209763	0.282301
189500	0.147337	0.214762	0.167821	0.205187	0.211115	0.283573
189600	0.146883	0.213931	0.167701	0.204811	0.210513	0.282744
189700	0.146745	0.214626	0.167755	0.204809	0.210791	0.28338
189800	0.146835	0.214754	0.1678	0.205102	0.211126	0.283482
189900	0.146684	0.214489	0.167632	0.204235	0.210757	0.283385
190000	0.147169	0.213911	0.167484	0.204308	0.210419	0.282526
190100	0.146748	0.214578	0.167669	0.204277	0.21145	0.282795
190200	0.146902	0.21365	0.167267	0.20453	0.210231	0.28234
190300	0.146608	0.214021	0.167351	0.203891	0.210655	0.282925
190400	0.146369	0.214075	0.167267	0.2037	0.210774	0.283848
190500	0.146578	0.21251	0.166552	0.202866	0.209357	0.281916
190600	0.146917	0.213559	0.167332	0.203935	0.210991	0.282569
190700	0.146286	0.213676	0.16728	0.203865	0.210256	0.282826
190800	0.146624	0.214267	0.167795	0.204531	0.210779	0.284383
190900	0.146881	0.213724	0.167131	0.204057	0.210732	0.283307
191000	0.146901	0.213263	0.166891	0.203791	0.209805	0.28252
191100	0.146659	0.213104	0.166677	0.203575	0.209922	0.283072
191200	0.146674	0.212937	0.167028	0.203231	0.209858	0.281949
191300	0.146704	0.21373	0.167303	0.204102	0.210265	0.282602
191400	0.1467	0.213216	0.167333	0.203915	0.209926	0.282452
191500	0.146404	0.213496	0.167167	0.203368	0.210429	0.28314
191600	0.146116	0.21295	0.166927	0.203205	0.20964	0.282561
191700	0.146782	0.213029	0.167257	0.203217	0.209949	0.282203
191800	0.14706	0.21406	0.167568	0.204112	0.210731	0.283703
191900	0.146978	0.213441	0.167546	0.203717	0.210439	0.283302
192000	0.146732	0.212812	0.167192	0.20361	0.209334	0.281725
192100	0.146542	0.21355	0.167086	0.20429	0.210149	0.282449
192200	0.146798	0.213214	0.167079	0.203823	0.209929	0.282723
192300	0.146303	0.212929	0.166862	0.203137	0.209681	0.282057
192400	0.146418	0.214342	0.167759	0.20431	0.210953	0.28366
192500	0.146474	0.213136	0.167259	0.203782	0.209996	0.281376
192600	0.146553	0.212841	0.166838	0.202994	0.210037	0.281117
192700	0.146472	0.213008	0.166844	0.203854	0.209836	0.281866
192800	0.146305	0.212559	0.166722	0.203527	0.209169	0.281739
192900	0.146168	0.212849	0.166673	0.203493	0.209299	0.281499
193000	0.146535	0.213336	0.166698	0.203232	0.20998	0.282608
193100	0.146267	0.213804	0.167479	0.204032	0.210798	0.283205
193200	0.146916	0.213363	0.167181	0.203214	0.209558	0.282432
193300	0.146007	0.212616	0.166666	0.202793	0.209586	0.281202
193400	0.145839	0.211678	0.166244	0.20226	0.208592	0.280334
193500	0.146737	0.213895	0.167655	0.203902	0.210512	0.282874
193600	0.146558	0.21297	0.16707	0.203172	0.209315	0.282372
193700	0.14624	0.212187	0.166411	0.202188	0.208961	0.281028
193800	0.146533	0.213187	0.167088	0.203473	0.209844	0.282199
193900	0.146936	0.213281	0.167151	0.203581	0.20993	0.282126
194000	0.147621	0.213618	0.167741	0.204134	0.210248	0.282172
194100	0.146743	0.212596	0.167181	0.203134	0.209439	0.280797
194200	0.146499	0.21204	0.166381	0.20273	0.20935	0.280089
194300	0.146606	0.212682	0.166882	0.202753	0.209714	0.281494
194400	0.146332	0.212949	0.167028	0.203086	0.209914	0.28182
194500	0.146745	0.212487	0.167083	0.203049	0.209566	0.282399
194600	0.146544	0.211973	0.166522	0.20244	0.209244	0.280971
194700	0.146498	0.212343	0.166654	0.20296	0.209417	0.280962
194800	0.146653	0.212288	0.16673	0.203048	0.209253	0.281171
194900	0.147021	0.213604	0.167393	0.203883	0.210423	0.282908
195000	0.146682	0.213125	0.167204	0.203776	0.209913	0.281584
195100	0.146916	0.213555	0.167563	0.20376	0.210534	0.282492
195200	0.146777	0.213629	0.167476	0.204149	0.210894	0.283713
195300	0.146727	0.212898	0.167323	0.203072	0.209897	0.282617
195400	0.146865	0.212591	0.167193	0.203676	0.209729	0.282222
195500	0.147623	0.213147	0.167533	0.204032	0.210064	0.282155
195600	0.146818	0.213358	0.167606	0.203726	0.209992	0.282631
195700	0.146681	0.213851	0.167844	0.203929	0.210604	0.283881
195800	0.146673	0.213594	0.167834	0.204341	0.210253	0.282577
195900	0.146673	0.213352	0.167249	0.203816	0.210116	0.282907
196000	0.146463	0.213503	0.167307	0.204295	0.209704	0.282216
196100	0.146656	0.213944	0.16757	0.204394	0.210454	0.282848
196200	0.14667	0.212702	0.167149	0.203327	0.209719	0.281056
196300	0.146667	0.212591	0.16687	0.202885	0.209665	0.281496
196400	0.146089	0.212711	0.166981	0.203598	0.209839	0.281258
196500	0.146389	0.212239	0.166897	0.203425	0.209074	0.280139
196600	0.14638	0.211942	0.166727	0.202916	0.20877	0.280443
196700	0.147076	0.212318	0.167114	0.202838	0.209054	0.280163
196800	0.146365	0.211745	0.166665	0.202726	0.208696	0.279959
196900	0.146222	0.212203	0.167116	0.203566	0.209222	0.279595
197000	0.146322	0.212433	0.167194	0.203705	0.209455	0.280572
197100	0.146734	0.212257	0.166895	0.203628	0.209483	0.280779
197200	0.147377	0.212723	0.167464	0.203827	0.209544	0.281658
197300	0.146509	0.213	0.167363	0.203781	0.209696	0.281912
197400	0.146982	0.212605	0.167105	0.20365	0.209358	0.280722
197500	0.146583	0.212171	0.167023	0.203237	0.209148	0.281387
197600	0.145988	0.212141	0.166704	0.202565	0.208582	0.280269
197700	0.146601	0.212648	0.166606	0.203233	0.209285	0.281011
197800	0.146301	0.212074	0.166584	0.203024	0.20897	0.280422
197900	0.146881	0.21215	0.166805	0.203071	0.208934	0.280222
198000	0.146665	0.212468	0.166573	0.202815	0.209179	0.281477
198100	0.146376	0.21197	0.166524	0.20282	0.2086	0.280775
198200	0.146801	0.21236	0.166925	0.202848	0.208905	0.281975
198300	0.146522	0.212997	0.167074	0.203709	0.209107	0.283121
198400	0.146589	0.213285	0.167296	0.203502	0.209346	0.283175
198500	0.146843	0.213386	0.167434	0.203633	0.210017	0.282302
198600	0.146417	0.211564	0.166283	0.202755	0.208263	0.280745
198700	0.147143	0.212906	0.166983	0.203715	0.209739	0.281977
198800	0.145929	0.212455	0.166472	0.203156	0.209292	0.282054
198900	0.146543	0.212522	0.166739	0.20293	0.209309	0.281924
199000	0.146884	0.213141	0.167271	0.203578	0.209424	0.282629
[truncated: 8,011 more rows]

[truncated: 1 more sheets: Supplementary Figure 12a]
